# Supplementary material for: Self-Supported Branched Poly(ethylenimine) Monoliths from Inverse Template 3D Printing for Direct Air Capture
Source: ACS Appl Mater Interfaces. 2025 Feb 11;17(7):10696–709. doi: 10.1021/acsami.4c20617 (PMC11843543; doi:10.1021/acsami.4c20617)
Supplement: Supplementary file 2 — am4c20617_si_002.zip [file am4c20617_si_002.zip]

Archive with 1 entries (1 files):
- S2_Inverse Template_combined.step
