# Supplementary material for: Self-Supported Branched Poly(ethylenimine) Monoliths from Inverse Template 3D Printing for Direct Air Capture
Source: ACS Appl Mater Interfaces. 2025 Feb 11;17(7):10696–709. doi: 10.1021/acsami.4c20617 (PMC11843543; doi:10.1021/acsami.4c20617)
Supplement: Supplementary file 2 — am4c20617_si_002.zip [file am4c20617_si_002.zip › S2_Inverse Template_combined.step]

ISO-10303-21;
HEADER;
/* Generated by software containing ST-Developer
 * from STEP Tools, Inc. (www.steptools.com) 
 */

FILE_DESCRIPTION(
/* description */ (''),
/* implementation_level */ '2;1');

FILE_NAME(
/* name */ 'Inverse Template_combined.step',
/* time_stamp */ '2025-01-25T19:28:15-05:00',
/* author */ (''),
/* organization */ (''),
/* preprocessor_version */ 'ST-DEVELOPER v20',
/* originating_system */ 'Autodesk Translation Framework v13.20.0.188',

/* authorisation */ '');

FILE_SCHEMA (('AUTOMOTIVE_DESIGN { 1 0 10303 214 3 1 1 }'));
ENDSEC;

DATA;
#10=MECHANICAL_DESIGN_GEOMETRIC_PRESENTATION_REPRESENTATION('',(#244,#245,
#246,#247,#248,#249),#24071);
#11=SHAPE_REPRESENTATION_RELATIONSHIP('SRR','None',#24078,#12);
#12=ADVANCED_BREP_SHAPE_REPRESENTATION('',(#250,#251,#252,#253,#254,#255),
#24070);
#13=CIRCLE('',#15004,12.2);
#14=CIRCLE('',#15005,12.2);
#15=CIRCLE('',#15007,13.4);
#16=CIRCLE('',#15010,13.4);
#17=CIRCLE('',#15014,13.4);
#18=CIRCLE('',#15015,13.4);
#19=CIRCLE('',#15025,13.4);
#20=CIRCLE('',#15026,12.2);
#21=CIRCLE('',#15028,12.2);
#22=CIRCLE('',#15031,13.4);
#23=CIRCLE('',#15037,13.4);
#24=CIRCLE('',#15045,13.2);
#25=CIRCLE('',#15046,13.2);
#26=CIRCLE('',#15048,12.2);
#27=CIRCLE('',#15049,12.2);
#28=CIRCLE('',#15051,12.2);
#29=CIRCLE('',#15052,12.2);
#30=CIRCLE('',#15054,12.2);
#31=CIRCLE('',#15055,12.2);
#32=CIRCLE('',#15057,12.2);
#33=CIRCLE('',#15058,12.2);
#34=CIRCLE('',#15060,12.2);
#35=CIRCLE('',#15061,12.2);
#36=CIRCLE('',#15063,12.2);
#37=CIRCLE('',#15064,12.2);
#38=CIRCLE('',#15066,12.2);
#39=CIRCLE('',#15067,12.2);
#40=CIRCLE('',#15069,12.2);
#41=CIRCLE('',#15070,12.2);
#42=CIRCLE('',#15072,12.2);
#43=CIRCLE('',#15073,12.2);
#44=CIRCLE('',#15075,12.2);
#45=CIRCLE('',#15076,12.2);
#46=CIRCLE('',#15078,12.2);
#47=CIRCLE('',#15079,12.2);
#48=CIRCLE('',#15081,12.2);
#49=CIRCLE('',#15082,12.2);
#50=CIRCLE('',#15084,12.2);
#51=CIRCLE('',#15085,12.2);
#52=CIRCLE('',#15087,12.2);
#53=CIRCLE('',#15088,12.2);
#54=CIRCLE('',#15090,12.2);
#55=CIRCLE('',#15091,12.2);
#56=CIRCLE('',#15093,12.2);
#57=CIRCLE('',#15094,12.2);
#58=CIRCLE('',#15096,12.2);
#59=CIRCLE('',#15097,12.2);
#60=CIRCLE('',#15099,12.2);
#61=CIRCLE('',#15100,12.2);
#62=CIRCLE('',#15102,12.2);
#63=CIRCLE('',#15103,12.2);
#64=CIRCLE('',#15105,12.2);
#65=CIRCLE('',#15106,12.2);
#66=CIRCLE('',#15108,12.2);
#67=CIRCLE('',#15109,12.2);
#68=CIRCLE('',#15111,12.2);
#69=CIRCLE('',#15112,12.2);
#70=CIRCLE('',#15114,12.2);
#71=CIRCLE('',#15115,12.2);
#72=CIRCLE('',#15117,12.2);
#73=CIRCLE('',#15118,12.2);
#74=CIRCLE('',#15120,12.2);
#75=CIRCLE('',#15121,12.2);
#76=CIRCLE('',#15123,12.2);
#77=CIRCLE('',#15124,12.2);
#78=CIRCLE('',#15126,12.2);
#79=CIRCLE('',#15127,12.2);
#80=CIRCLE('',#15129,12.2);
#81=CIRCLE('',#15130,12.2);
#82=CIRCLE('',#15132,12.2);
#83=CIRCLE('',#15133,12.2);
#84=CIRCLE('',#15135,12.2);
#85=CIRCLE('',#15136,12.2);
#86=CIRCLE('',#15138,12.2);
#87=CIRCLE('',#15139,12.2);
#88=CIRCLE('',#15141,12.2);
#89=CIRCLE('',#15142,12.2);
#90=CIRCLE('',#15144,12.2);
#91=CIRCLE('',#15145,12.2);
#92=CIRCLE('',#15638,13.2);
#93=CIRCLE('',#15639,12.2);
#94=CIRCLE('',#15640,12.2);
#95=CIRCLE('',#15641,12.2);
#96=CIRCLE('',#15642,12.2);
#97=CIRCLE('',#15643,12.2);
#98=CIRCLE('',#15644,12.2);
#99=CIRCLE('',#15645,12.2);
#100=CIRCLE('',#15646,12.2);
#101=CIRCLE('',#15647,12.2);
#102=CIRCLE('',#15648,12.2);
#103=CIRCLE('',#15649,12.2);
#104=CIRCLE('',#15650,12.2);
#105=CIRCLE('',#15651,12.2);
#106=CIRCLE('',#15652,12.2);
#107=CIRCLE('',#15653,12.2);
#108=CIRCLE('',#15654,12.2);
#109=CIRCLE('',#15655,12.2);
#110=CIRCLE('',#15656,12.2);
#111=CIRCLE('',#15657,12.2);
#112=CIRCLE('',#15658,12.2);
#113=CIRCLE('',#15659,12.2);
#114=CIRCLE('',#15660,12.2);
#115=CIRCLE('',#15661,12.2);
#116=CIRCLE('',#15663,13.2);
#117=CIRCLE('',#15665,12.2);
#118=CIRCLE('',#15667,12.2);
#119=CIRCLE('',#15669,12.2);
#120=CIRCLE('',#15671,12.2);
#121=CIRCLE('',#15673,12.2);
#122=CIRCLE('',#15675,12.2);
#123=CIRCLE('',#15677,12.2);
#124=CIRCLE('',#15679,12.2);
#125=CIRCLE('',#15681,12.2);
#126=CIRCLE('',#15683,12.2);
#127=CIRCLE('',#15685,12.2);
#128=CIRCLE('',#15687,12.2);
#129=CIRCLE('',#15689,12.2);
#130=CIRCLE('',#15691,12.2);
#131=CIRCLE('',#15693,12.2);
#132=CIRCLE('',#15695,12.2);
#133=CIRCLE('',#15697,12.2);
#134=CIRCLE('',#15699,12.2);
#135=CIRCLE('',#15701,12.2);
#136=CIRCLE('',#15703,12.2);
#137=CIRCLE('',#15705,12.2);
#138=CIRCLE('',#15707,12.2);
#139=CIRCLE('',#15709,12.2);
#140=CIRCLE('',#15793,12.2);
#141=CIRCLE('',#15794,12.2);
#142=CIRCLE('',#15800,12.2);
#143=CIRCLE('',#15801,12.2);
#144=CIRCLE('',#15807,12.2);
#145=CIRCLE('',#15808,12.2);
#146=CIRCLE('',#15814,12.2);
#147=CIRCLE('',#15815,12.2);
#148=CIRCLE('',#15821,12.2);
#149=CIRCLE('',#15822,12.2);
#150=CIRCLE('',#15827,12.2);
#151=CIRCLE('',#15828,12.2);
#152=CIRCLE('',#15833,12.2);
#153=CIRCLE('',#15834,12.2);
#154=CIRCLE('',#15841,12.2);
#155=CIRCLE('',#15842,12.2);
#156=CIRCLE('',#15847,12.2);
#157=CIRCLE('',#15848,12.2);
#158=CIRCLE('',#15854,12.2);
#159=CIRCLE('',#15855,12.2);
#160=CIRCLE('',#15860,12.2);
#161=CIRCLE('',#15861,12.2);
#162=CIRCLE('',#15866,12.2);
#163=CIRCLE('',#15867,12.2);
#164=CIRCLE('',#15873,12.2);
#165=CIRCLE('',#15874,12.2);
#166=CIRCLE('',#16013,13.2);
#167=CIRCLE('',#16014,13.2);
#168=CYLINDRICAL_SURFACE('',#15003,12.2);
#169=CYLINDRICAL_SURFACE('',#15013,13.4);
#170=CYLINDRICAL_SURFACE('',#15027,12.2);
#171=CYLINDRICAL_SURFACE('',#15036,13.4);
#172=CYLINDRICAL_SURFACE('',#15044,13.2);
#173=CYLINDRICAL_SURFACE('',#15047,12.2);
#174=CYLINDRICAL_SURFACE('',#15050,12.2);
#175=CYLINDRICAL_SURFACE('',#15053,12.2);
#176=CYLINDRICAL_SURFACE('',#15056,12.2);
#177=CYLINDRICAL_SURFACE('',#15059,12.2);
#178=CYLINDRICAL_SURFACE('',#15062,12.2);
#179=CYLINDRICAL_SURFACE('',#15065,12.2);
#180=CYLINDRICAL_SURFACE('',#15068,12.2);
#181=CYLINDRICAL_SURFACE('',#15071,12.2);
#182=CYLINDRICAL_SURFACE('',#15074,12.2);
#183=CYLINDRICAL_SURFACE('',#15077,12.2);
#184=CYLINDRICAL_SURFACE('',#15080,12.2);
#185=CYLINDRICAL_SURFACE('',#15083,12.2);
#186=CYLINDRICAL_SURFACE('',#15086,12.2);
#187=CYLINDRICAL_SURFACE('',#15089,12.2);
#188=CYLINDRICAL_SURFACE('',#15092,12.2);
#189=CYLINDRICAL_SURFACE('',#15095,12.2);
#190=CYLINDRICAL_SURFACE('',#15098,12.2);
#191=CYLINDRICAL_SURFACE('',#15101,12.2);
#192=CYLINDRICAL_SURFACE('',#15104,12.2);
#193=CYLINDRICAL_SURFACE('',#15107,12.2);
#194=CYLINDRICAL_SURFACE('',#15110,12.2);
#195=CYLINDRICAL_SURFACE('',#15113,12.2);
#196=CYLINDRICAL_SURFACE('',#15116,12.2);
#197=CYLINDRICAL_SURFACE('',#15119,12.2);
#198=CYLINDRICAL_SURFACE('',#15122,12.2);
#199=CYLINDRICAL_SURFACE('',#15125,12.2);
#200=CYLINDRICAL_SURFACE('',#15128,12.2);
#201=CYLINDRICAL_SURFACE('',#15131,12.2);
#202=CYLINDRICAL_SURFACE('',#15134,12.2);
#203=CYLINDRICAL_SURFACE('',#15137,12.2);
#204=CYLINDRICAL_SURFACE('',#15140,12.2);
#205=CYLINDRICAL_SURFACE('',#15143,12.2);
#206=CYLINDRICAL_SURFACE('',#15662,13.2);
#207=CYLINDRICAL_SURFACE('',#15664,12.2);
#208=CYLINDRICAL_SURFACE('',#15666,12.2);
#209=CYLINDRICAL_SURFACE('',#15668,12.2);
#210=CYLINDRICAL_SURFACE('',#15670,12.2);
#211=CYLINDRICAL_SURFACE('',#15672,12.2);
#212=CYLINDRICAL_SURFACE('',#15674,12.2);
#213=CYLINDRICAL_SURFACE('',#15676,12.2);
#214=CYLINDRICAL_SURFACE('',#15678,12.2);
#215=CYLINDRICAL_SURFACE('',#15680,12.2);
#216=CYLINDRICAL_SURFACE('',#15682,12.2);
#217=CYLINDRICAL_SURFACE('',#15684,12.2);
#218=CYLINDRICAL_SURFACE('',#15686,12.2);
#219=CYLINDRICAL_SURFACE('',#15688,12.2);
#220=CYLINDRICAL_SURFACE('',#15690,12.2);
#221=CYLINDRICAL_SURFACE('',#15692,12.2);
#222=CYLINDRICAL_SURFACE('',#15694,12.2);
#223=CYLINDRICAL_SURFACE('',#15696,12.2);
#224=CYLINDRICAL_SURFACE('',#15698,12.2);
#225=CYLINDRICAL_SURFACE('',#15700,12.2);
#226=CYLINDRICAL_SURFACE('',#15702,12.2);
#227=CYLINDRICAL_SURFACE('',#15704,12.2);
#228=CYLINDRICAL_SURFACE('',#15706,12.2);
#229=CYLINDRICAL_SURFACE('',#15708,12.2);
#230=CYLINDRICAL_SURFACE('',#15792,12.2);
#231=CYLINDRICAL_SURFACE('',#15799,12.2);
#232=CYLINDRICAL_SURFACE('',#15806,12.2);
#233=CYLINDRICAL_SURFACE('',#15813,12.2);
#234=CYLINDRICAL_SURFACE('',#15820,12.2);
#235=CYLINDRICAL_SURFACE('',#15826,12.2);
#236=CYLINDRICAL_SURFACE('',#15832,12.2);
#237=CYLINDRICAL_SURFACE('',#15840,12.2);
#238=CYLINDRICAL_SURFACE('',#15846,12.2);
#239=CYLINDRICAL_SURFACE('',#15853,12.2);
#240=CYLINDRICAL_SURFACE('',#15859,12.2);
#241=CYLINDRICAL_SURFACE('',#15865,12.2);
#242=CYLINDRICAL_SURFACE('',#15872,12.2);
#243=CYLINDRICAL_SURFACE('',#16012,13.2);
#244=STYLED_ITEM('',(#24088),#250);
#245=STYLED_ITEM('',(#24088),#251);
#246=STYLED_ITEM('',(#24088),#252);
#247=STYLED_ITEM('',(#24088),#253);
#248=STYLED_ITEM('',(#24088),#254);
#249=STYLED_ITEM('',(#24088),#255);
#250=MANIFOLD_SOLID_BREP('CASE_TOP/BOTTOM',#14972);
#251=MANIFOLD_SOLID_BREP('CASE_SIDE1',#14973);
#252=MANIFOLD_SOLID_BREP('CASE_SIDE2',#14974);
#253=MANIFOLD_SOLID_BREP('TEMPLATE_1X',#14975);
#254=MANIFOLD_SOLID_BREP('TEMPLATE_2X',#14976);
#255=MANIFOLD_SOLID_BREP('TEMPLATE_3X',#14977);
#256=FACE_BOUND('',#1331,.T.);
#257=FACE_BOUND('',#1448,.T.);
#258=FACE_BOUND('',#1449,.T.);
#259=FACE_BOUND('',#1450,.T.);
#260=FACE_BOUND('',#1451,.T.);
#261=FACE_BOUND('',#1452,.T.);
#262=FACE_BOUND('',#1453,.T.);
#263=FACE_BOUND('',#1454,.T.);
#264=FACE_BOUND('',#1455,.T.);
#265=FACE_BOUND('',#1456,.T.);
#266=FACE_BOUND('',#1457,.T.);
#267=FACE_BOUND('',#1458,.T.);
#268=FACE_BOUND('',#1459,.T.);
#269=FACE_BOUND('',#1460,.T.);
#270=FACE_BOUND('',#1461,.T.);
#271=FACE_BOUND('',#1462,.T.);
#272=FACE_BOUND('',#1463,.T.);
#273=FACE_BOUND('',#1464,.T.);
#274=FACE_BOUND('',#1465,.T.);
#275=FACE_BOUND('',#1466,.T.);
#276=FACE_BOUND('',#1467,.T.);
#277=FACE_BOUND('',#1468,.T.);
#278=FACE_BOUND('',#1469,.T.);
#279=FACE_BOUND('',#1470,.T.);
#280=FACE_BOUND('',#1471,.T.);
#281=FACE_BOUND('',#1472,.T.);
#282=FACE_BOUND('',#1473,.T.);
#283=FACE_BOUND('',#1474,.T.);
#284=FACE_BOUND('',#1475,.T.);
#285=FACE_BOUND('',#1476,.T.);
#286=FACE_BOUND('',#1477,.T.);
#287=FACE_BOUND('',#1478,.T.);
#288=FACE_BOUND('',#1479,.T.);
#289=FACE_BOUND('',#1480,.T.);
#290=FACE_BOUND('',#1481,.T.);
#291=FACE_BOUND('',#1482,.T.);
#292=FACE_BOUND('',#1483,.T.);
#293=FACE_BOUND('',#1484,.T.);
#294=FACE_BOUND('',#1485,.T.);
#295=FACE_BOUND('',#1486,.T.);
#296=FACE_BOUND('',#1487,.T.);
#297=FACE_BOUND('',#1488,.T.);
#298=FACE_BOUND('',#1489,.T.);
#299=FACE_BOUND('',#1490,.T.);
#300=FACE_BOUND('',#1491,.T.);
#301=FACE_BOUND('',#1492,.T.);
#302=FACE_BOUND('',#1493,.T.);
#303=FACE_BOUND('',#1494,.T.);
#304=FACE_BOUND('',#1495,.T.);
#305=FACE_BOUND('',#1496,.T.);
#306=FACE_BOUND('',#1497,.T.);
#307=FACE_BOUND('',#1498,.T.);
#308=FACE_BOUND('',#1499,.T.);
#309=FACE_BOUND('',#1500,.T.);
#310=FACE_BOUND('',#1501,.T.);
#311=FACE_BOUND('',#1502,.T.);
#312=FACE_BOUND('',#1503,.T.);
#313=FACE_BOUND('',#1504,.T.);
#314=FACE_BOUND('',#1505,.T.);
#315=FACE_BOUND('',#1506,.T.);
#316=FACE_BOUND('',#1507,.T.);
#317=FACE_BOUND('',#1508,.T.);
#318=FACE_BOUND('',#1509,.T.);
#319=FACE_BOUND('',#1510,.T.);
#320=FACE_BOUND('',#1511,.T.);
#321=FACE_BOUND('',#1512,.T.);
#322=FACE_BOUND('',#1513,.T.);
#323=FACE_BOUND('',#1514,.T.);
#324=FACE_BOUND('',#1515,.T.);
#325=FACE_BOUND('',#1516,.T.);
#326=FACE_BOUND('',#1517,.T.);
#327=FACE_BOUND('',#1518,.T.);
#328=FACE_BOUND('',#1519,.T.);
#329=FACE_BOUND('',#1520,.T.);
#330=FACE_BOUND('',#1521,.T.);
#331=FACE_BOUND('',#1522,.T.);
#332=FACE_BOUND('',#1523,.T.);
#333=FACE_BOUND('',#1524,.T.);
#334=FACE_BOUND('',#1525,.T.);
#335=FACE_BOUND('',#1526,.T.);
#336=FACE_BOUND('',#1527,.T.);
#337=FACE_BOUND('',#1528,.T.);
#338=FACE_BOUND('',#1529,.T.);
#339=FACE_BOUND('',#1530,.T.);
#340=FACE_BOUND('',#1531,.T.);
#341=FACE_BOUND('',#1532,.T.);
#342=FACE_BOUND('',#1533,.T.);
#343=FACE_BOUND('',#1981,.T.);
#344=FACE_BOUND('',#1982,.T.);
#345=FACE_BOUND('',#1983,.T.);
#346=FACE_BOUND('',#1984,.T.);
#347=FACE_BOUND('',#1985,.T.);
#348=FACE_BOUND('',#1986,.T.);
#349=FACE_BOUND('',#1987,.T.);
#350=FACE_BOUND('',#1988,.T.);
#351=FACE_BOUND('',#1989,.T.);
#352=FACE_BOUND('',#1990,.T.);
#353=FACE_BOUND('',#1991,.T.);
#354=FACE_BOUND('',#1992,.T.);
#355=FACE_BOUND('',#1993,.T.);
#356=FACE_BOUND('',#1994,.T.);
#357=FACE_BOUND('',#1995,.T.);
#358=FACE_BOUND('',#1996,.T.);
#359=FACE_BOUND('',#1997,.T.);
#360=FACE_BOUND('',#1998,.T.);
#361=FACE_BOUND('',#1999,.T.);
#362=FACE_BOUND('',#2000,.T.);
#363=FACE_BOUND('',#2001,.T.);
#364=FACE_BOUND('',#2002,.T.);
#365=FACE_BOUND('',#2003,.T.);
#366=FACE_BOUND('',#2004,.T.);
#367=FACE_BOUND('',#2005,.T.);
#368=FACE_BOUND('',#2006,.T.);
#369=FACE_BOUND('',#2007,.T.);
#370=FACE_BOUND('',#2008,.T.);
#371=FACE_BOUND('',#2009,.T.);
#372=FACE_BOUND('',#2010,.T.);
#373=FACE_BOUND('',#2011,.T.);
#374=FACE_BOUND('',#2012,.T.);
#375=FACE_BOUND('',#2013,.T.);
#376=FACE_BOUND('',#2014,.T.);
#377=FACE_BOUND('',#2015,.T.);
#378=FACE_BOUND('',#2016,.T.);
#379=FACE_BOUND('',#2017,.T.);
#380=FACE_BOUND('',#2018,.T.);
#381=FACE_BOUND('',#2019,.T.);
#382=FACE_BOUND('',#2020,.T.);
#383=FACE_BOUND('',#2021,.T.);
#384=FACE_BOUND('',#2022,.T.);
#385=FACE_BOUND('',#2023,.T.);
#386=FACE_BOUND('',#2024,.T.);
#387=FACE_BOUND('',#2025,.T.);
#388=FACE_BOUND('',#2026,.T.);
#389=FACE_BOUND('',#2027,.T.);
#390=FACE_BOUND('',#2028,.T.);
#391=FACE_BOUND('',#2029,.T.);
#392=FACE_BOUND('',#2030,.T.);
#393=FACE_BOUND('',#2031,.T.);
#394=FACE_BOUND('',#2032,.T.);
#395=FACE_BOUND('',#2033,.T.);
#396=FACE_BOUND('',#2034,.T.);
#397=FACE_BOUND('',#2035,.T.);
#398=FACE_BOUND('',#2036,.T.);
#399=FACE_BOUND('',#2037,.T.);
#400=FACE_BOUND('',#2038,.T.);
#401=FACE_BOUND('',#2039,.T.);
#402=FACE_BOUND('',#2040,.T.);
#403=FACE_BOUND('',#2041,.T.);
#404=FACE_BOUND('',#2042,.T.);
#405=FACE_BOUND('',#2043,.T.);
#406=FACE_BOUND('',#2044,.T.);
#407=FACE_BOUND('',#2045,.T.);
#408=FACE_BOUND('',#2348,.T.);
#409=FACE_BOUND('',#2349,.T.);
#410=FACE_BOUND('',#2350,.T.);
#411=FACE_BOUND('',#2351,.T.);
#412=FACE_BOUND('',#2352,.T.);
#413=FACE_BOUND('',#2353,.T.);
#414=FACE_BOUND('',#2354,.T.);
#415=FACE_BOUND('',#2355,.T.);
#416=FACE_BOUND('',#2356,.T.);
#417=FACE_BOUND('',#2357,.T.);
#418=FACE_BOUND('',#2358,.T.);
#419=FACE_BOUND('',#2359,.T.);
#420=FACE_BOUND('',#2360,.T.);
#421=FACE_BOUND('',#2361,.T.);
#422=FACE_BOUND('',#2362,.T.);
#423=FACE_BOUND('',#2363,.T.);
#424=FACE_BOUND('',#2364,.T.);
#425=FACE_BOUND('',#2365,.T.);
#426=FACE_BOUND('',#2366,.T.);
#427=FACE_BOUND('',#2367,.T.);
#428=FACE_BOUND('',#2368,.T.);
#429=FACE_BOUND('',#2369,.T.);
#430=FACE_BOUND('',#2370,.T.);
#431=FACE_BOUND('',#2371,.T.);
#432=FACE_BOUND('',#2372,.T.);
#433=FACE_BOUND('',#2373,.T.);
#434=FACE_BOUND('',#2374,.T.);
#435=FACE_BOUND('',#2375,.T.);
#436=FACE_BOUND('',#2376,.T.);
#437=FACE_BOUND('',#2377,.T.);
#438=FACE_BOUND('',#2378,.T.);
#439=FACE_BOUND('',#2379,.T.);
#440=FACE_BOUND('',#2380,.T.);
#441=FACE_BOUND('',#2381,.T.);
#442=FACE_BOUND('',#2382,.T.);
#443=FACE_BOUND('',#2383,.T.);
#444=FACE_BOUND('',#2384,.T.);
#445=FACE_BOUND('',#2385,.T.);
#446=FACE_BOUND('',#2386,.T.);
#447=FACE_BOUND('',#2387,.T.);
#448=FACE_BOUND('',#2388,.T.);
#449=FACE_BOUND('',#2389,.T.);
#450=FACE_BOUND('',#2390,.T.);
#451=FACE_BOUND('',#2391,.T.);
#452=FACE_BOUND('',#2392,.T.);
#453=FACE_BOUND('',#2393,.T.);
#454=FACE_BOUND('',#2394,.T.);
#455=FACE_OUTER_BOUND('',#1326,.T.);
#456=FACE_OUTER_BOUND('',#1327,.T.);
#457=FACE_OUTER_BOUND('',#1328,.T.);
#458=FACE_OUTER_BOUND('',#1329,.T.);
#459=FACE_OUTER_BOUND('',#1330,.T.);
#460=FACE_OUTER_BOUND('',#1332,.T.);
#461=FACE_OUTER_BOUND('',#1333,.T.);
#462=FACE_OUTER_BOUND('',#1334,.T.);
#463=FACE_OUTER_BOUND('',#1335,.T.);
#464=FACE_OUTER_BOUND('',#1336,.T.);
#465=FACE_OUTER_BOUND('',#1337,.T.);
#466=FACE_OUTER_BOUND('',#1338,.T.);
#467=FACE_OUTER_BOUND('',#1339,.T.);
#468=FACE_OUTER_BOUND('',#1340,.T.);
#469=FACE_OUTER_BOUND('',#1341,.T.);
#470=FACE_OUTER_BOUND('',#1342,.T.);
#471=FACE_OUTER_BOUND('',#1343,.T.);
#472=FACE_OUTER_BOUND('',#1344,.T.);
#473=FACE_OUTER_BOUND('',#1345,.T.);
#474=FACE_OUTER_BOUND('',#1346,.T.);
#475=FACE_OUTER_BOUND('',#1347,.T.);
#476=FACE_OUTER_BOUND('',#1348,.T.);
#477=FACE_OUTER_BOUND('',#1349,.T.);
#478=FACE_OUTER_BOUND('',#1350,.T.);
#479=FACE_OUTER_BOUND('',#1351,.T.);
#480=FACE_OUTER_BOUND('',#1352,.T.);
#481=FACE_OUTER_BOUND('',#1353,.T.);
#482=FACE_OUTER_BOUND('',#1354,.T.);
#483=FACE_OUTER_BOUND('',#1355,.T.);
#484=FACE_OUTER_BOUND('',#1356,.T.);
#485=FACE_OUTER_BOUND('',#1357,.T.);
#486=FACE_OUTER_BOUND('',#1358,.T.);
#487=FACE_OUTER_BOUND('',#1359,.T.);
#488=FACE_OUTER_BOUND('',#1360,.T.);
#489=FACE_OUTER_BOUND('',#1361,.T.);
#490=FACE_OUTER_BOUND('',#1362,.T.);
#491=FACE_OUTER_BOUND('',#1363,.T.);
#492=FACE_OUTER_BOUND('',#1364,.T.);
#493=FACE_OUTER_BOUND('',#1365,.T.);
#494=FACE_OUTER_BOUND('',#1366,.T.);
#495=FACE_OUTER_BOUND('',#1367,.T.);
#496=FACE_OUTER_BOUND('',#1368,.T.);
#497=FACE_OUTER_BOUND('',#1369,.T.);
#498=FACE_OUTER_BOUND('',#1370,.T.);
#499=FACE_OUTER_BOUND('',#1371,.T.);
#500=FACE_OUTER_BOUND('',#1372,.T.);
#501=FACE_OUTER_BOUND('',#1373,.T.);
#502=FACE_OUTER_BOUND('',#1374,.T.);
#503=FACE_OUTER_BOUND('',#1375,.T.);
#504=FACE_OUTER_BOUND('',#1376,.T.);
#505=FACE_OUTER_BOUND('',#1377,.T.);
#506=FACE_OUTER_BOUND('',#1378,.T.);
#507=FACE_OUTER_BOUND('',#1379,.T.);
#508=FACE_OUTER_BOUND('',#1380,.T.);
#509=FACE_OUTER_BOUND('',#1381,.T.);
#510=FACE_OUTER_BOUND('',#1382,.T.);
#511=FACE_OUTER_BOUND('',#1383,.T.);
#512=FACE_OUTER_BOUND('',#1384,.T.);
#513=FACE_OUTER_BOUND('',#1385,.T.);
#514=FACE_OUTER_BOUND('',#1386,.T.);
#515=FACE_OUTER_BOUND('',#1387,.T.);
#516=FACE_OUTER_BOUND('',#1388,.T.);
#517=FACE_OUTER_BOUND('',#1389,.T.);
#518=FACE_OUTER_BOUND('',#1390,.T.);
#519=FACE_OUTER_BOUND('',#1391,.T.);
#520=FACE_OUTER_BOUND('',#1392,.T.);
#521=FACE_OUTER_BOUND('',#1393,.T.);
#522=FACE_OUTER_BOUND('',#1394,.T.);
#523=FACE_OUTER_BOUND('',#1395,.T.);
#524=FACE_OUTER_BOUND('',#1396,.T.);
#525=FACE_OUTER_BOUND('',#1397,.T.);
#526=FACE_OUTER_BOUND('',#1398,.T.);
#527=FACE_OUTER_BOUND('',#1399,.T.);
#528=FACE_OUTER_BOUND('',#1400,.T.);
#529=FACE_OUTER_BOUND('',#1401,.T.);
#530=FACE_OUTER_BOUND('',#1402,.T.);
#531=FACE_OUTER_BOUND('',#1403,.T.);
#532=FACE_OUTER_BOUND('',#1404,.T.);
#533=FACE_OUTER_BOUND('',#1405,.T.);
#534=FACE_OUTER_BOUND('',#1406,.T.);
#535=FACE_OUTER_BOUND('',#1407,.T.);
#536=FACE_OUTER_BOUND('',#1408,.T.);
#537=FACE_OUTER_BOUND('',#1409,.T.);
#538=FACE_OUTER_BOUND('',#1410,.T.);
#539=FACE_OUTER_BOUND('',#1411,.T.);
#540=FACE_OUTER_BOUND('',#1412,.T.);
#541=FACE_OUTER_BOUND('',#1413,.T.);
#542=FACE_OUTER_BOUND('',#1414,.T.);
#543=FACE_OUTER_BOUND('',#1415,.T.);
#544=FACE_OUTER_BOUND('',#1416,.T.);
#545=FACE_OUTER_BOUND('',#1417,.T.);
#546=FACE_OUTER_BOUND('',#1418,.T.);
#547=FACE_OUTER_BOUND('',#1419,.T.);
#548=FACE_OUTER_BOUND('',#1420,.T.);
#549=FACE_OUTER_BOUND('',#1421,.T.);
#550=FACE_OUTER_BOUND('',#1422,.T.);
#551=FACE_OUTER_BOUND('',#1423,.T.);
#552=FACE_OUTER_BOUND('',#1424,.T.);
#553=FACE_OUTER_BOUND('',#1425,.T.);
#554=FACE_OUTER_BOUND('',#1426,.T.);
#555=FACE_OUTER_BOUND('',#1427,.T.);
#556=FACE_OUTER_BOUND('',#1428,.T.);
#557=FACE_OUTER_BOUND('',#1429,.T.);
#558=FACE_OUTER_BOUND('',#1430,.T.);
#559=FACE_OUTER_BOUND('',#1431,.T.);
#560=FACE_OUTER_BOUND('',#1432,.T.);
#561=FACE_OUTER_BOUND('',#1433,.T.);
#562=FACE_OUTER_BOUND('',#1434,.T.);
#563=FACE_OUTER_BOUND('',#1435,.T.);
#564=FACE_OUTER_BOUND('',#1436,.T.);
#565=FACE_OUTER_BOUND('',#1437,.T.);
#566=FACE_OUTER_BOUND('',#1438,.T.);
#567=FACE_OUTER_BOUND('',#1439,.T.);
#568=FACE_OUTER_BOUND('',#1440,.T.);
#569=FACE_OUTER_BOUND('',#1441,.T.);
#570=FACE_OUTER_BOUND('',#1442,.T.);
#571=FACE_OUTER_BOUND('',#1443,.T.);
#572=FACE_OUTER_BOUND('',#1444,.T.);
#573=FACE_OUTER_BOUND('',#1445,.T.);
#574=FACE_OUTER_BOUND('',#1446,.T.);
#575=FACE_OUTER_BOUND('',#1447,.T.);
#576=FACE_OUTER_BOUND('',#1534,.T.);
#577=FACE_OUTER_BOUND('',#1535,.T.);
#578=FACE_OUTER_BOUND('',#1536,.T.);
#579=FACE_OUTER_BOUND('',#1537,.T.);
#580=FACE_OUTER_BOUND('',#1538,.T.);
#581=FACE_OUTER_BOUND('',#1539,.T.);
#582=FACE_OUTER_BOUND('',#1540,.T.);
#583=FACE_OUTER_BOUND('',#1541,.T.);
#584=FACE_OUTER_BOUND('',#1542,.T.);
#585=FACE_OUTER_BOUND('',#1543,.T.);
#586=FACE_OUTER_BOUND('',#1544,.T.);
#587=FACE_OUTER_BOUND('',#1545,.T.);
#588=FACE_OUTER_BOUND('',#1546,.T.);
#589=FACE_OUTER_BOUND('',#1547,.T.);
#590=FACE_OUTER_BOUND('',#1548,.T.);
#591=FACE_OUTER_BOUND('',#1549,.T.);
#592=FACE_OUTER_BOUND('',#1550,.T.);
#593=FACE_OUTER_BOUND('',#1551,.T.);
#594=FACE_OUTER_BOUND('',#1552,.T.);
#595=FACE_OUTER_BOUND('',#1553,.T.);
#596=FACE_OUTER_BOUND('',#1554,.T.);
#597=FACE_OUTER_BOUND('',#1555,.T.);
#598=FACE_OUTER_BOUND('',#1556,.T.);
#599=FACE_OUTER_BOUND('',#1557,.T.);
#600=FACE_OUTER_BOUND('',#1558,.T.);
#601=FACE_OUTER_BOUND('',#1559,.T.);
#602=FACE_OUTER_BOUND('',#1560,.T.);
#603=FACE_OUTER_BOUND('',#1561,.T.);
#604=FACE_OUTER_BOUND('',#1562,.T.);
#605=FACE_OUTER_BOUND('',#1563,.T.);
#606=FACE_OUTER_BOUND('',#1564,.T.);
#607=FACE_OUTER_BOUND('',#1565,.T.);
#608=FACE_OUTER_BOUND('',#1566,.T.);
#609=FACE_OUTER_BOUND('',#1567,.T.);
#610=FACE_OUTER_BOUND('',#1568,.T.);
#611=FACE_OUTER_BOUND('',#1569,.T.);
#612=FACE_OUTER_BOUND('',#1570,.T.);
#613=FACE_OUTER_BOUND('',#1571,.T.);
#614=FACE_OUTER_BOUND('',#1572,.T.);
#615=FACE_OUTER_BOUND('',#1573,.T.);
#616=FACE_OUTER_BOUND('',#1574,.T.);
#617=FACE_OUTER_BOUND('',#1575,.T.);
#618=FACE_OUTER_BOUND('',#1576,.T.);
#619=FACE_OUTER_BOUND('',#1577,.T.);
#620=FACE_OUTER_BOUND('',#1578,.T.);
#621=FACE_OUTER_BOUND('',#1579,.T.);
#622=FACE_OUTER_BOUND('',#1580,.T.);
#623=FACE_OUTER_BOUND('',#1581,.T.);
#624=FACE_OUTER_BOUND('',#1582,.T.);
#625=FACE_OUTER_BOUND('',#1583,.T.);
#626=FACE_OUTER_BOUND('',#1584,.T.);
#627=FACE_OUTER_BOUND('',#1585,.T.);
#628=FACE_OUTER_BOUND('',#1586,.T.);
#629=FACE_OUTER_BOUND('',#1587,.T.);
#630=FACE_OUTER_BOUND('',#1588,.T.);
#631=FACE_OUTER_BOUND('',#1589,.T.);
#632=FACE_OUTER_BOUND('',#1590,.T.);
#633=FACE_OUTER_BOUND('',#1591,.T.);
#634=FACE_OUTER_BOUND('',#1592,.T.);
#635=FACE_OUTER_BOUND('',#1593,.T.);
#636=FACE_OUTER_BOUND('',#1594,.T.);
#637=FACE_OUTER_BOUND('',#1595,.T.);
#638=FACE_OUTER_BOUND('',#1596,.T.);
#639=FACE_OUTER_BOUND('',#1597,.T.);
#640=FACE_OUTER_BOUND('',#1598,.T.);
#641=FACE_OUTER_BOUND('',#1599,.T.);
#642=FACE_OUTER_BOUND('',#1600,.T.);
#643=FACE_OUTER_BOUND('',#1601,.T.);
#644=FACE_OUTER_BOUND('',#1602,.T.);
#645=FACE_OUTER_BOUND('',#1603,.T.);
#646=FACE_OUTER_BOUND('',#1604,.T.);
#647=FACE_OUTER_BOUND('',#1605,.T.);
#648=FACE_OUTER_BOUND('',#1606,.T.);
#649=FACE_OUTER_BOUND('',#1607,.T.);
#650=FACE_OUTER_BOUND('',#1608,.T.);
#651=FACE_OUTER_BOUND('',#1609,.T.);
#652=FACE_OUTER_BOUND('',#1610,.T.);
#653=FACE_OUTER_BOUND('',#1611,.T.);
#654=FACE_OUTER_BOUND('',#1612,.T.);
#655=FACE_OUTER_BOUND('',#1613,.T.);
#656=FACE_OUTER_BOUND('',#1614,.T.);
#657=FACE_OUTER_BOUND('',#1615,.T.);
#658=FACE_OUTER_BOUND('',#1616,.T.);
#659=FACE_OUTER_BOUND('',#1617,.T.);
#660=FACE_OUTER_BOUND('',#1618,.T.);
#661=FACE_OUTER_BOUND('',#1619,.T.);
#662=FACE_OUTER_BOUND('',#1620,.T.);
#663=FACE_OUTER_BOUND('',#1621,.T.);
#664=FACE_OUTER_BOUND('',#1622,.T.);
#665=FACE_OUTER_BOUND('',#1623,.T.);
#666=FACE_OUTER_BOUND('',#1624,.T.);
#667=FACE_OUTER_BOUND('',#1625,.T.);
#668=FACE_OUTER_BOUND('',#1626,.T.);
#669=FACE_OUTER_BOUND('',#1627,.T.);
#670=FACE_OUTER_BOUND('',#1628,.T.);
#671=FACE_OUTER_BOUND('',#1629,.T.);
#672=FACE_OUTER_BOUND('',#1630,.T.);
#673=FACE_OUTER_BOUND('',#1631,.T.);
#674=FACE_OUTER_BOUND('',#1632,.T.);
#675=FACE_OUTER_BOUND('',#1633,.T.);
#676=FACE_OUTER_BOUND('',#1634,.T.);
#677=FACE_OUTER_BOUND('',#1635,.T.);
#678=FACE_OUTER_BOUND('',#1636,.T.);
#679=FACE_OUTER_BOUND('',#1637,.T.);
#680=FACE_OUTER_BOUND('',#1638,.T.);
#681=FACE_OUTER_BOUND('',#1639,.T.);
#682=FACE_OUTER_BOUND('',#1640,.T.);
#683=FACE_OUTER_BOUND('',#1641,.T.);
#684=FACE_OUTER_BOUND('',#1642,.T.);
#685=FACE_OUTER_BOUND('',#1643,.T.);
#686=FACE_OUTER_BOUND('',#1644,.T.);
#687=FACE_OUTER_BOUND('',#1645,.T.);
#688=FACE_OUTER_BOUND('',#1646,.T.);
#689=FACE_OUTER_BOUND('',#1647,.T.);
#690=FACE_OUTER_BOUND('',#1648,.T.);
#691=FACE_OUTER_BOUND('',#1649,.T.);
#692=FACE_OUTER_BOUND('',#1650,.T.);
#693=FACE_OUTER_BOUND('',#1651,.T.);
#694=FACE_OUTER_BOUND('',#1652,.T.);
#695=FACE_OUTER_BOUND('',#1653,.T.);
#696=FACE_OUTER_BOUND('',#1654,.T.);
#697=FACE_OUTER_BOUND('',#1655,.T.);
#698=FACE_OUTER_BOUND('',#1656,.T.);
#699=FACE_OUTER_BOUND('',#1657,.T.);
#700=FACE_OUTER_BOUND('',#1658,.T.);
#701=FACE_OUTER_BOUND('',#1659,.T.);
#702=FACE_OUTER_BOUND('',#1660,.T.);
#703=FACE_OUTER_BOUND('',#1661,.T.);
#704=FACE_OUTER_BOUND('',#1662,.T.);
#705=FACE_OUTER_BOUND('',#1663,.T.);
#706=FACE_OUTER_BOUND('',#1664,.T.);
#707=FACE_OUTER_BOUND('',#1665,.T.);
#708=FACE_OUTER_BOUND('',#1666,.T.);
#709=FACE_OUTER_BOUND('',#1667,.T.);
#710=FACE_OUTER_BOUND('',#1668,.T.);
#711=FACE_OUTER_BOUND('',#1669,.T.);
#712=FACE_OUTER_BOUND('',#1670,.T.);
#713=FACE_OUTER_BOUND('',#1671,.T.);
#714=FACE_OUTER_BOUND('',#1672,.T.);
#715=FACE_OUTER_BOUND('',#1673,.T.);
#716=FACE_OUTER_BOUND('',#1674,.T.);
#717=FACE_OUTER_BOUND('',#1675,.T.);
#718=FACE_OUTER_BOUND('',#1676,.T.);
#719=FACE_OUTER_BOUND('',#1677,.T.);
#720=FACE_OUTER_BOUND('',#1678,.T.);
#721=FACE_OUTER_BOUND('',#1679,.T.);
#722=FACE_OUTER_BOUND('',#1680,.T.);
#723=FACE_OUTER_BOUND('',#1681,.T.);
#724=FACE_OUTER_BOUND('',#1682,.T.);
#725=FACE_OUTER_BOUND('',#1683,.T.);
#726=FACE_OUTER_BOUND('',#1684,.T.);
#727=FACE_OUTER_BOUND('',#1685,.T.);
#728=FACE_OUTER_BOUND('',#1686,.T.);
#729=FACE_OUTER_BOUND('',#1687,.T.);
#730=FACE_OUTER_BOUND('',#1688,.T.);
#731=FACE_OUTER_BOUND('',#1689,.T.);
#732=FACE_OUTER_BOUND('',#1690,.T.);
#733=FACE_OUTER_BOUND('',#1691,.T.);
#734=FACE_OUTER_BOUND('',#1692,.T.);
#735=FACE_OUTER_BOUND('',#1693,.T.);
#736=FACE_OUTER_BOUND('',#1694,.T.);
#737=FACE_OUTER_BOUND('',#1695,.T.);
#738=FACE_OUTER_BOUND('',#1696,.T.);
#739=FACE_OUTER_BOUND('',#1697,.T.);
#740=FACE_OUTER_BOUND('',#1698,.T.);
#741=FACE_OUTER_BOUND('',#1699,.T.);
#742=FACE_OUTER_BOUND('',#1700,.T.);
#743=FACE_OUTER_BOUND('',#1701,.T.);
#744=FACE_OUTER_BOUND('',#1702,.T.);
#745=FACE_OUTER_BOUND('',#1703,.T.);
#746=FACE_OUTER_BOUND('',#1704,.T.);
#747=FACE_OUTER_BOUND('',#1705,.T.);
#748=FACE_OUTER_BOUND('',#1706,.T.);
#749=FACE_OUTER_BOUND('',#1707,.T.);
#750=FACE_OUTER_BOUND('',#1708,.T.);
#751=FACE_OUTER_BOUND('',#1709,.T.);
#752=FACE_OUTER_BOUND('',#1710,.T.);
#753=FACE_OUTER_BOUND('',#1711,.T.);
#754=FACE_OUTER_BOUND('',#1712,.T.);
#755=FACE_OUTER_BOUND('',#1713,.T.);
#756=FACE_OUTER_BOUND('',#1714,.T.);
#757=FACE_OUTER_BOUND('',#1715,.T.);
#758=FACE_OUTER_BOUND('',#1716,.T.);
#759=FACE_OUTER_BOUND('',#1717,.T.);
#760=FACE_OUTER_BOUND('',#1718,.T.);
#761=FACE_OUTER_BOUND('',#1719,.T.);
#762=FACE_OUTER_BOUND('',#1720,.T.);
#763=FACE_OUTER_BOUND('',#1721,.T.);
#764=FACE_OUTER_BOUND('',#1722,.T.);
#765=FACE_OUTER_BOUND('',#1723,.T.);
#766=FACE_OUTER_BOUND('',#1724,.T.);
#767=FACE_OUTER_BOUND('',#1725,.T.);
#768=FACE_OUTER_BOUND('',#1726,.T.);
#769=FACE_OUTER_BOUND('',#1727,.T.);
#770=FACE_OUTER_BOUND('',#1728,.T.);
#771=FACE_OUTER_BOUND('',#1729,.T.);
#772=FACE_OUTER_BOUND('',#1730,.T.);
#773=FACE_OUTER_BOUND('',#1731,.T.);
#774=FACE_OUTER_BOUND('',#1732,.T.);
#775=FACE_OUTER_BOUND('',#1733,.T.);
#776=FACE_OUTER_BOUND('',#1734,.T.);
#777=FACE_OUTER_BOUND('',#1735,.T.);
#778=FACE_OUTER_BOUND('',#1736,.T.);
#779=FACE_OUTER_BOUND('',#1737,.T.);
#780=FACE_OUTER_BOUND('',#1738,.T.);
#781=FACE_OUTER_BOUND('',#1739,.T.);
#782=FACE_OUTER_BOUND('',#1740,.T.);
#783=FACE_OUTER_BOUND('',#1741,.T.);
#784=FACE_OUTER_BOUND('',#1742,.T.);
#785=FACE_OUTER_BOUND('',#1743,.T.);
#786=FACE_OUTER_BOUND('',#1744,.T.);
#787=FACE_OUTER_BOUND('',#1745,.T.);
#788=FACE_OUTER_BOUND('',#1746,.T.);
#789=FACE_OUTER_BOUND('',#1747,.T.);
#790=FACE_OUTER_BOUND('',#1748,.T.);
#791=FACE_OUTER_BOUND('',#1749,.T.);
#792=FACE_OUTER_BOUND('',#1750,.T.);
#793=FACE_OUTER_BOUND('',#1751,.T.);
#794=FACE_OUTER_BOUND('',#1752,.T.);
#795=FACE_OUTER_BOUND('',#1753,.T.);
#796=FACE_OUTER_BOUND('',#1754,.T.);
#797=FACE_OUTER_BOUND('',#1755,.T.);
#798=FACE_OUTER_BOUND('',#1756,.T.);
#799=FACE_OUTER_BOUND('',#1757,.T.);
#800=FACE_OUTER_BOUND('',#1758,.T.);
#801=FACE_OUTER_BOUND('',#1759,.T.);
#802=FACE_OUTER_BOUND('',#1760,.T.);
#803=FACE_OUTER_BOUND('',#1761,.T.);
#804=FACE_OUTER_BOUND('',#1762,.T.);
#805=FACE_OUTER_BOUND('',#1763,.T.);
#806=FACE_OUTER_BOUND('',#1764,.T.);
#807=FACE_OUTER_BOUND('',#1765,.T.);
#808=FACE_OUTER_BOUND('',#1766,.T.);
#809=FACE_OUTER_BOUND('',#1767,.T.);
#810=FACE_OUTER_BOUND('',#1768,.T.);
#811=FACE_OUTER_BOUND('',#1769,.T.);
#812=FACE_OUTER_BOUND('',#1770,.T.);
#813=FACE_OUTER_BOUND('',#1771,.T.);
#814=FACE_OUTER_BOUND('',#1772,.T.);
#815=FACE_OUTER_BOUND('',#1773,.T.);
#816=FACE_OUTER_BOUND('',#1774,.T.);
#817=FACE_OUTER_BOUND('',#1775,.T.);
#818=FACE_OUTER_BOUND('',#1776,.T.);
#819=FACE_OUTER_BOUND('',#1777,.T.);
#820=FACE_OUTER_BOUND('',#1778,.T.);
#821=FACE_OUTER_BOUND('',#1779,.T.);
#822=FACE_OUTER_BOUND('',#1780,.T.);
#823=FACE_OUTER_BOUND('',#1781,.T.);
#824=FACE_OUTER_BOUND('',#1782,.T.);
#825=FACE_OUTER_BOUND('',#1783,.T.);
#826=FACE_OUTER_BOUND('',#1784,.T.);
#827=FACE_OUTER_BOUND('',#1785,.T.);
#828=FACE_OUTER_BOUND('',#1786,.T.);
#829=FACE_OUTER_BOUND('',#1787,.T.);
#830=FACE_OUTER_BOUND('',#1788,.T.);
#831=FACE_OUTER_BOUND('',#1789,.T.);
#832=FACE_OUTER_BOUND('',#1790,.T.);
#833=FACE_OUTER_BOUND('',#1791,.T.);
#834=FACE_OUTER_BOUND('',#1792,.T.);
#835=FACE_OUTER_BOUND('',#1793,.T.);
#836=FACE_OUTER_BOUND('',#1794,.T.);
#837=FACE_OUTER_BOUND('',#1795,.T.);
#838=FACE_OUTER_BOUND('',#1796,.T.);
#839=FACE_OUTER_BOUND('',#1797,.T.);
#840=FACE_OUTER_BOUND('',#1798,.T.);
#841=FACE_OUTER_BOUND('',#1799,.T.);
#842=FACE_OUTER_BOUND('',#1800,.T.);
#843=FACE_OUTER_BOUND('',#1801,.T.);
#844=FACE_OUTER_BOUND('',#1802,.T.);
#845=FACE_OUTER_BOUND('',#1803,.T.);
#846=FACE_OUTER_BOUND('',#1804,.T.);
#847=FACE_OUTER_BOUND('',#1805,.T.);
#848=FACE_OUTER_BOUND('',#1806,.T.);
#849=FACE_OUTER_BOUND('',#1807,.T.);
#850=FACE_OUTER_BOUND('',#1808,.T.);
#851=FACE_OUTER_BOUND('',#1809,.T.);
#852=FACE_OUTER_BOUND('',#1810,.T.);
#853=FACE_OUTER_BOUND('',#1811,.T.);
#854=FACE_OUTER_BOUND('',#1812,.T.);
#855=FACE_OUTER_BOUND('',#1813,.T.);
#856=FACE_OUTER_BOUND('',#1814,.T.);
#857=FACE_OUTER_BOUND('',#1815,.T.);
#858=FACE_OUTER_BOUND('',#1816,.T.);
#859=FACE_OUTER_BOUND('',#1817,.T.);
#860=FACE_OUTER_BOUND('',#1818,.T.);
#861=FACE_OUTER_BOUND('',#1819,.T.);
#862=FACE_OUTER_BOUND('',#1820,.T.);
#863=FACE_OUTER_BOUND('',#1821,.T.);
#864=FACE_OUTER_BOUND('',#1822,.T.);
#865=FACE_OUTER_BOUND('',#1823,.T.);
#866=FACE_OUTER_BOUND('',#1824,.T.);
#867=FACE_OUTER_BOUND('',#1825,.T.);
#868=FACE_OUTER_BOUND('',#1826,.T.);
#869=FACE_OUTER_BOUND('',#1827,.T.);
#870=FACE_OUTER_BOUND('',#1828,.T.);
#871=FACE_OUTER_BOUND('',#1829,.T.);
#872=FACE_OUTER_BOUND('',#1830,.T.);
#873=FACE_OUTER_BOUND('',#1831,.T.);
#874=FACE_OUTER_BOUND('',#1832,.T.);
#875=FACE_OUTER_BOUND('',#1833,.T.);
#876=FACE_OUTER_BOUND('',#1834,.T.);
#877=FACE_OUTER_BOUND('',#1835,.T.);
#878=FACE_OUTER_BOUND('',#1836,.T.);
#879=FACE_OUTER_BOUND('',#1837,.T.);
#880=FACE_OUTER_BOUND('',#1838,.T.);
#881=FACE_OUTER_BOUND('',#1839,.T.);
#882=FACE_OUTER_BOUND('',#1840,.T.);
#883=FACE_OUTER_BOUND('',#1841,.T.);
#884=FACE_OUTER_BOUND('',#1842,.T.);
#885=FACE_OUTER_BOUND('',#1843,.T.);
#886=FACE_OUTER_BOUND('',#1844,.T.);
#887=FACE_OUTER_BOUND('',#1845,.T.);
#888=FACE_OUTER_BOUND('',#1846,.T.);
#889=FACE_OUTER_BOUND('',#1847,.T.);
#890=FACE_OUTER_BOUND('',#1848,.T.);
#891=FACE_OUTER_BOUND('',#1849,.T.);
#892=FACE_OUTER_BOUND('',#1850,.T.);
#893=FACE_OUTER_BOUND('',#1851,.T.);
#894=FACE_OUTER_BOUND('',#1852,.T.);
#895=FACE_OUTER_BOUND('',#1853,.T.);
#896=FACE_OUTER_BOUND('',#1854,.T.);
#897=FACE_OUTER_BOUND('',#1855,.T.);
#898=FACE_OUTER_BOUND('',#1856,.T.);
#899=FACE_OUTER_BOUND('',#1857,.T.);
#900=FACE_OUTER_BOUND('',#1858,.T.);
#901=FACE_OUTER_BOUND('',#1859,.T.);
#902=FACE_OUTER_BOUND('',#1860,.T.);
#903=FACE_OUTER_BOUND('',#1861,.T.);
#904=FACE_OUTER_BOUND('',#1862,.T.);
#905=FACE_OUTER_BOUND('',#1863,.T.);
#906=FACE_OUTER_BOUND('',#1864,.T.);
#907=FACE_OUTER_BOUND('',#1865,.T.);
#908=FACE_OUTER_BOUND('',#1866,.T.);
#909=FACE_OUTER_BOUND('',#1867,.T.);
#910=FACE_OUTER_BOUND('',#1868,.T.);
#911=FACE_OUTER_BOUND('',#1869,.T.);
#912=FACE_OUTER_BOUND('',#1870,.T.);
#913=FACE_OUTER_BOUND('',#1871,.T.);
#914=FACE_OUTER_BOUND('',#1872,.T.);
#915=FACE_OUTER_BOUND('',#1873,.T.);
#916=FACE_OUTER_BOUND('',#1874,.T.);
#917=FACE_OUTER_BOUND('',#1875,.T.);
#918=FACE_OUTER_BOUND('',#1876,.T.);
#919=FACE_OUTER_BOUND('',#1877,.T.);
#920=FACE_OUTER_BOUND('',#1878,.T.);
#921=FACE_OUTER_BOUND('',#1879,.T.);
#922=FACE_OUTER_BOUND('',#1880,.T.);
#923=FACE_OUTER_BOUND('',#1881,.T.);
#924=FACE_OUTER_BOUND('',#1882,.T.);
#925=FACE_OUTER_BOUND('',#1883,.T.);
#926=FACE_OUTER_BOUND('',#1884,.T.);
#927=FACE_OUTER_BOUND('',#1885,.T.);
#928=FACE_OUTER_BOUND('',#1886,.T.);
#929=FACE_OUTER_BOUND('',#1887,.T.);
#930=FACE_OUTER_BOUND('',#1888,.T.);
#931=FACE_OUTER_BOUND('',#1889,.T.);
#932=FACE_OUTER_BOUND('',#1890,.T.);
#933=FACE_OUTER_BOUND('',#1891,.T.);
#934=FACE_OUTER_BOUND('',#1892,.T.);
#935=FACE_OUTER_BOUND('',#1893,.T.);
#936=FACE_OUTER_BOUND('',#1894,.T.);
#937=FACE_OUTER_BOUND('',#1895,.T.);
#938=FACE_OUTER_BOUND('',#1896,.T.);
#939=FACE_OUTER_BOUND('',#1897,.T.);
#940=FACE_OUTER_BOUND('',#1898,.T.);
#941=FACE_OUTER_BOUND('',#1899,.T.);
#942=FACE_OUTER_BOUND('',#1900,.T.);
#943=FACE_OUTER_BOUND('',#1901,.T.);
#944=FACE_OUTER_BOUND('',#1902,.T.);
#945=FACE_OUTER_BOUND('',#1903,.T.);
#946=FACE_OUTER_BOUND('',#1904,.T.);
#947=FACE_OUTER_BOUND('',#1905,.T.);
#948=FACE_OUTER_BOUND('',#1906,.T.);
#949=FACE_OUTER_BOUND('',#1907,.T.);
#950=FACE_OUTER_BOUND('',#1908,.T.);
#951=FACE_OUTER_BOUND('',#1909,.T.);
#952=FACE_OUTER_BOUND('',#1910,.T.);
#953=FACE_OUTER_BOUND('',#1911,.T.);
#954=FACE_OUTER_BOUND('',#1912,.T.);
#955=FACE_OUTER_BOUND('',#1913,.T.);
#956=FACE_OUTER_BOUND('',#1914,.T.);
#957=FACE_OUTER_BOUND('',#1915,.T.);
#958=FACE_OUTER_BOUND('',#1916,.T.);
#959=FACE_OUTER_BOUND('',#1917,.T.);
#960=FACE_OUTER_BOUND('',#1918,.T.);
#961=FACE_OUTER_BOUND('',#1919,.T.);
#962=FACE_OUTER_BOUND('',#1920,.T.);
#963=FACE_OUTER_BOUND('',#1921,.T.);
#964=FACE_OUTER_BOUND('',#1922,.T.);
#965=FACE_OUTER_BOUND('',#1923,.T.);
#966=FACE_OUTER_BOUND('',#1924,.T.);
#967=FACE_OUTER_BOUND('',#1925,.T.);
#968=FACE_OUTER_BOUND('',#1926,.T.);
#969=FACE_OUTER_BOUND('',#1927,.T.);
#970=FACE_OUTER_BOUND('',#1928,.T.);
#971=FACE_OUTER_BOUND('',#1929,.T.);
#972=FACE_OUTER_BOUND('',#1930,.T.);
#973=FACE_OUTER_BOUND('',#1931,.T.);
#974=FACE_OUTER_BOUND('',#1932,.T.);
#975=FACE_OUTER_BOUND('',#1933,.T.);
#976=FACE_OUTER_BOUND('',#1934,.T.);
#977=FACE_OUTER_BOUND('',#1935,.T.);
#978=FACE_OUTER_BOUND('',#1936,.T.);
#979=FACE_OUTER_BOUND('',#1937,.T.);
#980=FACE_OUTER_BOUND('',#1938,.T.);
#981=FACE_OUTER_BOUND('',#1939,.T.);
#982=FACE_OUTER_BOUND('',#1940,.T.);
#983=FACE_OUTER_BOUND('',#1941,.T.);
#984=FACE_OUTER_BOUND('',#1942,.T.);
#985=FACE_OUTER_BOUND('',#1943,.T.);
#986=FACE_OUTER_BOUND('',#1944,.T.);
#987=FACE_OUTER_BOUND('',#1945,.T.);
#988=FACE_OUTER_BOUND('',#1946,.T.);
#989=FACE_OUTER_BOUND('',#1947,.T.);
#990=FACE_OUTER_BOUND('',#1948,.T.);
#991=FACE_OUTER_BOUND('',#1949,.T.);
#992=FACE_OUTER_BOUND('',#1950,.T.);
#993=FACE_OUTER_BOUND('',#1951,.T.);
#994=FACE_OUTER_BOUND('',#1952,.T.);
#995=FACE_OUTER_BOUND('',#1953,.T.);
#996=FACE_OUTER_BOUND('',#1954,.T.);
#997=FACE_OUTER_BOUND('',#1955,.T.);
#998=FACE_OUTER_BOUND('',#1956,.T.);
#999=FACE_OUTER_BOUND('',#1957,.T.);
#1000=FACE_OUTER_BOUND('',#1958,.T.);
#1001=FACE_OUTER_BOUND('',#1959,.T.);
#1002=FACE_OUTER_BOUND('',#1960,.T.);
#1003=FACE_OUTER_BOUND('',#1961,.T.);
#1004=FACE_OUTER_BOUND('',#1962,.T.);
#1005=FACE_OUTER_BOUND('',#1963,.T.);
#1006=FACE_OUTER_BOUND('',#1964,.T.);
#1007=FACE_OUTER_BOUND('',#1965,.T.);
#1008=FACE_OUTER_BOUND('',#1966,.T.);
#1009=FACE_OUTER_BOUND('',#1967,.T.);
#1010=FACE_OUTER_BOUND('',#1968,.T.);
#1011=FACE_OUTER_BOUND('',#1969,.T.);
#1012=FACE_OUTER_BOUND('',#1970,.T.);
#1013=FACE_OUTER_BOUND('',#1971,.T.);
#1014=FACE_OUTER_BOUND('',#1972,.T.);
#1015=FACE_OUTER_BOUND('',#1973,.T.);
#1016=FACE_OUTER_BOUND('',#1974,.T.);
#1017=FACE_OUTER_BOUND('',#1975,.T.);
#1018=FACE_OUTER_BOUND('',#1976,.T.);
#1019=FACE_OUTER_BOUND('',#1977,.T.);
#1020=FACE_OUTER_BOUND('',#1978,.T.);
#1021=FACE_OUTER_BOUND('',#1979,.T.);
#1022=FACE_OUTER_BOUND('',#1980,.T.);
#1023=FACE_OUTER_BOUND('',#2046,.T.);
#1024=FACE_OUTER_BOUND('',#2047,.T.);
#1025=FACE_OUTER_BOUND('',#2048,.T.);
#1026=FACE_OUTER_BOUND('',#2049,.T.);
#1027=FACE_OUTER_BOUND('',#2050,.T.);
#1028=FACE_OUTER_BOUND('',#2051,.T.);
#1029=FACE_OUTER_BOUND('',#2052,.T.);
#1030=FACE_OUTER_BOUND('',#2053,.T.);
#1031=FACE_OUTER_BOUND('',#2054,.T.);
#1032=FACE_OUTER_BOUND('',#2055,.T.);
#1033=FACE_OUTER_BOUND('',#2056,.T.);
#1034=FACE_OUTER_BOUND('',#2057,.T.);
#1035=FACE_OUTER_BOUND('',#2058,.T.);
#1036=FACE_OUTER_BOUND('',#2059,.T.);
#1037=FACE_OUTER_BOUND('',#2060,.T.);
#1038=FACE_OUTER_BOUND('',#2061,.T.);
#1039=FACE_OUTER_BOUND('',#2062,.T.);
#1040=FACE_OUTER_BOUND('',#2063,.T.);
#1041=FACE_OUTER_BOUND('',#2064,.T.);
#1042=FACE_OUTER_BOUND('',#2065,.T.);
#1043=FACE_OUTER_BOUND('',#2066,.T.);
#1044=FACE_OUTER_BOUND('',#2067,.T.);
#1045=FACE_OUTER_BOUND('',#2068,.T.);
#1046=FACE_OUTER_BOUND('',#2069,.T.);
#1047=FACE_OUTER_BOUND('',#2070,.T.);
#1048=FACE_OUTER_BOUND('',#2071,.T.);
#1049=FACE_OUTER_BOUND('',#2072,.T.);
#1050=FACE_OUTER_BOUND('',#2073,.T.);
#1051=FACE_OUTER_BOUND('',#2074,.T.);
#1052=FACE_OUTER_BOUND('',#2075,.T.);
#1053=FACE_OUTER_BOUND('',#2076,.T.);
#1054=FACE_OUTER_BOUND('',#2077,.T.);
#1055=FACE_OUTER_BOUND('',#2078,.T.);
#1056=FACE_OUTER_BOUND('',#2079,.T.);
#1057=FACE_OUTER_BOUND('',#2080,.T.);
#1058=FACE_OUTER_BOUND('',#2081,.T.);
#1059=FACE_OUTER_BOUND('',#2082,.T.);
#1060=FACE_OUTER_BOUND('',#2083,.T.);
#1061=FACE_OUTER_BOUND('',#2084,.T.);
#1062=FACE_OUTER_BOUND('',#2085,.T.);
#1063=FACE_OUTER_BOUND('',#2086,.T.);
#1064=FACE_OUTER_BOUND('',#2087,.T.);
#1065=FACE_OUTER_BOUND('',#2088,.T.);
#1066=FACE_OUTER_BOUND('',#2089,.T.);
#1067=FACE_OUTER_BOUND('',#2090,.T.);
#1068=FACE_OUTER_BOUND('',#2091,.T.);
#1069=FACE_OUTER_BOUND('',#2092,.T.);
#1070=FACE_OUTER_BOUND('',#2093,.T.);
#1071=FACE_OUTER_BOUND('',#2094,.T.);
#1072=FACE_OUTER_BOUND('',#2095,.T.);
#1073=FACE_OUTER_BOUND('',#2096,.T.);
#1074=FACE_OUTER_BOUND('',#2097,.T.);
#1075=FACE_OUTER_BOUND('',#2098,.T.);
#1076=FACE_OUTER_BOUND('',#2099,.T.);
#1077=FACE_OUTER_BOUND('',#2100,.T.);
#1078=FACE_OUTER_BOUND('',#2101,.T.);
#1079=FACE_OUTER_BOUND('',#2102,.T.);
#1080=FACE_OUTER_BOUND('',#2103,.T.);
#1081=FACE_OUTER_BOUND('',#2104,.T.);
#1082=FACE_OUTER_BOUND('',#2105,.T.);
#1083=FACE_OUTER_BOUND('',#2106,.T.);
#1084=FACE_OUTER_BOUND('',#2107,.T.);
#1085=FACE_OUTER_BOUND('',#2108,.T.);
#1086=FACE_OUTER_BOUND('',#2109,.T.);
#1087=FACE_OUTER_BOUND('',#2110,.T.);
#1088=FACE_OUTER_BOUND('',#2111,.T.);
#1089=FACE_OUTER_BOUND('',#2112,.T.);
#1090=FACE_OUTER_BOUND('',#2113,.T.);
#1091=FACE_OUTER_BOUND('',#2114,.T.);
#1092=FACE_OUTER_BOUND('',#2115,.T.);
#1093=FACE_OUTER_BOUND('',#2116,.T.);
#1094=FACE_OUTER_BOUND('',#2117,.T.);
#1095=FACE_OUTER_BOUND('',#2118,.T.);
#1096=FACE_OUTER_BOUND('',#2119,.T.);
#1097=FACE_OUTER_BOUND('',#2120,.T.);
#1098=FACE_OUTER_BOUND('',#2121,.T.);
#1099=FACE_OUTER_BOUND('',#2122,.T.);
#1100=FACE_OUTER_BOUND('',#2123,.T.);
#1101=FACE_OUTER_BOUND('',#2124,.T.);
#1102=FACE_OUTER_BOUND('',#2125,.T.);
#1103=FACE_OUTER_BOUND('',#2126,.T.);
#1104=FACE_OUTER_BOUND('',#2127,.T.);
#1105=FACE_OUTER_BOUND('',#2128,.T.);
#1106=FACE_OUTER_BOUND('',#2129,.T.);
#1107=FACE_OUTER_BOUND('',#2130,.T.);
#1108=FACE_OUTER_BOUND('',#2131,.T.);
#1109=FACE_OUTER_BOUND('',#2132,.T.);
#1110=FACE_OUTER_BOUND('',#2133,.T.);
#1111=FACE_OUTER_BOUND('',#2134,.T.);
#1112=FACE_OUTER_BOUND('',#2135,.T.);
#1113=FACE_OUTER_BOUND('',#2136,.T.);
#1114=FACE_OUTER_BOUND('',#2137,.T.);
#1115=FACE_OUTER_BOUND('',#2138,.T.);
#1116=FACE_OUTER_BOUND('',#2139,.T.);
#1117=FACE_OUTER_BOUND('',#2140,.T.);
#1118=FACE_OUTER_BOUND('',#2141,.T.);
#1119=FACE_OUTER_BOUND('',#2142,.T.);
#1120=FACE_OUTER_BOUND('',#2143,.T.);
#1121=FACE_OUTER_BOUND('',#2144,.T.);
#1122=FACE_OUTER_BOUND('',#2145,.T.);
#1123=FACE_OUTER_BOUND('',#2146,.T.);
#1124=FACE_OUTER_BOUND('',#2147,.T.);
#1125=FACE_OUTER_BOUND('',#2148,.T.);
#1126=FACE_OUTER_BOUND('',#2149,.T.);
#1127=FACE_OUTER_BOUND('',#2150,.T.);
#1128=FACE_OUTER_BOUND('',#2151,.T.);
#1129=FACE_OUTER_BOUND('',#2152,.T.);
#1130=FACE_OUTER_BOUND('',#2153,.T.);
#1131=FACE_OUTER_BOUND('',#2154,.T.);
#1132=FACE_OUTER_BOUND('',#2155,.T.);
#1133=FACE_OUTER_BOUND('',#2156,.T.);
#1134=FACE_OUTER_BOUND('',#2157,.T.);
#1135=FACE_OUTER_BOUND('',#2158,.T.);
#1136=FACE_OUTER_BOUND('',#2159,.T.);
#1137=FACE_OUTER_BOUND('',#2160,.T.);
#1138=FACE_OUTER_BOUND('',#2161,.T.);
#1139=FACE_OUTER_BOUND('',#2162,.T.);
#1140=FACE_OUTER_BOUND('',#2163,.T.);
#1141=FACE_OUTER_BOUND('',#2164,.T.);
#1142=FACE_OUTER_BOUND('',#2165,.T.);
#1143=FACE_OUTER_BOUND('',#2166,.T.);
#1144=FACE_OUTER_BOUND('',#2167,.T.);
#1145=FACE_OUTER_BOUND('',#2168,.T.);
#1146=FACE_OUTER_BOUND('',#2169,.T.);
#1147=FACE_OUTER_BOUND('',#2170,.T.);
#1148=FACE_OUTER_BOUND('',#2171,.T.);
#1149=FACE_OUTER_BOUND('',#2172,.T.);
#1150=FACE_OUTER_BOUND('',#2173,.T.);
#1151=FACE_OUTER_BOUND('',#2174,.T.);
#1152=FACE_OUTER_BOUND('',#2175,.T.);
#1153=FACE_OUTER_BOUND('',#2176,.T.);
#1154=FACE_OUTER_BOUND('',#2177,.T.);
#1155=FACE_OUTER_BOUND('',#2178,.T.);
#1156=FACE_OUTER_BOUND('',#2179,.T.);
#1157=FACE_OUTER_BOUND('',#2180,.T.);
#1158=FACE_OUTER_BOUND('',#2181,.T.);
#1159=FACE_OUTER_BOUND('',#2182,.T.);
#1160=FACE_OUTER_BOUND('',#2183,.T.);
#1161=FACE_OUTER_BOUND('',#2184,.T.);
#1162=FACE_OUTER_BOUND('',#2185,.T.);
#1163=FACE_OUTER_BOUND('',#2186,.T.);
#1164=FACE_OUTER_BOUND('',#2187,.T.);
#1165=FACE_OUTER_BOUND('',#2188,.T.);
#1166=FACE_OUTER_BOUND('',#2189,.T.);
#1167=FACE_OUTER_BOUND('',#2190,.T.);
#1168=FACE_OUTER_BOUND('',#2191,.T.);
#1169=FACE_OUTER_BOUND('',#2192,.T.);
#1170=FACE_OUTER_BOUND('',#2193,.T.);
#1171=FACE_OUTER_BOUND('',#2194,.T.);
#1172=FACE_OUTER_BOUND('',#2195,.T.);
#1173=FACE_OUTER_BOUND('',#2196,.T.);
#1174=FACE_OUTER_BOUND('',#2197,.T.);
#1175=FACE_OUTER_BOUND('',#2198,.T.);
#1176=FACE_OUTER_BOUND('',#2199,.T.);
#1177=FACE_OUTER_BOUND('',#2200,.T.);
#1178=FACE_OUTER_BOUND('',#2201,.T.);
#1179=FACE_OUTER_BOUND('',#2202,.T.);
#1180=FACE_OUTER_BOUND('',#2203,.T.);
#1181=FACE_OUTER_BOUND('',#2204,.T.);
#1182=FACE_OUTER_BOUND('',#2205,.T.);
#1183=FACE_OUTER_BOUND('',#2206,.T.);
#1184=FACE_OUTER_BOUND('',#2207,.T.);
#1185=FACE_OUTER_BOUND('',#2208,.T.);
#1186=FACE_OUTER_BOUND('',#2209,.T.);
#1187=FACE_OUTER_BOUND('',#2210,.T.);
#1188=FACE_OUTER_BOUND('',#2211,.T.);
#1189=FACE_OUTER_BOUND('',#2212,.T.);
#1190=FACE_OUTER_BOUND('',#2213,.T.);
#1191=FACE_OUTER_BOUND('',#2214,.T.);
#1192=FACE_OUTER_BOUND('',#2215,.T.);
#1193=FACE_OUTER_BOUND('',#2216,.T.);
#1194=FACE_OUTER_BOUND('',#2217,.T.);
#1195=FACE_OUTER_BOUND('',#2218,.T.);
#1196=FACE_OUTER_BOUND('',#2219,.T.);
#1197=FACE_OUTER_BOUND('',#2220,.T.);
#1198=FACE_OUTER_BOUND('',#2221,.T.);
#1199=FACE_OUTER_BOUND('',#2222,.T.);
#1200=FACE_OUTER_BOUND('',#2223,.T.);
#1201=FACE_OUTER_BOUND('',#2224,.T.);
#1202=FACE_OUTER_BOUND('',#2225,.T.);
#1203=FACE_OUTER_BOUND('',#2226,.T.);
#1204=FACE_OUTER_BOUND('',#2227,.T.);
#1205=FACE_OUTER_BOUND('',#2228,.T.);
#1206=FACE_OUTER_BOUND('',#2229,.T.);
#1207=FACE_OUTER_BOUND('',#2230,.T.);
#1208=FACE_OUTER_BOUND('',#2231,.T.);
#1209=FACE_OUTER_BOUND('',#2232,.T.);
#1210=FACE_OUTER_BOUND('',#2233,.T.);
#1211=FACE_OUTER_BOUND('',#2234,.T.);
#1212=FACE_OUTER_BOUND('',#2235,.T.);
#1213=FACE_OUTER_BOUND('',#2236,.T.);
#1214=FACE_OUTER_BOUND('',#2237,.T.);
#1215=FACE_OUTER_BOUND('',#2238,.T.);
#1216=FACE_OUTER_BOUND('',#2239,.T.);
#1217=FACE_OUTER_BOUND('',#2240,.T.);
#1218=FACE_OUTER_BOUND('',#2241,.T.);
#1219=FACE_OUTER_BOUND('',#2242,.T.);
#1220=FACE_OUTER_BOUND('',#2243,.T.);
#1221=FACE_OUTER_BOUND('',#2244,.T.);
#1222=FACE_OUTER_BOUND('',#2245,.T.);
#1223=FACE_OUTER_BOUND('',#2246,.T.);
#1224=FACE_OUTER_BOUND('',#2247,.T.);
#1225=FACE_OUTER_BOUND('',#2248,.T.);
#1226=FACE_OUTER_BOUND('',#2249,.T.);
#1227=FACE_OUTER_BOUND('',#2250,.T.);
#1228=FACE_OUTER_BOUND('',#2251,.T.);
#1229=FACE_OUTER_BOUND('',#2252,.T.);
#1230=FACE_OUTER_BOUND('',#2253,.T.);
#1231=FACE_OUTER_BOUND('',#2254,.T.);
#1232=FACE_OUTER_BOUND('',#2255,.T.);
#1233=FACE_OUTER_BOUND('',#2256,.T.);
#1234=FACE_OUTER_BOUND('',#2257,.T.);
#1235=FACE_OUTER_BOUND('',#2258,.T.);
#1236=FACE_OUTER_BOUND('',#2259,.T.);
#1237=FACE_OUTER_BOUND('',#2260,.T.);
#1238=FACE_OUTER_BOUND('',#2261,.T.);
#1239=FACE_OUTER_BOUND('',#2262,.T.);
#1240=FACE_OUTER_BOUND('',#2263,.T.);
#1241=FACE_OUTER_BOUND('',#2264,.T.);
#1242=FACE_OUTER_BOUND('',#2265,.T.);
#1243=FACE_OUTER_BOUND('',#2266,.T.);
#1244=FACE_OUTER_BOUND('',#2267,.T.);
#1245=FACE_OUTER_BOUND('',#2268,.T.);
#1246=FACE_OUTER_BOUND('',#2269,.T.);
#1247=FACE_OUTER_BOUND('',#2270,.T.);
#1248=FACE_OUTER_BOUND('',#2271,.T.);
#1249=FACE_OUTER_BOUND('',#2272,.T.);
#1250=FACE_OUTER_BOUND('',#2273,.T.);
#1251=FACE_OUTER_BOUND('',#2274,.T.);
#1252=FACE_OUTER_BOUND('',#2275,.T.);
#1253=FACE_OUTER_BOUND('',#2276,.T.);
#1254=FACE_OUTER_BOUND('',#2277,.T.);
#1255=FACE_OUTER_BOUND('',#2278,.T.);
#1256=FACE_OUTER_BOUND('',#2279,.T.);
#1257=FACE_OUTER_BOUND('',#2280,.T.);
#1258=FACE_OUTER_BOUND('',#2281,.T.);
#1259=FACE_OUTER_BOUND('',#2282,.T.);
#1260=FACE_OUTER_BOUND('',#2283,.T.);
#1261=FACE_OUTER_BOUND('',#2284,.T.);
#1262=FACE_OUTER_BOUND('',#2285,.T.);
#1263=FACE_OUTER_BOUND('',#2286,.T.);
#1264=FACE_OUTER_BOUND('',#2287,.T.);
#1265=FACE_OUTER_BOUND('',#2288,.T.);
#1266=FACE_OUTER_BOUND('',#2289,.T.);
#1267=FACE_OUTER_BOUND('',#2290,.T.);
#1268=FACE_OUTER_BOUND('',#2291,.T.);
#1269=FACE_OUTER_BOUND('',#2292,.T.);
#1270=FACE_OUTER_BOUND('',#2293,.T.);
#1271=FACE_OUTER_BOUND('',#2294,.T.);
#1272=FACE_OUTER_BOUND('',#2295,.T.);
#1273=FACE_OUTER_BOUND('',#2296,.T.);
#1274=FACE_OUTER_BOUND('',#2297,.T.);
#1275=FACE_OUTER_BOUND('',#2298,.T.);
#1276=FACE_OUTER_BOUND('',#2299,.T.);
#1277=FACE_OUTER_BOUND('',#2300,.T.);
#1278=FACE_OUTER_BOUND('',#2301,.T.);
#1279=FACE_OUTER_BOUND('',#2302,.T.);
#1280=FACE_OUTER_BOUND('',#2303,.T.);
#1281=FACE_OUTER_BOUND('',#2304,.T.);
#1282=FACE_OUTER_BOUND('',#2305,.T.);
#1283=FACE_OUTER_BOUND('',#2306,.T.);
#1284=FACE_OUTER_BOUND('',#2307,.T.);
#1285=FACE_OUTER_BOUND('',#2308,.T.);
#1286=FACE_OUTER_BOUND('',#2309,.T.);
#1287=FACE_OUTER_BOUND('',#2310,.T.);
#1288=FACE_OUTER_BOUND('',#2311,.T.);
#1289=FACE_OUTER_BOUND('',#2312,.T.);
#1290=FACE_OUTER_BOUND('',#2313,.T.);
#1291=FACE_OUTER_BOUND('',#2314,.T.);
#1292=FACE_OUTER_BOUND('',#2315,.T.);
#1293=FACE_OUTER_BOUND('',#2316,.T.);
#1294=FACE_OUTER_BOUND('',#2317,.T.);
#1295=FACE_OUTER_BOUND('',#2318,.T.);
#1296=FACE_OUTER_BOUND('',#2319,.T.);
#1297=FACE_OUTER_BOUND('',#2320,.T.);
#1298=FACE_OUTER_BOUND('',#2321,.T.);
#1299=FACE_OUTER_BOUND('',#2322,.T.);
#1300=FACE_OUTER_BOUND('',#2323,.T.);
#1301=FACE_OUTER_BOUND('',#2324,.T.);
#1302=FACE_OUTER_BOUND('',#2325,.T.);
#1303=FACE_OUTER_BOUND('',#2326,.T.);
#1304=FACE_OUTER_BOUND('',#2327,.T.);
#1305=FACE_OUTER_BOUND('',#2328,.T.);
#1306=FACE_OUTER_BOUND('',#2329,.T.);
#1307=FACE_OUTER_BOUND('',#2330,.T.);
#1308=FACE_OUTER_BOUND('',#2331,.T.);
#1309=FACE_OUTER_BOUND('',#2332,.T.);
#1310=FACE_OUTER_BOUND('',#2333,.T.);
#1311=FACE_OUTER_BOUND('',#2334,.T.);
#1312=FACE_OUTER_BOUND('',#2335,.T.);
#1313=FACE_OUTER_BOUND('',#2336,.T.);
#1314=FACE_OUTER_BOUND('',#2337,.T.);
#1315=FACE_OUTER_BOUND('',#2338,.T.);
#1316=FACE_OUTER_BOUND('',#2339,.T.);
#1317=FACE_OUTER_BOUND('',#2340,.T.);
#1318=FACE_OUTER_BOUND('',#2341,.T.);
#1319=FACE_OUTER_BOUND('',#2342,.T.);
#1320=FACE_OUTER_BOUND('',#2343,.T.);
#1321=FACE_OUTER_BOUND('',#2344,.T.);
#1322=FACE_OUTER_BOUND('',#2345,.T.);
#1323=FACE_OUTER_BOUND('',#2346,.T.);
#1324=FACE_OUTER_BOUND('',#2347,.T.);
#1325=FACE_OUTER_BOUND('',#2395,.T.);
#1326=EDGE_LOOP('',(#9346,#9347,#9348,#9349));
#1327=EDGE_LOOP('',(#9350,#9351,#9352,#9353));
#1328=EDGE_LOOP('',(#9354,#9355,#9356,#9357));
#1329=EDGE_LOOP('',(#9358,#9359,#9360,#9361));
#1330=EDGE_LOOP('',(#9362,#9363,#9364,#9365));
#1331=EDGE_LOOP('',(#9366,#9367,#9368,#9369));
#1332=EDGE_LOOP('',(#9370,#9371,#9372,#9373));
#1333=EDGE_LOOP('',(#9374,#9375,#9376,#9377));
#1334=EDGE_LOOP('',(#9378,#9379,#9380,#9381));
#1335=EDGE_LOOP('',(#9382,#9383,#9384,#9385));
#1336=EDGE_LOOP('',(#9386,#9387,#9388,#9389));
#1337=EDGE_LOOP('',(#9390,#9391,#9392,#9393));
#1338=EDGE_LOOP('',(#9394,#9395,#9396,#9397));
#1339=EDGE_LOOP('',(#9398,#9399,#9400,#9401));
#1340=EDGE_LOOP('',(#9402,#9403,#9404,#9405));
#1341=EDGE_LOOP('',(#9406,#9407,#9408,#9409));
#1342=EDGE_LOOP('',(#9410,#9411,#9412,#9413,#9414,#9415,#9416,#9417,#9418,
#9419));
#1343=EDGE_LOOP('',(#9420,#9421,#9422,#9423));
#1344=EDGE_LOOP('',(#9424,#9425,#9426,#9427));
#1345=EDGE_LOOP('',(#9428,#9429,#9430,#9431,#9432,#9433,#9434,#9435));
#1346=EDGE_LOOP('',(#9436,#9437,#9438,#9439));
#1347=EDGE_LOOP('',(#9440,#9441,#9442,#9443));
#1348=EDGE_LOOP('',(#9444,#9445,#9446,#9447));
#1349=EDGE_LOOP('',(#9448,#9449,#9450,#9451));
#1350=EDGE_LOOP('',(#9452,#9453,#9454,#9455));
#1351=EDGE_LOOP('',(#9456,#9457,#9458,#9459));
#1352=EDGE_LOOP('',(#9460,#9461,#9462,#9463));
#1353=EDGE_LOOP('',(#9464,#9465,#9466,#9467,#9468,#9469,#9470,#9471,#9472,
#9473,#9474,#9475,#9476,#9477));
#1354=EDGE_LOOP('',(#9478,#9479,#9480,#9481));
#1355=EDGE_LOOP('',(#9482,#9483,#9484,#9485));
#1356=EDGE_LOOP('',(#9486,#9487,#9488,#9489));
#1357=EDGE_LOOP('',(#9490,#9491,#9492,#9493,#9494,#9495,#9496,#9497,#9498,
#9499));
#1358=EDGE_LOOP('',(#9500,#9501,#9502,#9503));
#1359=EDGE_LOOP('',(#9504,#9505,#9506,#9507));
#1360=EDGE_LOOP('',(#9508,#9509,#9510,#9511));
#1361=EDGE_LOOP('',(#9512,#9513,#9514,#9515));
#1362=EDGE_LOOP('',(#9516,#9517,#9518,#9519,#9520,#9521));
#1363=EDGE_LOOP('',(#9522,#9523,#9524,#9525));
#1364=EDGE_LOOP('',(#9526,#9527,#9528,#9529));
#1365=EDGE_LOOP('',(#9530,#9531,#9532,#9533));
#1366=EDGE_LOOP('',(#9534,#9535,#9536,#9537));
#1367=EDGE_LOOP('',(#9538,#9539,#9540,#9541,#9542,#9543));
#1368=EDGE_LOOP('',(#9544,#9545,#9546,#9547,#9548,#9549,#9550,#9551,#9552,
#9553,#9554,#9555));
#1369=EDGE_LOOP('',(#9556,#9557,#9558,#9559));
#1370=EDGE_LOOP('',(#9560,#9561,#9562,#9563));
#1371=EDGE_LOOP('',(#9564,#9565,#9566,#9567));
#1372=EDGE_LOOP('',(#9568,#9569,#9570,#9571));
#1373=EDGE_LOOP('',(#9572,#9573,#9574,#9575));
#1374=EDGE_LOOP('',(#9576,#9577,#9578,#9579));
#1375=EDGE_LOOP('',(#9580,#9581,#9582,#9583));
#1376=EDGE_LOOP('',(#9584,#9585,#9586,#9587));
#1377=EDGE_LOOP('',(#9588,#9589,#9590,#9591));
#1378=EDGE_LOOP('',(#9592,#9593,#9594,#9595));
#1379=EDGE_LOOP('',(#9596,#9597,#9598,#9599));
#1380=EDGE_LOOP('',(#9600,#9601,#9602,#9603));
#1381=EDGE_LOOP('',(#9604,#9605,#9606,#9607));
#1382=EDGE_LOOP('',(#9608,#9609,#9610,#9611));
#1383=EDGE_LOOP('',(#9612,#9613,#9614,#9615));
#1384=EDGE_LOOP('',(#9616,#9617,#9618,#9619));
#1385=EDGE_LOOP('',(#9620,#9621,#9622,#9623));
#1386=EDGE_LOOP('',(#9624,#9625,#9626,#9627));
#1387=EDGE_LOOP('',(#9628,#9629,#9630,#9631));
#1388=EDGE_LOOP('',(#9632,#9633,#9634,#9635));
#1389=EDGE_LOOP('',(#9636,#9637,#9638,#9639));
#1390=EDGE_LOOP('',(#9640,#9641,#9642,#9643));
#1391=EDGE_LOOP('',(#9644,#9645,#9646,#9647));
#1392=EDGE_LOOP('',(#9648,#9649,#9650,#9651));
#1393=EDGE_LOOP('',(#9652,#9653,#9654,#9655));
#1394=EDGE_LOOP('',(#9656,#9657,#9658,#9659));
#1395=EDGE_LOOP('',(#9660,#9661,#9662,#9663));
#1396=EDGE_LOOP('',(#9664,#9665,#9666,#9667));
#1397=EDGE_LOOP('',(#9668,#9669,#9670,#9671));
#1398=EDGE_LOOP('',(#9672,#9673,#9674,#9675));
#1399=EDGE_LOOP('',(#9676,#9677,#9678,#9679));
#1400=EDGE_LOOP('',(#9680,#9681,#9682,#9683));
#1401=EDGE_LOOP('',(#9684,#9685,#9686,#9687));
#1402=EDGE_LOOP('',(#9688,#9689,#9690,#9691));
#1403=EDGE_LOOP('',(#9692,#9693,#9694,#9695));
#1404=EDGE_LOOP('',(#9696,#9697,#9698));
#1405=EDGE_LOOP('',(#9699,#9700,#9701,#9702));
#1406=EDGE_LOOP('',(#9703,#9704,#9705,#9706));
#1407=EDGE_LOOP('',(#9707,#9708,#9709,#9710));
#1408=EDGE_LOOP('',(#9711,#9712,#9713,#9714));
#1409=EDGE_LOOP('',(#9715,#9716,#9717));
#1410=EDGE_LOOP('',(#9718,#9719,#9720,#9721));
#1411=EDGE_LOOP('',(#9722,#9723,#9724,#9725));
#1412=EDGE_LOOP('',(#9726,#9727,#9728));
#1413=EDGE_LOOP('',(#9729,#9730,#9731,#9732));
#1414=EDGE_LOOP('',(#9733,#9734,#9735,#9736));
#1415=EDGE_LOOP('',(#9737,#9738,#9739));
#1416=EDGE_LOOP('',(#9740,#9741,#9742,#9743));
#1417=EDGE_LOOP('',(#9744,#9745,#9746,#9747));
#1418=EDGE_LOOP('',(#9748,#9749,#9750,#9751));
#1419=EDGE_LOOP('',(#9752,#9753,#9754,#9755));
#1420=EDGE_LOOP('',(#9756,#9757,#9758,#9759));
#1421=EDGE_LOOP('',(#9760,#9761,#9762));
#1422=EDGE_LOOP('',(#9763,#9764,#9765,#9766));
#1423=EDGE_LOOP('',(#9767,#9768,#9769,#9770));
#1424=EDGE_LOOP('',(#9771,#9772,#9773));
#1425=EDGE_LOOP('',(#9774,#9775,#9776,#9777));
#1426=EDGE_LOOP('',(#9778,#9779,#9780,#9781));
#1427=EDGE_LOOP('',(#9782,#9783,#9784,#9785));
#1428=EDGE_LOOP('',(#9786,#9787,#9788,#9789));
#1429=EDGE_LOOP('',(#9790,#9791,#9792,#9793));
#1430=EDGE_LOOP('',(#9794,#9795,#9796));
#1431=EDGE_LOOP('',(#9797,#9798,#9799,#9800));
#1432=EDGE_LOOP('',(#9801,#9802,#9803,#9804));
#1433=EDGE_LOOP('',(#9805,#9806,#9807,#9808));
#1434=EDGE_LOOP('',(#9809,#9810,#9811,#9812));
#1435=EDGE_LOOP('',(#9813,#9814,#9815));
#1436=EDGE_LOOP('',(#9816,#9817,#9818,#9819));
#1437=EDGE_LOOP('',(#9820,#9821,#9822,#9823));
#1438=EDGE_LOOP('',(#9824,#9825,#9826));
#1439=EDGE_LOOP('',(#9827,#9828,#9829,#9830));
#1440=EDGE_LOOP('',(#9831,#9832,#9833,#9834));
#1441=EDGE_LOOP('',(#9835,#9836,#9837,#9838));
#1442=EDGE_LOOP('',(#9839,#9840,#9841,#9842));
#1443=EDGE_LOOP('',(#9843,#9844,#9845));
#1444=EDGE_LOOP('',(#9846,#9847,#9848,#9849));
#1445=EDGE_LOOP('',(#9850,#9851,#9852,#9853));
#1446=EDGE_LOOP('',(#9854,#9855,#9856,#9857));
#1447=EDGE_LOOP('',(#9858));
#1448=EDGE_LOOP('',(#9859,#9860,#9861));
#1449=EDGE_LOOP('',(#9862,#9863,#9864,#9865));
#1450=EDGE_LOOP('',(#9866,#9867,#9868,#9869));
#1451=EDGE_LOOP('',(#9870,#9871,#9872));
#1452=EDGE_LOOP('',(#9873,#9874,#9875));
#1453=EDGE_LOOP('',(#9876,#9877,#9878,#9879));
#1454=EDGE_LOOP('',(#9880,#9881,#9882));
#1455=EDGE_LOOP('',(#9883,#9884,#9885));
#1456=EDGE_LOOP('',(#9886,#9887,#9888));
#1457=EDGE_LOOP('',(#9889,#9890,#9891,#9892));
#1458=EDGE_LOOP('',(#9893,#9894,#9895,#9896));
#1459=EDGE_LOOP('',(#9897,#9898,#9899,#9900));
#1460=EDGE_LOOP('',(#9901,#9902,#9903));
#1461=EDGE_LOOP('',(#9904,#9905,#9906,#9907));
#1462=EDGE_LOOP('',(#9908,#9909,#9910));
#1463=EDGE_LOOP('',(#9911,#9912,#9913,#9914));
#1464=EDGE_LOOP('',(#9915,#9916,#9917,#9918));
#1465=EDGE_LOOP('',(#9919,#9920,#9921));
#1466=EDGE_LOOP('',(#9922,#9923,#9924));
#1467=EDGE_LOOP('',(#9925,#9926,#9927,#9928));
#1468=EDGE_LOOP('',(#9929,#9930,#9931,#9932));
#1469=EDGE_LOOP('',(#9933,#9934,#9935));
#1470=EDGE_LOOP('',(#9936,#9937,#9938));
#1471=EDGE_LOOP('',(#9939,#9940,#9941));
#1472=EDGE_LOOP('',(#9942,#9943,#9944));
#1473=EDGE_LOOP('',(#9945,#9946,#9947,#9948));
#1474=EDGE_LOOP('',(#9949,#9950,#9951,#9952));
#1475=EDGE_LOOP('',(#9953,#9954,#9955));
#1476=EDGE_LOOP('',(#9956,#9957,#9958));
#1477=EDGE_LOOP('',(#9959,#9960,#9961));
#1478=EDGE_LOOP('',(#9962,#9963,#9964,#9965));
#1479=EDGE_LOOP('',(#9966,#9967,#9968));
#1480=EDGE_LOOP('',(#9969,#9970,#9971));
#1481=EDGE_LOOP('',(#9972,#9973,#9974));
#1482=EDGE_LOOP('',(#9975,#9976,#9977));
#1483=EDGE_LOOP('',(#9978,#9979,#9980));
#1484=EDGE_LOOP('',(#9981,#9982,#9983));
#1485=EDGE_LOOP('',(#9984,#9985,#9986));
#1486=EDGE_LOOP('',(#9987,#9988,#9989));
#1487=EDGE_LOOP('',(#9990,#9991,#9992));
#1488=EDGE_LOOP('',(#9993,#9994,#9995));
#1489=EDGE_LOOP('',(#9996,#9997,#9998));
#1490=EDGE_LOOP('',(#9999,#10000,#10001));
#1491=EDGE_LOOP('',(#10002,#10003,#10004));
#1492=EDGE_LOOP('',(#10005,#10006,#10007));
#1493=EDGE_LOOP('',(#10008,#10009,#10010));
#1494=EDGE_LOOP('',(#10011,#10012,#10013));
#1495=EDGE_LOOP('',(#10014,#10015,#10016));
#1496=EDGE_LOOP('',(#10017,#10018,#10019));
#1497=EDGE_LOOP('',(#10020,#10021,#10022));
#1498=EDGE_LOOP('',(#10023,#10024,#10025));
#1499=EDGE_LOOP('',(#10026,#10027,#10028));
#1500=EDGE_LOOP('',(#10029,#10030,#10031));
#1501=EDGE_LOOP('',(#10032,#10033,#10034));
#1502=EDGE_LOOP('',(#10035,#10036,#10037));
#1503=EDGE_LOOP('',(#10038,#10039,#10040));
#1504=EDGE_LOOP('',(#10041,#10042,#10043));
#1505=EDGE_LOOP('',(#10044,#10045,#10046));
#1506=EDGE_LOOP('',(#10047,#10048,#10049));
#1507=EDGE_LOOP('',(#10050,#10051,#10052));
#1508=EDGE_LOOP('',(#10053,#10054,#10055));
#1509=EDGE_LOOP('',(#10056,#10057,#10058));
#1510=EDGE_LOOP('',(#10059,#10060,#10061));
#1511=EDGE_LOOP('',(#10062,#10063,#10064));
#1512=EDGE_LOOP('',(#10065,#10066,#10067));
#1513=EDGE_LOOP('',(#10068,#10069,#10070));
#1514=EDGE_LOOP('',(#10071,#10072,#10073));
#1515=EDGE_LOOP('',(#10074,#10075,#10076));
#1516=EDGE_LOOP('',(#10077,#10078,#10079));
#1517=EDGE_LOOP('',(#10080,#10081,#10082));
#1518=EDGE_LOOP('',(#10083,#10084,#10085));
#1519=EDGE_LOOP('',(#10086,#10087,#10088));
#1520=EDGE_LOOP('',(#10089,#10090,#10091));
#1521=EDGE_LOOP('',(#10092,#10093,#10094));
#1522=EDGE_LOOP('',(#10095,#10096,#10097));
#1523=EDGE_LOOP('',(#10098,#10099,#10100));
#1524=EDGE_LOOP('',(#10101,#10102,#10103));
#1525=EDGE_LOOP('',(#10104,#10105,#10106));
#1526=EDGE_LOOP('',(#10107,#10108,#10109));
#1527=EDGE_LOOP('',(#10110,#10111,#10112));
#1528=EDGE_LOOP('',(#10113,#10114,#10115));
#1529=EDGE_LOOP('',(#10116,#10117,#10118));
#1530=EDGE_LOOP('',(#10119,#10120,#10121));
#1531=EDGE_LOOP('',(#10122,#10123,#10124));
#1532=EDGE_LOOP('',(#10125,#10126,#10127));
#1533=EDGE_LOOP('',(#10128,#10129,#10130));
#1534=EDGE_LOOP('',(#10131,#10132,#10133));
#1535=EDGE_LOOP('',(#10134,#10135,#10136,#10137));
#1536=EDGE_LOOP('',(#10138,#10139,#10140,#10141));
#1537=EDGE_LOOP('',(#10142,#10143,#10144,#10145));
#1538=EDGE_LOOP('',(#10146,#10147,#10148,#10149));
#1539=EDGE_LOOP('',(#10150,#10151,#10152));
#1540=EDGE_LOOP('',(#10153,#10154,#10155,#10156));
#1541=EDGE_LOOP('',(#10157,#10158,#10159,#10160));
#1542=EDGE_LOOP('',(#10161,#10162,#10163,#10164));
#1543=EDGE_LOOP('',(#10165,#10166,#10167));
#1544=EDGE_LOOP('',(#10168,#10169,#10170,#10171));
#1545=EDGE_LOOP('',(#10172,#10173,#10174,#10175));
#1546=EDGE_LOOP('',(#10176,#10177,#10178,#10179));
#1547=EDGE_LOOP('',(#10180,#10181,#10182,#10183));
#1548=EDGE_LOOP('',(#10184,#10185,#10186,#10187));
#1549=EDGE_LOOP('',(#10188,#10189,#10190,#10191));
#1550=EDGE_LOOP('',(#10192,#10193,#10194,#10195));
#1551=EDGE_LOOP('',(#10196,#10197,#10198));
#1552=EDGE_LOOP('',(#10199,#10200,#10201,#10202));
#1553=EDGE_LOOP('',(#10203,#10204,#10205,#10206));
#1554=EDGE_LOOP('',(#10207,#10208,#10209,#10210));
#1555=EDGE_LOOP('',(#10211,#10212,#10213));
#1556=EDGE_LOOP('',(#10214,#10215,#10216,#10217));
#1557=EDGE_LOOP('',(#10218,#10219,#10220,#10221));
#1558=EDGE_LOOP('',(#10222,#10223,#10224,#10225));
#1559=EDGE_LOOP('',(#10226,#10227,#10228,#10229));
#1560=EDGE_LOOP('',(#10230,#10231,#10232,#10233));
#1561=EDGE_LOOP('',(#10234,#10235,#10236,#10237));
#1562=EDGE_LOOP('',(#10238,#10239,#10240,#10241));
#1563=EDGE_LOOP('',(#10242,#10243,#10244));
#1564=EDGE_LOOP('',(#10245,#10246,#10247,#10248));
#1565=EDGE_LOOP('',(#10249,#10250,#10251,#10252));
#1566=EDGE_LOOP('',(#10253,#10254,#10255,#10256));
#1567=EDGE_LOOP('',(#10257,#10258,#10259));
#1568=EDGE_LOOP('',(#10260,#10261,#10262,#10263));
#1569=EDGE_LOOP('',(#10264,#10265,#10266,#10267));
#1570=EDGE_LOOP('',(#10268,#10269,#10270,#10271));
#1571=EDGE_LOOP('',(#10272,#10273,#10274,#10275));
#1572=EDGE_LOOP('',(#10276,#10277,#10278,#10279));
#1573=EDGE_LOOP('',(#10280,#10281,#10282,#10283));
#1574=EDGE_LOOP('',(#10284,#10285,#10286));
#1575=EDGE_LOOP('',(#10287,#10288,#10289,#10290));
#1576=EDGE_LOOP('',(#10291,#10292,#10293,#10294));
#1577=EDGE_LOOP('',(#10295,#10296,#10297,#10298));
#1578=EDGE_LOOP('',(#10299,#10300,#10301,#10302));
#1579=EDGE_LOOP('',(#10303,#10304,#10305,#10306));
#1580=EDGE_LOOP('',(#10307,#10308,#10309,#10310));
#1581=EDGE_LOOP('',(#10311,#10312,#10313,#10314));
#1582=EDGE_LOOP('',(#10315,#10316,#10317));
#1583=EDGE_LOOP('',(#10318,#10319,#10320,#10321));
#1584=EDGE_LOOP('',(#10322,#10323,#10324,#10325));
#1585=EDGE_LOOP('',(#10326,#10327,#10328,#10329));
#1586=EDGE_LOOP('',(#10330,#10331,#10332));
#1587=EDGE_LOOP('',(#10333,#10334,#10335,#10336));
#1588=EDGE_LOOP('',(#10337,#10338,#10339));
#1589=EDGE_LOOP('',(#10340,#10341,#10342,#10343));
#1590=EDGE_LOOP('',(#10344,#10345,#10346,#10347));
#1591=EDGE_LOOP('',(#10348,#10349,#10350,#10351));
#1592=EDGE_LOOP('',(#10352,#10353,#10354,#10355));
#1593=EDGE_LOOP('',(#10356,#10357,#10358));
#1594=EDGE_LOOP('',(#10359,#10360,#10361,#10362));
#1595=EDGE_LOOP('',(#10363,#10364,#10365,#10366));
#1596=EDGE_LOOP('',(#10367,#10368,#10369,#10370));
#1597=EDGE_LOOP('',(#10371,#10372,#10373));
#1598=EDGE_LOOP('',(#10374,#10375,#10376,#10377));
#1599=EDGE_LOOP('',(#10378,#10379,#10380,#10381));
#1600=EDGE_LOOP('',(#10382,#10383,#10384,#10385));
#1601=EDGE_LOOP('',(#10386,#10387,#10388));
#1602=EDGE_LOOP('',(#10389,#10390,#10391,#10392));
#1603=EDGE_LOOP('',(#10393,#10394,#10395,#10396));
#1604=EDGE_LOOP('',(#10397,#10398,#10399,#10400));
#1605=EDGE_LOOP('',(#10401,#10402,#10403));
#1606=EDGE_LOOP('',(#10404,#10405,#10406,#10407));
#1607=EDGE_LOOP('',(#10408,#10409,#10410,#10411));
#1608=EDGE_LOOP('',(#10412,#10413,#10414,#10415));
#1609=EDGE_LOOP('',(#10416,#10417,#10418));
#1610=EDGE_LOOP('',(#10419,#10420,#10421,#10422));
#1611=EDGE_LOOP('',(#10423,#10424,#10425,#10426));
#1612=EDGE_LOOP('',(#10427,#10428,#10429,#10430));
#1613=EDGE_LOOP('',(#10431,#10432,#10433));
#1614=EDGE_LOOP('',(#10434,#10435,#10436,#10437));
#1615=EDGE_LOOP('',(#10438,#10439,#10440,#10441));
#1616=EDGE_LOOP('',(#10442,#10443,#10444,#10445));
#1617=EDGE_LOOP('',(#10446,#10447,#10448));
#1618=EDGE_LOOP('',(#10449,#10450,#10451,#10452));
#1619=EDGE_LOOP('',(#10453,#10454,#10455,#10456));
#1620=EDGE_LOOP('',(#10457,#10458,#10459,#10460));
#1621=EDGE_LOOP('',(#10461,#10462,#10463,#10464));
#1622=EDGE_LOOP('',(#10465,#10466,#10467,#10468));
#1623=EDGE_LOOP('',(#10469,#10470,#10471));
#1624=EDGE_LOOP('',(#10472,#10473,#10474,#10475));
#1625=EDGE_LOOP('',(#10476,#10477,#10478,#10479));
#1626=EDGE_LOOP('',(#10480,#10481,#10482,#10483));
#1627=EDGE_LOOP('',(#10484,#10485,#10486));
#1628=EDGE_LOOP('',(#10487,#10488,#10489,#10490));
#1629=EDGE_LOOP('',(#10491,#10492,#10493,#10494));
#1630=EDGE_LOOP('',(#10495,#10496,#10497,#10498));
#1631=EDGE_LOOP('',(#10499,#10500,#10501));
#1632=EDGE_LOOP('',(#10502,#10503,#10504,#10505));
#1633=EDGE_LOOP('',(#10506,#10507,#10508,#10509));
#1634=EDGE_LOOP('',(#10510,#10511,#10512,#10513));
#1635=EDGE_LOOP('',(#10514,#10515,#10516));
#1636=EDGE_LOOP('',(#10517,#10518,#10519,#10520));
#1637=EDGE_LOOP('',(#10521,#10522,#10523,#10524));
#1638=EDGE_LOOP('',(#10525,#10526,#10527,#10528));
#1639=EDGE_LOOP('',(#10529,#10530,#10531));
#1640=EDGE_LOOP('',(#10532,#10533,#10534,#10535));
#1641=EDGE_LOOP('',(#10536,#10537,#10538,#10539));
#1642=EDGE_LOOP('',(#10540,#10541,#10542,#10543));
#1643=EDGE_LOOP('',(#10544,#10545,#10546,#10547));
#1644=EDGE_LOOP('',(#10548,#10549,#10550,#10551));
#1645=EDGE_LOOP('',(#10552,#10553,#10554,#10555));
#1646=EDGE_LOOP('',(#10556,#10557,#10558,#10559));
#1647=EDGE_LOOP('',(#10560,#10561,#10562));
#1648=EDGE_LOOP('',(#10563,#10564,#10565,#10566));
#1649=EDGE_LOOP('',(#10567,#10568,#10569,#10570));
#1650=EDGE_LOOP('',(#10571,#10572,#10573,#10574));
#1651=EDGE_LOOP('',(#10575,#10576,#10577));
#1652=EDGE_LOOP('',(#10578,#10579,#10580,#10581));
#1653=EDGE_LOOP('',(#10582,#10583,#10584,#10585));
#1654=EDGE_LOOP('',(#10586,#10587,#10588,#10589));
#1655=EDGE_LOOP('',(#10590,#10591,#10592));
#1656=EDGE_LOOP('',(#10593,#10594,#10595,#10596));
#1657=EDGE_LOOP('',(#10597,#10598,#10599,#10600));
#1658=EDGE_LOOP('',(#10601,#10602,#10603,#10604));
#1659=EDGE_LOOP('',(#10605,#10606,#10607));
#1660=EDGE_LOOP('',(#10608,#10609,#10610,#10611));
#1661=EDGE_LOOP('',(#10612,#10613,#10614,#10615));
#1662=EDGE_LOOP('',(#10616,#10617,#10618,#10619));
#1663=EDGE_LOOP('',(#10620,#10621,#10622));
#1664=EDGE_LOOP('',(#10623,#10624,#10625,#10626));
#1665=EDGE_LOOP('',(#10627,#10628,#10629,#10630));
#1666=EDGE_LOOP('',(#10631,#10632,#10633,#10634));
#1667=EDGE_LOOP('',(#10635,#10636,#10637));
#1668=EDGE_LOOP('',(#10638,#10639,#10640,#10641));
#1669=EDGE_LOOP('',(#10642,#10643,#10644,#10645));
#1670=EDGE_LOOP('',(#10646,#10647,#10648,#10649));
#1671=EDGE_LOOP('',(#10650,#10651,#10652));
#1672=EDGE_LOOP('',(#10653,#10654,#10655,#10656));
#1673=EDGE_LOOP('',(#10657,#10658,#10659,#10660));
#1674=EDGE_LOOP('',(#10661,#10662,#10663,#10664));
#1675=EDGE_LOOP('',(#10665,#10666,#10667));
#1676=EDGE_LOOP('',(#10668,#10669,#10670,#10671));
#1677=EDGE_LOOP('',(#10672,#10673,#10674,#10675));
#1678=EDGE_LOOP('',(#10676,#10677,#10678,#10679));
#1679=EDGE_LOOP('',(#10680,#10681,#10682,#10683));
#1680=EDGE_LOOP('',(#10684,#10685,#10686,#10687));
#1681=EDGE_LOOP('',(#10688,#10689,#10690));
#1682=EDGE_LOOP('',(#10691,#10692,#10693,#10694));
#1683=EDGE_LOOP('',(#10695,#10696,#10697,#10698));
#1684=EDGE_LOOP('',(#10699,#10700,#10701,#10702));
#1685=EDGE_LOOP('',(#10703,#10704,#10705));
#1686=EDGE_LOOP('',(#10706,#10707,#10708,#10709));
#1687=EDGE_LOOP('',(#10710,#10711,#10712,#10713));
#1688=EDGE_LOOP('',(#10714,#10715,#10716,#10717));
#1689=EDGE_LOOP('',(#10718,#10719,#10720));
#1690=EDGE_LOOP('',(#10721,#10722,#10723,#10724));
#1691=EDGE_LOOP('',(#10725,#10726,#10727,#10728));
#1692=EDGE_LOOP('',(#10729,#10730,#10731,#10732));
#1693=EDGE_LOOP('',(#10733,#10734,#10735,#10736));
#1694=EDGE_LOOP('',(#10737,#10738,#10739));
#1695=EDGE_LOOP('',(#10740,#10741,#10742,#10743));
#1696=EDGE_LOOP('',(#10744,#10745,#10746,#10747));
#1697=EDGE_LOOP('',(#10748,#10749,#10750,#10751));
#1698=EDGE_LOOP('',(#10752,#10753,#10754));
#1699=EDGE_LOOP('',(#10755,#10756,#10757,#10758));
#1700=EDGE_LOOP('',(#10759,#10760,#10761,#10762));
#1701=EDGE_LOOP('',(#10763,#10764,#10765,#10766));
#1702=EDGE_LOOP('',(#10767,#10768,#10769));
#1703=EDGE_LOOP('',(#10770,#10771,#10772,#10773));
#1704=EDGE_LOOP('',(#10774,#10775,#10776,#10777));
#1705=EDGE_LOOP('',(#10778,#10779,#10780,#10781));
#1706=EDGE_LOOP('',(#10782,#10783,#10784));
#1707=EDGE_LOOP('',(#10785,#10786,#10787,#10788));
#1708=EDGE_LOOP('',(#10789,#10790,#10791,#10792));
#1709=EDGE_LOOP('',(#10793,#10794,#10795,#10796));
#1710=EDGE_LOOP('',(#10797,#10798,#10799));
#1711=EDGE_LOOP('',(#10800,#10801,#10802,#10803));
#1712=EDGE_LOOP('',(#10804,#10805,#10806,#10807));
#1713=EDGE_LOOP('',(#10808,#10809,#10810,#10811));
#1714=EDGE_LOOP('',(#10812,#10813,#10814));
#1715=EDGE_LOOP('',(#10815,#10816,#10817,#10818));
#1716=EDGE_LOOP('',(#10819,#10820,#10821,#10822));
#1717=EDGE_LOOP('',(#10823,#10824,#10825,#10826));
#1718=EDGE_LOOP('',(#10827,#10828,#10829));
#1719=EDGE_LOOP('',(#10830,#10831,#10832,#10833));
#1720=EDGE_LOOP('',(#10834,#10835,#10836,#10837));
#1721=EDGE_LOOP('',(#10838,#10839,#10840,#10841));
#1722=EDGE_LOOP('',(#10842,#10843,#10844,#10845));
#1723=EDGE_LOOP('',(#10846,#10847,#10848,#10849));
#1724=EDGE_LOOP('',(#10850,#10851,#10852,#10853));
#1725=EDGE_LOOP('',(#10854,#10855,#10856,#10857));
#1726=EDGE_LOOP('',(#10858,#10859,#10860));
#1727=EDGE_LOOP('',(#10861,#10862,#10863,#10864));
#1728=EDGE_LOOP('',(#10865,#10866,#10867,#10868));
#1729=EDGE_LOOP('',(#10869,#10870,#10871,#10872));
#1730=EDGE_LOOP('',(#10873,#10874,#10875));
#1731=EDGE_LOOP('',(#10876,#10877,#10878,#10879));
#1732=EDGE_LOOP('',(#10880,#10881,#10882,#10883));
#1733=EDGE_LOOP('',(#10884,#10885,#10886,#10887));
#1734=EDGE_LOOP('',(#10888,#10889,#10890));
#1735=EDGE_LOOP('',(#10891,#10892,#10893,#10894));
#1736=EDGE_LOOP('',(#10895,#10896,#10897,#10898));
#1737=EDGE_LOOP('',(#10899,#10900,#10901,#10902));
#1738=EDGE_LOOP('',(#10903,#10904,#10905));
#1739=EDGE_LOOP('',(#10906,#10907,#10908,#10909));
#1740=EDGE_LOOP('',(#10910,#10911,#10912,#10913));
#1741=EDGE_LOOP('',(#10914,#10915,#10916,#10917));
#1742=EDGE_LOOP('',(#10918,#10919,#10920,#10921));
#1743=EDGE_LOOP('',(#10922,#10923,#10924,#10925));
#1744=EDGE_LOOP('',(#10926,#10927,#10928));
#1745=EDGE_LOOP('',(#10929,#10930,#10931,#10932));
#1746=EDGE_LOOP('',(#10933,#10934,#10935,#10936));
#1747=EDGE_LOOP('',(#10937,#10938,#10939,#10940));
#1748=EDGE_LOOP('',(#10941,#10942,#10943,#10944));
#1749=EDGE_LOOP('',(#10945,#10946,#10947,#10948));
#1750=EDGE_LOOP('',(#10949,#10950,#10951));
#1751=EDGE_LOOP('',(#10952,#10953,#10954,#10955));
#1752=EDGE_LOOP('',(#10956,#10957,#10958,#10959));
#1753=EDGE_LOOP('',(#10960,#10961,#10962,#10963));
#1754=EDGE_LOOP('',(#10964,#10965,#10966,#10967));
#1755=EDGE_LOOP('',(#10968,#10969,#10970,#10971));
#1756=EDGE_LOOP('',(#10972,#10973,#10974,#10975));
#1757=EDGE_LOOP('',(#10976,#10977,#10978,#10979));
#1758=EDGE_LOOP('',(#10980,#10981,#10982));
#1759=EDGE_LOOP('',(#10983,#10984,#10985,#10986));
#1760=EDGE_LOOP('',(#10987,#10988,#10989));
#1761=EDGE_LOOP('',(#10990,#10991,#10992,#10993));
#1762=EDGE_LOOP('',(#10994,#10995,#10996,#10997));
#1763=EDGE_LOOP('',(#10998,#10999,#11000));
#1764=EDGE_LOOP('',(#11001,#11002,#11003,#11004));
#1765=EDGE_LOOP('',(#11005,#11006,#11007,#11008));
#1766=EDGE_LOOP('',(#11009,#11010,#11011));
#1767=EDGE_LOOP('',(#11012,#11013,#11014,#11015));
#1768=EDGE_LOOP('',(#11016,#11017,#11018,#11019));
#1769=EDGE_LOOP('',(#11020,#11021,#11022,#11023));
#1770=EDGE_LOOP('',(#11024,#11025,#11026));
#1771=EDGE_LOOP('',(#11027,#11028,#11029,#11030));
#1772=EDGE_LOOP('',(#11031,#11032,#11033,#11034));
#1773=EDGE_LOOP('',(#11035,#11036,#11037));
#1774=EDGE_LOOP('',(#11038,#11039,#11040,#11041));
#1775=EDGE_LOOP('',(#11042,#11043,#11044,#11045));
#1776=EDGE_LOOP('',(#11046,#11047,#11048,#11049));
#1777=EDGE_LOOP('',(#11050,#11051,#11052,#11053));
#1778=EDGE_LOOP('',(#11054,#11055,#11056,#11057));
#1779=EDGE_LOOP('',(#11058));
#1780=EDGE_LOOP('',(#11059,#11060,#11061,#11062));
#1781=EDGE_LOOP('',(#11063,#11064,#11065,#11066));
#1782=EDGE_LOOP('',(#11067,#11068,#11069,#11070));
#1783=EDGE_LOOP('',(#11071,#11072,#11073));
#1784=EDGE_LOOP('',(#11074,#11075,#11076,#11077));
#1785=EDGE_LOOP('',(#11078,#11079,#11080,#11081));
#1786=EDGE_LOOP('',(#11082,#11083,#11084,#11085));
#1787=EDGE_LOOP('',(#11086,#11087,#11088));
#1788=EDGE_LOOP('',(#11089,#11090,#11091,#11092));
#1789=EDGE_LOOP('',(#11093,#11094,#11095,#11096));
#1790=EDGE_LOOP('',(#11097,#11098,#11099,#11100));
#1791=EDGE_LOOP('',(#11101,#11102,#11103));
#1792=EDGE_LOOP('',(#11104,#11105,#11106,#11107));
#1793=EDGE_LOOP('',(#11108,#11109,#11110,#11111));
#1794=EDGE_LOOP('',(#11112,#11113,#11114,#11115));
#1795=EDGE_LOOP('',(#11116,#11117,#11118));
#1796=EDGE_LOOP('',(#11119,#11120,#11121,#11122));
#1797=EDGE_LOOP('',(#11123,#11124,#11125,#11126));
#1798=EDGE_LOOP('',(#11127,#11128,#11129,#11130));
#1799=EDGE_LOOP('',(#11131,#11132,#11133));
#1800=EDGE_LOOP('',(#11134,#11135,#11136,#11137));
#1801=EDGE_LOOP('',(#11138,#11139,#11140,#11141));
#1802=EDGE_LOOP('',(#11142,#11143,#11144,#11145));
#1803=EDGE_LOOP('',(#11146,#11147,#11148));
#1804=EDGE_LOOP('',(#11149,#11150,#11151,#11152));
#1805=EDGE_LOOP('',(#11153,#11154,#11155,#11156));
#1806=EDGE_LOOP('',(#11157,#11158,#11159,#11160));
#1807=EDGE_LOOP('',(#11161,#11162,#11163));
#1808=EDGE_LOOP('',(#11164,#11165,#11166,#11167));
#1809=EDGE_LOOP('',(#11168,#11169,#11170,#11171));
#1810=EDGE_LOOP('',(#11172,#11173,#11174,#11175));
#1811=EDGE_LOOP('',(#11176,#11177,#11178));
#1812=EDGE_LOOP('',(#11179,#11180,#11181,#11182));
#1813=EDGE_LOOP('',(#11183,#11184,#11185,#11186));
#1814=EDGE_LOOP('',(#11187,#11188,#11189,#11190));
#1815=EDGE_LOOP('',(#11191,#11192,#11193));
#1816=EDGE_LOOP('',(#11194,#11195,#11196,#11197));
#1817=EDGE_LOOP('',(#11198,#11199,#11200,#11201));
#1818=EDGE_LOOP('',(#11202,#11203,#11204,#11205));
#1819=EDGE_LOOP('',(#11206,#11207,#11208));
#1820=EDGE_LOOP('',(#11209,#11210,#11211,#11212));
#1821=EDGE_LOOP('',(#11213,#11214,#11215,#11216));
#1822=EDGE_LOOP('',(#11217,#11218,#11219,#11220));
#1823=EDGE_LOOP('',(#11221,#11222,#11223));
#1824=EDGE_LOOP('',(#11224,#11225,#11226,#11227));
#1825=EDGE_LOOP('',(#11228,#11229,#11230,#11231));
#1826=EDGE_LOOP('',(#11232,#11233,#11234,#11235));
#1827=EDGE_LOOP('',(#11236,#11237,#11238));
#1828=EDGE_LOOP('',(#11239,#11240,#11241,#11242));
#1829=EDGE_LOOP('',(#11243,#11244,#11245,#11246));
#1830=EDGE_LOOP('',(#11247,#11248,#11249,#11250));
#1831=EDGE_LOOP('',(#11251,#11252,#11253));
#1832=EDGE_LOOP('',(#11254,#11255,#11256,#11257));
#1833=EDGE_LOOP('',(#11258,#11259,#11260,#11261));
#1834=EDGE_LOOP('',(#11262,#11263,#11264,#11265));
#1835=EDGE_LOOP('',(#11266,#11267,#11268));
#1836=EDGE_LOOP('',(#11269,#11270,#11271,#11272));
#1837=EDGE_LOOP('',(#11273,#11274,#11275,#11276));
#1838=EDGE_LOOP('',(#11277,#11278,#11279,#11280));
#1839=EDGE_LOOP('',(#11281,#11282,#11283));
#1840=EDGE_LOOP('',(#11284,#11285,#11286,#11287));
#1841=EDGE_LOOP('',(#11288,#11289,#11290,#11291));
#1842=EDGE_LOOP('',(#11292,#11293,#11294,#11295));
#1843=EDGE_LOOP('',(#11296,#11297,#11298));
#1844=EDGE_LOOP('',(#11299,#11300,#11301,#11302));
#1845=EDGE_LOOP('',(#11303,#11304,#11305,#11306));
#1846=EDGE_LOOP('',(#11307,#11308,#11309,#11310));
#1847=EDGE_LOOP('',(#11311,#11312,#11313));
#1848=EDGE_LOOP('',(#11314,#11315,#11316,#11317));
#1849=EDGE_LOOP('',(#11318,#11319,#11320,#11321));
#1850=EDGE_LOOP('',(#11322,#11323,#11324,#11325));
#1851=EDGE_LOOP('',(#11326,#11327,#11328));
#1852=EDGE_LOOP('',(#11329,#11330,#11331,#11332));
#1853=EDGE_LOOP('',(#11333,#11334,#11335,#11336));
#1854=EDGE_LOOP('',(#11337,#11338,#11339,#11340));
#1855=EDGE_LOOP('',(#11341,#11342,#11343));
#1856=EDGE_LOOP('',(#11344,#11345,#11346,#11347));
#1857=EDGE_LOOP('',(#11348,#11349,#11350,#11351));
#1858=EDGE_LOOP('',(#11352,#11353,#11354,#11355));
#1859=EDGE_LOOP('',(#11356,#11357,#11358));
#1860=EDGE_LOOP('',(#11359,#11360,#11361,#11362));
#1861=EDGE_LOOP('',(#11363,#11364,#11365,#11366));
#1862=EDGE_LOOP('',(#11367,#11368,#11369,#11370));
#1863=EDGE_LOOP('',(#11371,#11372,#11373));
#1864=EDGE_LOOP('',(#11374,#11375,#11376,#11377));
#1865=EDGE_LOOP('',(#11378,#11379,#11380,#11381));
#1866=EDGE_LOOP('',(#11382,#11383,#11384,#11385));
#1867=EDGE_LOOP('',(#11386,#11387,#11388));
#1868=EDGE_LOOP('',(#11389,#11390,#11391,#11392));
#1869=EDGE_LOOP('',(#11393,#11394,#11395,#11396));
#1870=EDGE_LOOP('',(#11397,#11398,#11399,#11400));
#1871=EDGE_LOOP('',(#11401,#11402,#11403));
#1872=EDGE_LOOP('',(#11404,#11405,#11406,#11407));
#1873=EDGE_LOOP('',(#11408,#11409,#11410,#11411));
#1874=EDGE_LOOP('',(#11412,#11413,#11414,#11415));
#1875=EDGE_LOOP('',(#11416,#11417,#11418));
#1876=EDGE_LOOP('',(#11419,#11420,#11421,#11422));
#1877=EDGE_LOOP('',(#11423,#11424,#11425,#11426));
#1878=EDGE_LOOP('',(#11427,#11428,#11429,#11430));
#1879=EDGE_LOOP('',(#11431,#11432,#11433));
#1880=EDGE_LOOP('',(#11434,#11435,#11436,#11437));
#1881=EDGE_LOOP('',(#11438,#11439,#11440,#11441));
#1882=EDGE_LOOP('',(#11442,#11443,#11444,#11445));
#1883=EDGE_LOOP('',(#11446,#11447,#11448));
#1884=EDGE_LOOP('',(#11449,#11450,#11451,#11452));
#1885=EDGE_LOOP('',(#11453,#11454,#11455,#11456));
#1886=EDGE_LOOP('',(#11457,#11458,#11459,#11460));
#1887=EDGE_LOOP('',(#11461,#11462,#11463));
#1888=EDGE_LOOP('',(#11464,#11465,#11466,#11467));
#1889=EDGE_LOOP('',(#11468,#11469,#11470,#11471));
#1890=EDGE_LOOP('',(#11472,#11473,#11474,#11475));
#1891=EDGE_LOOP('',(#11476,#11477,#11478));
#1892=EDGE_LOOP('',(#11479,#11480,#11481,#11482));
#1893=EDGE_LOOP('',(#11483,#11484,#11485,#11486));
#1894=EDGE_LOOP('',(#11487,#11488,#11489,#11490));
#1895=EDGE_LOOP('',(#11491,#11492,#11493));
#1896=EDGE_LOOP('',(#11494,#11495,#11496,#11497));
#1897=EDGE_LOOP('',(#11498,#11499,#11500,#11501));
#1898=EDGE_LOOP('',(#11502,#11503,#11504,#11505));
#1899=EDGE_LOOP('',(#11506,#11507,#11508));
#1900=EDGE_LOOP('',(#11509,#11510,#11511,#11512));
#1901=EDGE_LOOP('',(#11513,#11514,#11515,#11516));
#1902=EDGE_LOOP('',(#11517,#11518,#11519,#11520));
#1903=EDGE_LOOP('',(#11521,#11522,#11523));
#1904=EDGE_LOOP('',(#11524,#11525,#11526,#11527));
#1905=EDGE_LOOP('',(#11528,#11529,#11530,#11531));
#1906=EDGE_LOOP('',(#11532,#11533,#11534,#11535));
#1907=EDGE_LOOP('',(#11536,#11537,#11538));
#1908=EDGE_LOOP('',(#11539,#11540,#11541,#11542));
#1909=EDGE_LOOP('',(#11543,#11544,#11545,#11546));
#1910=EDGE_LOOP('',(#11547,#11548,#11549,#11550));
#1911=EDGE_LOOP('',(#11551,#11552,#11553));
#1912=EDGE_LOOP('',(#11554,#11555,#11556,#11557));
#1913=EDGE_LOOP('',(#11558,#11559,#11560,#11561));
#1914=EDGE_LOOP('',(#11562,#11563,#11564,#11565));
#1915=EDGE_LOOP('',(#11566,#11567,#11568));
#1916=EDGE_LOOP('',(#11569,#11570,#11571,#11572));
#1917=EDGE_LOOP('',(#11573,#11574,#11575,#11576));
#1918=EDGE_LOOP('',(#11577,#11578,#11579,#11580));
#1919=EDGE_LOOP('',(#11581,#11582,#11583));
#1920=EDGE_LOOP('',(#11584,#11585,#11586,#11587));
#1921=EDGE_LOOP('',(#11588,#11589,#11590,#11591));
#1922=EDGE_LOOP('',(#11592,#11593,#11594,#11595));
#1923=EDGE_LOOP('',(#11596,#11597,#11598));
#1924=EDGE_LOOP('',(#11599,#11600,#11601,#11602));
#1925=EDGE_LOOP('',(#11603,#11604,#11605,#11606));
#1926=EDGE_LOOP('',(#11607,#11608,#11609,#11610));
#1927=EDGE_LOOP('',(#11611,#11612,#11613));
#1928=EDGE_LOOP('',(#11614,#11615,#11616,#11617));
#1929=EDGE_LOOP('',(#11618,#11619,#11620,#11621));
#1930=EDGE_LOOP('',(#11622,#11623,#11624,#11625));
#1931=EDGE_LOOP('',(#11626,#11627,#11628));
#1932=EDGE_LOOP('',(#11629,#11630,#11631,#11632));
#1933=EDGE_LOOP('',(#11633,#11634,#11635,#11636));
#1934=EDGE_LOOP('',(#11637,#11638,#11639,#11640));
#1935=EDGE_LOOP('',(#11641,#11642,#11643));
#1936=EDGE_LOOP('',(#11644,#11645,#11646,#11647));
#1937=EDGE_LOOP('',(#11648,#11649,#11650,#11651));
#1938=EDGE_LOOP('',(#11652,#11653,#11654,#11655));
#1939=EDGE_LOOP('',(#11656,#11657,#11658));
#1940=EDGE_LOOP('',(#11659,#11660,#11661,#11662));
#1941=EDGE_LOOP('',(#11663,#11664,#11665,#11666));
#1942=EDGE_LOOP('',(#11667,#11668,#11669,#11670));
#1943=EDGE_LOOP('',(#11671,#11672,#11673));
#1944=EDGE_LOOP('',(#11674,#11675,#11676,#11677));
#1945=EDGE_LOOP('',(#11678,#11679,#11680,#11681));
#1946=EDGE_LOOP('',(#11682,#11683,#11684,#11685));
#1947=EDGE_LOOP('',(#11686,#11687,#11688));
#1948=EDGE_LOOP('',(#11689,#11690,#11691,#11692));
#1949=EDGE_LOOP('',(#11693,#11694,#11695,#11696));
#1950=EDGE_LOOP('',(#11697,#11698,#11699,#11700));
#1951=EDGE_LOOP('',(#11701,#11702,#11703));
#1952=EDGE_LOOP('',(#11704,#11705,#11706,#11707));
#1953=EDGE_LOOP('',(#11708,#11709,#11710,#11711));
#1954=EDGE_LOOP('',(#11712,#11713,#11714,#11715));
#1955=EDGE_LOOP('',(#11716,#11717,#11718));
#1956=EDGE_LOOP('',(#11719,#11720,#11721,#11722));
#1957=EDGE_LOOP('',(#11723,#11724,#11725,#11726));
#1958=EDGE_LOOP('',(#11727,#11728,#11729,#11730));
#1959=EDGE_LOOP('',(#11731,#11732,#11733));
#1960=EDGE_LOOP('',(#11734,#11735,#11736,#11737));
#1961=EDGE_LOOP('',(#11738,#11739,#11740,#11741));
#1962=EDGE_LOOP('',(#11742,#11743,#11744,#11745));
#1963=EDGE_LOOP('',(#11746,#11747,#11748));
#1964=EDGE_LOOP('',(#11749,#11750,#11751,#11752));
#1965=EDGE_LOOP('',(#11753,#11754,#11755,#11756));
#1966=EDGE_LOOP('',(#11757,#11758,#11759,#11760));
#1967=EDGE_LOOP('',(#11761,#11762,#11763));
#1968=EDGE_LOOP('',(#11764,#11765,#11766,#11767));
#1969=EDGE_LOOP('',(#11768,#11769,#11770,#11771));
#1970=EDGE_LOOP('',(#11772,#11773,#11774,#11775));
#1971=EDGE_LOOP('',(#11776,#11777,#11778));
#1972=EDGE_LOOP('',(#11779,#11780,#11781,#11782));
#1973=EDGE_LOOP('',(#11783,#11784,#11785,#11786));
#1974=EDGE_LOOP('',(#11787,#11788,#11789,#11790));
#1975=EDGE_LOOP('',(#11791,#11792,#11793));
#1976=EDGE_LOOP('',(#11794,#11795,#11796,#11797));
#1977=EDGE_LOOP('',(#11798,#11799,#11800,#11801));
#1978=EDGE_LOOP('',(#11802,#11803,#11804,#11805));
#1979=EDGE_LOOP('',(#11806,#11807,#11808));
#1980=EDGE_LOOP('',(#11809));
#1981=EDGE_LOOP('',(#11810,#11811,#11812));
#1982=EDGE_LOOP('',(#11813,#11814,#11815));
#1983=EDGE_LOOP('',(#11816,#11817,#11818));
#1984=EDGE_LOOP('',(#11819,#11820,#11821));
#1985=EDGE_LOOP('',(#11822,#11823,#11824));
#1986=EDGE_LOOP('',(#11825,#11826,#11827));
#1987=EDGE_LOOP('',(#11828,#11829,#11830));
#1988=EDGE_LOOP('',(#11831,#11832,#11833));
#1989=EDGE_LOOP('',(#11834,#11835,#11836));
#1990=EDGE_LOOP('',(#11837,#11838,#11839));
#1991=EDGE_LOOP('',(#11840,#11841,#11842));
#1992=EDGE_LOOP('',(#11843,#11844,#11845));
#1993=EDGE_LOOP('',(#11846,#11847,#11848));
#1994=EDGE_LOOP('',(#11849,#11850,#11851));
#1995=EDGE_LOOP('',(#11852,#11853,#11854));
#1996=EDGE_LOOP('',(#11855,#11856,#11857));
#1997=EDGE_LOOP('',(#11858,#11859,#11860));
#1998=EDGE_LOOP('',(#11861,#11862,#11863));
#1999=EDGE_LOOP('',(#11864,#11865,#11866));
#2000=EDGE_LOOP('',(#11867,#11868,#11869));
#2001=EDGE_LOOP('',(#11870,#11871,#11872));
#2002=EDGE_LOOP('',(#11873,#11874,#11875));
#2003=EDGE_LOOP('',(#11876,#11877,#11878));
#2004=EDGE_LOOP('',(#11879,#11880,#11881));
#2005=EDGE_LOOP('',(#11882,#11883,#11884));
#2006=EDGE_LOOP('',(#11885,#11886,#11887));
#2007=EDGE_LOOP('',(#11888,#11889,#11890));
#2008=EDGE_LOOP('',(#11891,#11892,#11893));
#2009=EDGE_LOOP('',(#11894,#11895,#11896));
#2010=EDGE_LOOP('',(#11897,#11898,#11899));
#2011=EDGE_LOOP('',(#11900,#11901,#11902));
#2012=EDGE_LOOP('',(#11903,#11904,#11905));
#2013=EDGE_LOOP('',(#11906,#11907,#11908));
#2014=EDGE_LOOP('',(#11909,#11910,#11911));
#2015=EDGE_LOOP('',(#11912,#11913,#11914));
#2016=EDGE_LOOP('',(#11915,#11916,#11917));
#2017=EDGE_LOOP('',(#11918,#11919,#11920));
#2018=EDGE_LOOP('',(#11921,#11922,#11923));
#2019=EDGE_LOOP('',(#11924,#11925,#11926));
#2020=EDGE_LOOP('',(#11927,#11928,#11929));
#2021=EDGE_LOOP('',(#11930,#11931,#11932));
#2022=EDGE_LOOP('',(#11933,#11934,#11935));
#2023=EDGE_LOOP('',(#11936,#11937,#11938));
#2024=EDGE_LOOP('',(#11939,#11940,#11941));
#2025=EDGE_LOOP('',(#11942,#11943,#11944));
#2026=EDGE_LOOP('',(#11945,#11946,#11947));
#2027=EDGE_LOOP('',(#11948,#11949,#11950));
#2028=EDGE_LOOP('',(#11951,#11952,#11953,#11954));
#2029=EDGE_LOOP('',(#11955,#11956,#11957,#11958));
#2030=EDGE_LOOP('',(#11959,#11960,#11961));
#2031=EDGE_LOOP('',(#11962,#11963,#11964,#11965));
#2032=EDGE_LOOP('',(#11966,#11967,#11968));
#2033=EDGE_LOOP('',(#11969,#11970,#11971));
#2034=EDGE_LOOP('',(#11972,#11973,#11974,#11975));
#2035=EDGE_LOOP('',(#11976,#11977,#11978,#11979));
#2036=EDGE_LOOP('',(#11980,#11981,#11982));
#2037=EDGE_LOOP('',(#11983,#11984,#11985,#11986));
#2038=EDGE_LOOP('',(#11987,#11988,#11989));
#2039=EDGE_LOOP('',(#11990,#11991,#11992));
#2040=EDGE_LOOP('',(#11993,#11994,#11995,#11996));
#2041=EDGE_LOOP('',(#11997,#11998,#11999));
#2042=EDGE_LOOP('',(#12000,#12001,#12002));
#2043=EDGE_LOOP('',(#12003,#12004,#12005));
#2044=EDGE_LOOP('',(#12006,#12007,#12008,#12009));
#2045=EDGE_LOOP('',(#12010,#12011,#12012));
#2046=EDGE_LOOP('',(#12013,#12014,#12015,#12016));
#2047=EDGE_LOOP('',(#12017,#12018,#12019,#12020));
#2048=EDGE_LOOP('',(#12021,#12022,#12023,#12024));
#2049=EDGE_LOOP('',(#12025,#12026,#12027,#12028));
#2050=EDGE_LOOP('',(#12029,#12030,#12031,#12032));
#2051=EDGE_LOOP('',(#12033,#12034,#12035,#12036));
#2052=EDGE_LOOP('',(#12037,#12038,#12039,#12040));
#2053=EDGE_LOOP('',(#12041,#12042,#12043,#12044));
#2054=EDGE_LOOP('',(#12045,#12046,#12047,#12048));
#2055=EDGE_LOOP('',(#12049,#12050,#12051,#12052));
#2056=EDGE_LOOP('',(#12053,#12054,#12055,#12056));
#2057=EDGE_LOOP('',(#12057,#12058,#12059,#12060));
#2058=EDGE_LOOP('',(#12061,#12062,#12063,#12064));
#2059=EDGE_LOOP('',(#12065,#12066,#12067,#12068));
#2060=EDGE_LOOP('',(#12069,#12070,#12071,#12072));
#2061=EDGE_LOOP('',(#12073,#12074,#12075,#12076));
#2062=EDGE_LOOP('',(#12077,#12078,#12079,#12080));
#2063=EDGE_LOOP('',(#12081,#12082,#12083,#12084));
#2064=EDGE_LOOP('',(#12085,#12086,#12087,#12088));
#2065=EDGE_LOOP('',(#12089,#12090,#12091,#12092));
#2066=EDGE_LOOP('',(#12093,#12094,#12095,#12096));
#2067=EDGE_LOOP('',(#12097,#12098,#12099,#12100));
#2068=EDGE_LOOP('',(#12101,#12102,#12103,#12104));
#2069=EDGE_LOOP('',(#12105,#12106,#12107,#12108));
#2070=EDGE_LOOP('',(#12109,#12110,#12111,#12112));
#2071=EDGE_LOOP('',(#12113,#12114,#12115));
#2072=EDGE_LOOP('',(#12116,#12117,#12118,#12119));
#2073=EDGE_LOOP('',(#12120,#12121,#12122));
#2074=EDGE_LOOP('',(#12123,#12124,#12125,#12126));
#2075=EDGE_LOOP('',(#12127,#12128,#12129,#12130));
#2076=EDGE_LOOP('',(#12131,#12132,#12133,#12134));
#2077=EDGE_LOOP('',(#12135,#12136,#12137,#12138));
#2078=EDGE_LOOP('',(#12139,#12140,#12141,#12142));
#2079=EDGE_LOOP('',(#12143,#12144,#12145,#12146));
#2080=EDGE_LOOP('',(#12147,#12148,#12149,#12150));
#2081=EDGE_LOOP('',(#12151,#12152,#12153));
#2082=EDGE_LOOP('',(#12154,#12155,#12156,#12157));
#2083=EDGE_LOOP('',(#12158,#12159,#12160));
#2084=EDGE_LOOP('',(#12161,#12162,#12163,#12164));
#2085=EDGE_LOOP('',(#12165,#12166,#12167,#12168));
#2086=EDGE_LOOP('',(#12169,#12170,#12171,#12172));
#2087=EDGE_LOOP('',(#12173,#12174,#12175,#12176));
#2088=EDGE_LOOP('',(#12177,#12178,#12179));
#2089=EDGE_LOOP('',(#12180,#12181,#12182,#12183));
#2090=EDGE_LOOP('',(#12184,#12185,#12186,#12187));
#2091=EDGE_LOOP('',(#12188,#12189,#12190,#12191));
#2092=EDGE_LOOP('',(#12192,#12193,#12194,#12195));
#2093=EDGE_LOOP('',(#12196,#12197,#12198,#12199));
#2094=EDGE_LOOP('',(#12200,#12201,#12202,#12203));
#2095=EDGE_LOOP('',(#12204,#12205,#12206,#12207));
#2096=EDGE_LOOP('',(#12208,#12209,#12210,#12211));
#2097=EDGE_LOOP('',(#12212,#12213,#12214,#12215));
#2098=EDGE_LOOP('',(#12216,#12217,#12218,#12219));
#2099=EDGE_LOOP('',(#12220,#12221,#12222,#12223));
#2100=EDGE_LOOP('',(#12224,#12225,#12226,#12227));
#2101=EDGE_LOOP('',(#12228,#12229,#12230,#12231));
#2102=EDGE_LOOP('',(#12232,#12233,#12234));
#2103=EDGE_LOOP('',(#12235,#12236,#12237,#12238));
#2104=EDGE_LOOP('',(#12239,#12240,#12241));
#2105=EDGE_LOOP('',(#12242,#12243,#12244,#12245));
#2106=EDGE_LOOP('',(#12246,#12247,#12248,#12249));
#2107=EDGE_LOOP('',(#12250,#12251,#12252,#12253));
#2108=EDGE_LOOP('',(#12254,#12255,#12256,#12257));
#2109=EDGE_LOOP('',(#12258,#12259,#12260));
#2110=EDGE_LOOP('',(#12261,#12262,#12263,#12264));
#2111=EDGE_LOOP('',(#12265,#12266,#12267,#12268));
#2112=EDGE_LOOP('',(#12269,#12270,#12271,#12272));
#2113=EDGE_LOOP('',(#12273,#12274,#12275,#12276));
#2114=EDGE_LOOP('',(#12277,#12278,#12279,#12280));
#2115=EDGE_LOOP('',(#12281,#12282,#12283));
#2116=EDGE_LOOP('',(#12284,#12285,#12286,#12287));
#2117=EDGE_LOOP('',(#12288,#12289,#12290,#12291));
#2118=EDGE_LOOP('',(#12292,#12293,#12294,#12295));
#2119=EDGE_LOOP('',(#12296,#12297,#12298,#12299));
#2120=EDGE_LOOP('',(#12300,#12301,#12302,#12303));
#2121=EDGE_LOOP('',(#12304,#12305,#12306,#12307));
#2122=EDGE_LOOP('',(#12308,#12309,#12310));
#2123=EDGE_LOOP('',(#12311,#12312,#12313,#12314));
#2124=EDGE_LOOP('',(#12315,#12316,#12317,#12318));
#2125=EDGE_LOOP('',(#12319,#12320,#12321,#12322));
#2126=EDGE_LOOP('',(#12323,#12324,#12325,#12326));
#2127=EDGE_LOOP('',(#12327,#12328,#12329,#12330));
#2128=EDGE_LOOP('',(#12331,#12332,#12333,#12334));
#2129=EDGE_LOOP('',(#12335,#12336,#12337));
#2130=EDGE_LOOP('',(#12338,#12339,#12340,#12341));
#2131=EDGE_LOOP('',(#12342,#12343,#12344,#12345));
#2132=EDGE_LOOP('',(#12346,#12347,#12348,#12349));
#2133=EDGE_LOOP('',(#12350,#12351,#12352));
#2134=EDGE_LOOP('',(#12353,#12354,#12355));
#2135=EDGE_LOOP('',(#12356,#12357,#12358,#12359));
#2136=EDGE_LOOP('',(#12360,#12361,#12362,#12363));
#2137=EDGE_LOOP('',(#12364,#12365,#12366,#12367));
#2138=EDGE_LOOP('',(#12368,#12369,#12370,#12371));
#2139=EDGE_LOOP('',(#12372,#12373,#12374,#12375));
#2140=EDGE_LOOP('',(#12376,#12377,#12378,#12379));
#2141=EDGE_LOOP('',(#12380,#12381,#12382));
#2142=EDGE_LOOP('',(#12383,#12384,#12385,#12386));
#2143=EDGE_LOOP('',(#12387,#12388,#12389,#12390));
#2144=EDGE_LOOP('',(#12391,#12392,#12393,#12394));
#2145=EDGE_LOOP('',(#12395,#12396,#12397,#12398));
#2146=EDGE_LOOP('',(#12399,#12400,#12401));
#2147=EDGE_LOOP('',(#12402));
#2148=EDGE_LOOP('',(#12403,#12404,#12405,#12406));
#2149=EDGE_LOOP('',(#12407,#12408,#12409,#12410));
#2150=EDGE_LOOP('',(#12411,#12412,#12413,#12414));
#2151=EDGE_LOOP('',(#12415,#12416,#12417));
#2152=EDGE_LOOP('',(#12418,#12419,#12420,#12421));
#2153=EDGE_LOOP('',(#12422,#12423,#12424,#12425));
#2154=EDGE_LOOP('',(#12426,#12427,#12428,#12429));
#2155=EDGE_LOOP('',(#12430,#12431,#12432,#12433));
#2156=EDGE_LOOP('',(#12434,#12435,#12436,#12437));
#2157=EDGE_LOOP('',(#12438,#12439,#12440,#12441));
#2158=EDGE_LOOP('',(#12442,#12443,#12444,#12445));
#2159=EDGE_LOOP('',(#12446,#12447,#12448,#12449));
#2160=EDGE_LOOP('',(#12450,#12451,#12452,#12453));
#2161=EDGE_LOOP('',(#12454,#12455,#12456,#12457));
#2162=EDGE_LOOP('',(#12458,#12459,#12460,#12461));
#2163=EDGE_LOOP('',(#12462,#12463,#12464,#12465));
#2164=EDGE_LOOP('',(#12466,#12467,#12468));
#2165=EDGE_LOOP('',(#12469,#12470,#12471,#12472));
#2166=EDGE_LOOP('',(#12473,#12474,#12475,#12476));
#2167=EDGE_LOOP('',(#12477,#12478,#12479,#12480));
#2168=EDGE_LOOP('',(#12481,#12482,#12483,#12484));
#2169=EDGE_LOOP('',(#12485,#12486,#12487,#12488));
#2170=EDGE_LOOP('',(#12489,#12490,#12491,#12492));
#2171=EDGE_LOOP('',(#12493,#12494,#12495,#12496));
#2172=EDGE_LOOP('',(#12497,#12498,#12499,#12500));
#2173=EDGE_LOOP('',(#12501,#12502,#12503,#12504));
#2174=EDGE_LOOP('',(#12505,#12506,#12507,#12508));
#2175=EDGE_LOOP('',(#12509,#12510,#12511));
#2176=EDGE_LOOP('',(#12512,#12513,#12514,#12515));
#2177=EDGE_LOOP('',(#12516,#12517,#12518,#12519));
#2178=EDGE_LOOP('',(#12520,#12521,#12522,#12523));
#2179=EDGE_LOOP('',(#12524,#12525,#12526));
#2180=EDGE_LOOP('',(#12527,#12528,#12529,#12530));
#2181=EDGE_LOOP('',(#12531,#12532,#12533,#12534));
#2182=EDGE_LOOP('',(#12535,#12536,#12537));
#2183=EDGE_LOOP('',(#12538,#12539,#12540,#12541));
#2184=EDGE_LOOP('',(#12542,#12543,#12544,#12545));
#2185=EDGE_LOOP('',(#12546,#12547,#12548));
#2186=EDGE_LOOP('',(#12549,#12550,#12551,#12552));
#2187=EDGE_LOOP('',(#12553,#12554,#12555,#12556));
#2188=EDGE_LOOP('',(#12557,#12558,#12559,#12560));
#2189=EDGE_LOOP('',(#12561,#12562,#12563));
#2190=EDGE_LOOP('',(#12564,#12565,#12566,#12567));
#2191=EDGE_LOOP('',(#12568,#12569,#12570,#12571));
#2192=EDGE_LOOP('',(#12572,#12573,#12574,#12575));
#2193=EDGE_LOOP('',(#12576,#12577,#12578,#12579));
#2194=EDGE_LOOP('',(#12580,#12581,#12582,#12583));
#2195=EDGE_LOOP('',(#12584,#12585,#12586,#12587));
#2196=EDGE_LOOP('',(#12588,#12589,#12590));
#2197=EDGE_LOOP('',(#12591,#12592,#12593,#12594));
#2198=EDGE_LOOP('',(#12595,#12596,#12597,#12598));
#2199=EDGE_LOOP('',(#12599,#12600,#12601,#12602));
#2200=EDGE_LOOP('',(#12603,#12604,#12605,#12606));
#2201=EDGE_LOOP('',(#12607,#12608,#12609));
#2202=EDGE_LOOP('',(#12610,#12611,#12612,#12613));
#2203=EDGE_LOOP('',(#12614,#12615,#12616,#12617));
#2204=EDGE_LOOP('',(#12618,#12619,#12620,#12621));
#2205=EDGE_LOOP('',(#12622,#12623,#12624,#12625));
#2206=EDGE_LOOP('',(#12626,#12627,#12628,#12629));
#2207=EDGE_LOOP('',(#12630,#12631,#12632,#12633));
#2208=EDGE_LOOP('',(#12634,#12635,#12636,#12637));
#2209=EDGE_LOOP('',(#12638,#12639,#12640,#12641));
#2210=EDGE_LOOP('',(#12642,#12643,#12644,#12645));
#2211=EDGE_LOOP('',(#12646,#12647,#12648,#12649));
#2212=EDGE_LOOP('',(#12650,#12651,#12652,#12653));
#2213=EDGE_LOOP('',(#12654,#12655,#12656,#12657));
#2214=EDGE_LOOP('',(#12658,#12659,#12660,#12661));
#2215=EDGE_LOOP('',(#12662,#12663,#12664,#12665));
#2216=EDGE_LOOP('',(#12666,#12667,#12668,#12669));
#2217=EDGE_LOOP('',(#12670,#12671,#12672));
#2218=EDGE_LOOP('',(#12673,#12674,#12675,#12676));
#2219=EDGE_LOOP('',(#12677,#12678,#12679,#12680));
#2220=EDGE_LOOP('',(#12681,#12682,#12683,#12684));
#2221=EDGE_LOOP('',(#12685,#12686,#12687));
#2222=EDGE_LOOP('',(#12688,#12689,#12690,#12691));
#2223=EDGE_LOOP('',(#12692,#12693,#12694,#12695));
#2224=EDGE_LOOP('',(#12696,#12697,#12698,#12699));
#2225=EDGE_LOOP('',(#12700,#12701,#12702));
#2226=EDGE_LOOP('',(#12703,#12704,#12705,#12706));
#2227=EDGE_LOOP('',(#12707,#12708,#12709,#12710));
#2228=EDGE_LOOP('',(#12711,#12712,#12713,#12714));
#2229=EDGE_LOOP('',(#12715,#12716,#12717));
#2230=EDGE_LOOP('',(#12718,#12719,#12720,#12721));
#2231=EDGE_LOOP('',(#12722,#12723,#12724,#12725));
#2232=EDGE_LOOP('',(#12726,#12727,#12728,#12729));
#2233=EDGE_LOOP('',(#12730,#12731,#12732));
#2234=EDGE_LOOP('',(#12733,#12734,#12735,#12736));
#2235=EDGE_LOOP('',(#12737,#12738,#12739,#12740));
#2236=EDGE_LOOP('',(#12741,#12742,#12743,#12744));
#2237=EDGE_LOOP('',(#12745,#12746,#12747));
#2238=EDGE_LOOP('',(#12748,#12749,#12750,#12751));
#2239=EDGE_LOOP('',(#12752,#12753,#12754,#12755));
#2240=EDGE_LOOP('',(#12756,#12757,#12758,#12759));
#2241=EDGE_LOOP('',(#12760,#12761,#12762));
#2242=EDGE_LOOP('',(#12763,#12764,#12765,#12766));
#2243=EDGE_LOOP('',(#12767,#12768,#12769,#12770));
#2244=EDGE_LOOP('',(#12771,#12772,#12773,#12774));
#2245=EDGE_LOOP('',(#12775,#12776,#12777));
#2246=EDGE_LOOP('',(#12778,#12779,#12780,#12781));
#2247=EDGE_LOOP('',(#12782,#12783,#12784,#12785));
#2248=EDGE_LOOP('',(#12786,#12787,#12788,#12789));
#2249=EDGE_LOOP('',(#12790,#12791,#12792));
#2250=EDGE_LOOP('',(#12793,#12794,#12795,#12796));
#2251=EDGE_LOOP('',(#12797,#12798,#12799,#12800));
#2252=EDGE_LOOP('',(#12801,#12802,#12803,#12804));
#2253=EDGE_LOOP('',(#12805,#12806,#12807));
#2254=EDGE_LOOP('',(#12808,#12809,#12810,#12811));
#2255=EDGE_LOOP('',(#12812,#12813,#12814,#12815));
#2256=EDGE_LOOP('',(#12816,#12817,#12818,#12819));
#2257=EDGE_LOOP('',(#12820,#12821,#12822));
#2258=EDGE_LOOP('',(#12823,#12824,#12825,#12826));
#2259=EDGE_LOOP('',(#12827,#12828,#12829,#12830));
#2260=EDGE_LOOP('',(#12831,#12832,#12833,#12834));
#2261=EDGE_LOOP('',(#12835,#12836,#12837));
#2262=EDGE_LOOP('',(#12838,#12839,#12840,#12841));
#2263=EDGE_LOOP('',(#12842,#12843,#12844,#12845));
#2264=EDGE_LOOP('',(#12846,#12847,#12848,#12849));
#2265=EDGE_LOOP('',(#12850,#12851,#12852));
#2266=EDGE_LOOP('',(#12853,#12854,#12855,#12856));
#2267=EDGE_LOOP('',(#12857,#12858,#12859,#12860));
#2268=EDGE_LOOP('',(#12861,#12862,#12863,#12864));
#2269=EDGE_LOOP('',(#12865,#12866,#12867));
#2270=EDGE_LOOP('',(#12868,#12869,#12870,#12871));
#2271=EDGE_LOOP('',(#12872,#12873,#12874,#12875));
#2272=EDGE_LOOP('',(#12876,#12877,#12878,#12879));
#2273=EDGE_LOOP('',(#12880,#12881,#12882));
#2274=EDGE_LOOP('',(#12883,#12884,#12885,#12886));
#2275=EDGE_LOOP('',(#12887,#12888,#12889,#12890));
#2276=EDGE_LOOP('',(#12891,#12892,#12893,#12894));
#2277=EDGE_LOOP('',(#12895,#12896,#12897));
#2278=EDGE_LOOP('',(#12898,#12899,#12900,#12901));
#2279=EDGE_LOOP('',(#12902,#12903,#12904,#12905));
#2280=EDGE_LOOP('',(#12906,#12907,#12908,#12909));
#2281=EDGE_LOOP('',(#12910,#12911,#12912));
#2282=EDGE_LOOP('',(#12913,#12914,#12915,#12916));
#2283=EDGE_LOOP('',(#12917,#12918,#12919,#12920));
#2284=EDGE_LOOP('',(#12921,#12922,#12923,#12924));
#2285=EDGE_LOOP('',(#12925,#12926,#12927));
#2286=EDGE_LOOP('',(#12928,#12929,#12930,#12931));
#2287=EDGE_LOOP('',(#12932,#12933,#12934,#12935));
#2288=EDGE_LOOP('',(#12936,#12937,#12938,#12939));
#2289=EDGE_LOOP('',(#12940,#12941,#12942));
#2290=EDGE_LOOP('',(#12943,#12944,#12945,#12946));
#2291=EDGE_LOOP('',(#12947,#12948,#12949,#12950));
#2292=EDGE_LOOP('',(#12951,#12952,#12953,#12954));
#2293=EDGE_LOOP('',(#12955,#12956,#12957));
#2294=EDGE_LOOP('',(#12958,#12959,#12960,#12961));
#2295=EDGE_LOOP('',(#12962,#12963,#12964,#12965));
#2296=EDGE_LOOP('',(#12966,#12967,#12968,#12969));
#2297=EDGE_LOOP('',(#12970,#12971,#12972));
#2298=EDGE_LOOP('',(#12973,#12974,#12975,#12976));
#2299=EDGE_LOOP('',(#12977,#12978,#12979,#12980));
#2300=EDGE_LOOP('',(#12981,#12982,#12983,#12984));
#2301=EDGE_LOOP('',(#12985,#12986,#12987));
#2302=EDGE_LOOP('',(#12988,#12989,#12990,#12991));
#2303=EDGE_LOOP('',(#12992,#12993,#12994,#12995));
#2304=EDGE_LOOP('',(#12996,#12997,#12998,#12999));
#2305=EDGE_LOOP('',(#13000,#13001,#13002));
#2306=EDGE_LOOP('',(#13003,#13004,#13005,#13006));
#2307=EDGE_LOOP('',(#13007,#13008,#13009,#13010));
#2308=EDGE_LOOP('',(#13011,#13012,#13013,#13014));
#2309=EDGE_LOOP('',(#13015,#13016,#13017));
#2310=EDGE_LOOP('',(#13018,#13019,#13020,#13021));
#2311=EDGE_LOOP('',(#13022,#13023,#13024,#13025));
#2312=EDGE_LOOP('',(#13026,#13027,#13028,#13029));
#2313=EDGE_LOOP('',(#13030,#13031,#13032));
#2314=EDGE_LOOP('',(#13033,#13034,#13035,#13036));
#2315=EDGE_LOOP('',(#13037,#13038,#13039,#13040));
#2316=EDGE_LOOP('',(#13041,#13042,#13043,#13044));
#2317=EDGE_LOOP('',(#13045,#13046,#13047));
#2318=EDGE_LOOP('',(#13048,#13049,#13050,#13051));
#2319=EDGE_LOOP('',(#13052,#13053,#13054,#13055));
#2320=EDGE_LOOP('',(#13056,#13057,#13058,#13059));
#2321=EDGE_LOOP('',(#13060,#13061,#13062));
#2322=EDGE_LOOP('',(#13063,#13064,#13065,#13066));
#2323=EDGE_LOOP('',(#13067,#13068,#13069,#13070));
#2324=EDGE_LOOP('',(#13071,#13072,#13073,#13074));
#2325=EDGE_LOOP('',(#13075,#13076,#13077));
#2326=EDGE_LOOP('',(#13078,#13079,#13080,#13081));
#2327=EDGE_LOOP('',(#13082,#13083,#13084,#13085));
#2328=EDGE_LOOP('',(#13086,#13087,#13088,#13089));
#2329=EDGE_LOOP('',(#13090,#13091,#13092));
#2330=EDGE_LOOP('',(#13093,#13094,#13095,#13096));
#2331=EDGE_LOOP('',(#13097,#13098,#13099,#13100));
#2332=EDGE_LOOP('',(#13101,#13102,#13103,#13104));
#2333=EDGE_LOOP('',(#13105,#13106,#13107));
#2334=EDGE_LOOP('',(#13108,#13109,#13110,#13111));
#2335=EDGE_LOOP('',(#13112,#13113,#13114,#13115));
#2336=EDGE_LOOP('',(#13116,#13117,#13118,#13119));
#2337=EDGE_LOOP('',(#13120,#13121,#13122));
#2338=EDGE_LOOP('',(#13123,#13124,#13125,#13126));
#2339=EDGE_LOOP('',(#13127,#13128,#13129,#13130));
#2340=EDGE_LOOP('',(#13131,#13132,#13133,#13134));
#2341=EDGE_LOOP('',(#13135,#13136,#13137));
#2342=EDGE_LOOP('',(#13138,#13139,#13140,#13141));
#2343=EDGE_LOOP('',(#13142,#13143,#13144,#13145));
#2344=EDGE_LOOP('',(#13146,#13147,#13148,#13149));
#2345=EDGE_LOOP('',(#13150,#13151,#13152));
#2346=EDGE_LOOP('',(#13153,#13154,#13155,#13156));
#2347=EDGE_LOOP('',(#13157));
#2348=EDGE_LOOP('',(#13158,#13159,#13160,#13161));
#2349=EDGE_LOOP('',(#13162,#13163,#13164,#13165));
#2350=EDGE_LOOP('',(#13166,#13167,#13168));
#2351=EDGE_LOOP('',(#13169,#13170,#13171,#13172));
#2352=EDGE_LOOP('',(#13173,#13174,#13175));
#2353=EDGE_LOOP('',(#13176,#13177,#13178));
#2354=EDGE_LOOP('',(#13179,#13180,#13181));
#2355=EDGE_LOOP('',(#13182,#13183,#13184));
#2356=EDGE_LOOP('',(#13185,#13186,#13187,#13188));
#2357=EDGE_LOOP('',(#13189,#13190,#13191));
#2358=EDGE_LOOP('',(#13192,#13193,#13194));
#2359=EDGE_LOOP('',(#13195,#13196,#13197,#13198));
#2360=EDGE_LOOP('',(#13199,#13200,#13201,#13202));
#2361=EDGE_LOOP('',(#13203,#13204,#13205));
#2362=EDGE_LOOP('',(#13206,#13207,#13208));
#2363=EDGE_LOOP('',(#13209,#13210,#13211));
#2364=EDGE_LOOP('',(#13212,#13213,#13214));
#2365=EDGE_LOOP('',(#13215,#13216,#13217));
#2366=EDGE_LOOP('',(#13218,#13219,#13220));
#2367=EDGE_LOOP('',(#13221,#13222,#13223));
#2368=EDGE_LOOP('',(#13224,#13225,#13226));
#2369=EDGE_LOOP('',(#13227,#13228,#13229));
#2370=EDGE_LOOP('',(#13230,#13231,#13232));
#2371=EDGE_LOOP('',(#13233,#13234,#13235));
#2372=EDGE_LOOP('',(#13236,#13237,#13238));
#2373=EDGE_LOOP('',(#13239,#13240,#13241));
#2374=EDGE_LOOP('',(#13242,#13243,#13244));
#2375=EDGE_LOOP('',(#13245,#13246,#13247));
#2376=EDGE_LOOP('',(#13248,#13249,#13250));
#2377=EDGE_LOOP('',(#13251,#13252,#13253));
#2378=EDGE_LOOP('',(#13254,#13255,#13256));
#2379=EDGE_LOOP('',(#13257,#13258,#13259));
#2380=EDGE_LOOP('',(#13260,#13261,#13262));
#2381=EDGE_LOOP('',(#13263,#13264,#13265));
#2382=EDGE_LOOP('',(#13266,#13267,#13268));
#2383=EDGE_LOOP('',(#13269,#13270,#13271));
#2384=EDGE_LOOP('',(#13272,#13273,#13274));
#2385=EDGE_LOOP('',(#13275,#13276,#13277));
#2386=EDGE_LOOP('',(#13278,#13279,#13280));
#2387=EDGE_LOOP('',(#13281,#13282,#13283));
#2388=EDGE_LOOP('',(#13284,#13285,#13286));
#2389=EDGE_LOOP('',(#13287,#13288,#13289));
#2390=EDGE_LOOP('',(#13290,#13291,#13292));
#2391=EDGE_LOOP('',(#13293,#13294,#13295));
#2392=EDGE_LOOP('',(#13296,#13297,#13298));
#2393=EDGE_LOOP('',(#13299,#13300,#13301));
#2394=EDGE_LOOP('',(#13302,#13303,#13304));
#2395=EDGE_LOOP('',(#13305));
#2396=LINE('',#19900,#4221);
#2397=LINE('',#19902,#4222);
#2398=LINE('',#19904,#4223);
#2399=LINE('',#19905,#4224);
#2400=LINE('',#19908,#4225);
#2401=LINE('',#19910,#4226);
#2402=LINE('',#19911,#4227);
#2403=LINE('',#19914,#4228);
#2404=LINE('',#19916,#4229);
#2405=LINE('',#19917,#4230);
#2406=LINE('',#19919,#4231);
#2407=LINE('',#19920,#4232);
#2408=LINE('',#19924,#4233);
#2409=LINE('',#19926,#4234);
#2410=LINE('',#19928,#4235);
#2411=LINE('',#19929,#4236);
#2412=LINE('',#19933,#4237);
#2413=LINE('',#19934,#4238);
#2414=LINE('',#19935,#4239);
#2415=LINE('',#19938,#4240);
#2416=LINE('',#19939,#4241);
#2417=LINE('',#19942,#4242);
#2418=LINE('',#19943,#4243);
#2419=LINE('',#19945,#4244);
#2420=LINE('',#19951,#4245);
#2421=LINE('',#19953,#4246);
#2422=LINE('',#19955,#4247);
#2423=LINE('',#19956,#4248);
#2424=LINE('',#19961,#4249);
#2425=LINE('',#19965,#4250);
#2426=LINE('',#19969,#4251);
#2427=LINE('',#19970,#4252);
#2428=LINE('',#19974,#4253);
#2429=LINE('',#19976,#4254);
#2430=LINE('',#19978,#4255);
#2431=LINE('',#19982,#4256);
#2432=LINE('',#19984,#4257);
#2433=LINE('',#19986,#4258);
#2434=LINE('',#19988,#4259);
#2435=LINE('',#19990,#4260);
#2436=LINE('',#19991,#4261);
#2437=LINE('',#19994,#4262);
#2438=LINE('',#19996,#4263);
#2439=LINE('',#19997,#4264);
#2440=LINE('',#20000,#4265);
#2441=LINE('',#20001,#4266);
#2442=LINE('',#20005,#4267);
#2443=LINE('',#20009,#4268);
#2444=LINE('',#20010,#4269);
#2445=LINE('',#20013,#4270);
#2446=LINE('',#20014,#4271);
#2447=LINE('',#20017,#4272);
#2448=LINE('',#20019,#4273);
#2449=LINE('',#20020,#4274);
#2450=LINE('',#20023,#4275);
#2451=LINE('',#20024,#4276);
#2452=LINE('',#20027,#4277);
#2453=LINE('',#20028,#4278);
#2454=LINE('',#20030,#4279);
#2455=LINE('',#20032,#4280);
#2456=LINE('',#20037,#4281);
#2457=LINE('',#20041,#4282);
#2458=LINE('',#20045,#4283);
#2459=LINE('',#20047,#4284);
#2460=LINE('',#20051,#4285);
#2461=LINE('',#20052,#4286);
#2462=LINE('',#20056,#4287);
#2463=LINE('',#20060,#4288);
#2464=LINE('',#20062,#4289);
#2465=LINE('',#20064,#4290);
#2466=LINE('',#20066,#4291);
#2467=LINE('',#20068,#4292);
#2468=LINE('',#20070,#4293);
#2469=LINE('',#20072,#4294);
#2470=LINE('',#20073,#4295);
#2471=LINE('',#20076,#4296);
#2472=LINE('',#20078,#4297);
#2473=LINE('',#20079,#4298);
#2474=LINE('',#20082,#4299);
#2475=LINE('',#20083,#4300);
#2476=LINE('',#20086,#4301);
#2477=LINE('',#20087,#4302);
#2478=LINE('',#20090,#4303);
#2479=LINE('',#20091,#4304);
#2480=LINE('',#20094,#4305);
#2481=LINE('',#20097,#4306);
#2482=LINE('',#20099,#4307);
#2483=LINE('',#20100,#4308);
#2484=LINE('',#20103,#4309);
#2485=LINE('',#20104,#4310);
#2486=LINE('',#20107,#4311);
#2487=LINE('',#20108,#4312);
#2488=LINE('',#20110,#4313);
#2489=LINE('',#20112,#4314);
#2490=LINE('',#20118,#4315);
#2491=LINE('',#20123,#4316);
#2492=LINE('',#20127,#4317);
#2493=LINE('',#20132,#4318);
#2494=LINE('',#20136,#4319);
#2495=LINE('',#20141,#4320);
#2496=LINE('',#20145,#4321);
#2497=LINE('',#20150,#4322);
#2498=LINE('',#20154,#4323);
#2499=LINE('',#20159,#4324);
#2500=LINE('',#20163,#4325);
#2501=LINE('',#20168,#4326);
#2502=LINE('',#20172,#4327);
#2503=LINE('',#20177,#4328);
#2504=LINE('',#20181,#4329);
#2505=LINE('',#20186,#4330);
#2506=LINE('',#20190,#4331);
#2507=LINE('',#20195,#4332);
#2508=LINE('',#20199,#4333);
#2509=LINE('',#20204,#4334);
#2510=LINE('',#20208,#4335);
#2511=LINE('',#20213,#4336);
#2512=LINE('',#20217,#4337);
#2513=LINE('',#20222,#4338);
#2514=LINE('',#20226,#4339);
#2515=LINE('',#20231,#4340);
#2516=LINE('',#20235,#4341);
#2517=LINE('',#20240,#4342);
#2518=LINE('',#20244,#4343);
#2519=LINE('',#20249,#4344);
#2520=LINE('',#20253,#4345);
#2521=LINE('',#20258,#4346);
#2522=LINE('',#20262,#4347);
#2523=LINE('',#20267,#4348);
#2524=LINE('',#20271,#4349);
#2525=LINE('',#20276,#4350);
#2526=LINE('',#20280,#4351);
#2527=LINE('',#20285,#4352);
#2528=LINE('',#20289,#4353);
#2529=LINE('',#20294,#4354);
#2530=LINE('',#20298,#4355);
#2531=LINE('',#20303,#4356);
#2532=LINE('',#20307,#4357);
#2533=LINE('',#20312,#4358);
#2534=LINE('',#20316,#4359);
#2535=LINE('',#20321,#4360);
#2536=LINE('',#20325,#4361);
#2537=LINE('',#20330,#4362);
#2538=LINE('',#20334,#4363);
#2539=LINE('',#20339,#4364);
#2540=LINE('',#20343,#4365);
#2541=LINE('',#20348,#4366);
#2542=LINE('',#20352,#4367);
#2543=LINE('',#20357,#4368);
#2544=LINE('',#20361,#4369);
#2545=LINE('',#20366,#4370);
#2546=LINE('',#20370,#4371);
#2547=LINE('',#20375,#4372);
#2548=LINE('',#20379,#4373);
#2549=LINE('',#20384,#4374);
#2550=LINE('',#20388,#4375);
#2551=LINE('',#20393,#4376);
#2552=LINE('',#20397,#4377);
#2553=LINE('',#20402,#4378);
#2554=LINE('',#20406,#4379);
#2555=LINE('',#20411,#4380);
#2556=LINE('',#20415,#4381);
#2557=LINE('',#20419,#4382);
#2558=LINE('',#20421,#4383);
#2559=LINE('',#20422,#4384);
#2560=LINE('',#20424,#4385);
#2561=LINE('',#20426,#4386);
#2562=LINE('',#20429,#4387);
#2563=LINE('',#20431,#4388);
#2564=LINE('',#20432,#4389);
#2565=LINE('',#20435,#4390);
#2566=LINE('',#20436,#4391);
#2567=LINE('',#20439,#4392);
#2568=LINE('',#20441,#4393);
#2569=LINE('',#20442,#4394);
#2570=LINE('',#20444,#4395);
#2571=LINE('',#20446,#4396);
#2572=LINE('',#20449,#4397);
#2573=LINE('',#20451,#4398);
#2574=LINE('',#20452,#4399);
#2575=LINE('',#20454,#4400);
#2576=LINE('',#20456,#4401);
#2577=LINE('',#20459,#4402);
#2578=LINE('',#20461,#4403);
#2579=LINE('',#20462,#4404);
#2580=LINE('',#20464,#4405);
#2581=LINE('',#20466,#4406);
#2582=LINE('',#20469,#4407);
#2583=LINE('',#20471,#4408);
#2584=LINE('',#20472,#4409);
#2585=LINE('',#20475,#4410);
#2586=LINE('',#20476,#4411);
#2587=LINE('',#20479,#4412);
#2588=LINE('',#20480,#4413);
#2589=LINE('',#20483,#4414);
#2590=LINE('',#20485,#4415);
#2591=LINE('',#20486,#4416);
#2592=LINE('',#20488,#4417);
#2593=LINE('',#20490,#4418);
#2594=LINE('',#20493,#4419);
#2595=LINE('',#20495,#4420);
#2596=LINE('',#20496,#4421);
#2597=LINE('',#20498,#4422);
#2598=LINE('',#20500,#4423);
#2599=LINE('',#20503,#4424);
#2600=LINE('',#20505,#4425);
#2601=LINE('',#20506,#4426);
#2602=LINE('',#20509,#4427);
#2603=LINE('',#20510,#4428);
#2604=LINE('',#20513,#4429);
#2605=LINE('',#20514,#4430);
#2606=LINE('',#20517,#4431);
#2607=LINE('',#20519,#4432);
#2608=LINE('',#20520,#4433);
#2609=LINE('',#20522,#4434);
#2610=LINE('',#20524,#4435);
#2611=LINE('',#20527,#4436);
#2612=LINE('',#20529,#4437);
#2613=LINE('',#20530,#4438);
#2614=LINE('',#20533,#4439);
#2615=LINE('',#20534,#4440);
#2616=LINE('',#20537,#4441);
#2617=LINE('',#20539,#4442);
#2618=LINE('',#20540,#4443);
#2619=LINE('',#20542,#4444);
#2620=LINE('',#20544,#4445);
#2621=LINE('',#20547,#4446);
#2622=LINE('',#20549,#4447);
#2623=LINE('',#20550,#4448);
#2624=LINE('',#20552,#4449);
#2625=LINE('',#20554,#4450);
#2626=LINE('',#20557,#4451);
#2627=LINE('',#20559,#4452);
#2628=LINE('',#20560,#4453);
#2629=LINE('',#20563,#4454);
#2630=LINE('',#20564,#4455);
#2631=LINE('',#20567,#4456);
#2632=LINE('',#20569,#4457);
#2633=LINE('',#20570,#4458);
#2634=LINE('',#20572,#4459);
#2635=LINE('',#20574,#4460);
#2636=LINE('',#20577,#4461);
#2637=LINE('',#20579,#4462);
#2638=LINE('',#20580,#4463);
#2639=LINE('',#20583,#4464);
#2640=LINE('',#20584,#4465);
#2641=LINE('',#20587,#4466);
#2642=LINE('',#20589,#4467);
#2643=LINE('',#20590,#4468);
#2644=LINE('',#20592,#4469);
#2645=LINE('',#20593,#4470);
#2646=LINE('',#20595,#4471);
#2647=LINE('',#20596,#4472);
#2648=LINE('',#20598,#4473);
#2649=LINE('',#20600,#4474);
#2650=LINE('',#20601,#4475);
#2651=LINE('',#20603,#4476);
#2652=LINE('',#20604,#4477);
#2653=LINE('',#20606,#4478);
#2654=LINE('',#20608,#4479);
#2655=LINE('',#20609,#4480);
#2656=LINE('',#20610,#4481);
#2657=LINE('',#20612,#4482);
#2658=LINE('',#20614,#4483);
#2659=LINE('',#20615,#4484);
#2660=LINE('',#20617,#4485);
#2661=LINE('',#20619,#4486);
#2662=LINE('',#20620,#4487);
#2663=LINE('',#20622,#4488);
#2664=LINE('',#20624,#4489);
#2665=LINE('',#20625,#4490);
#2666=LINE('',#20626,#4491);
#2667=LINE('',#20628,#4492);
#2668=LINE('',#20629,#4493);
#2669=LINE('',#20631,#4494);
#2670=LINE('',#20633,#4495);
#2671=LINE('',#20634,#4496);
#2672=LINE('',#20636,#4497);
#2673=LINE('',#20637,#4498);
#2674=LINE('',#20639,#4499);
#2675=LINE('',#20640,#4500);
#2676=LINE('',#20642,#4501);
#2677=LINE('',#20643,#4502);
#2678=LINE('',#20645,#4503);
#2679=LINE('',#20647,#4504);
#2680=LINE('',#20648,#4505);
#2681=LINE('',#20650,#4506);
#2682=LINE('',#20651,#4507);
#2683=LINE('',#20653,#4508);
#2684=LINE('',#20654,#4509);
#2685=LINE('',#20656,#4510);
#2686=LINE('',#20657,#4511);
#2687=LINE('',#20659,#4512);
#2688=LINE('',#20660,#4513);
#2689=LINE('',#20662,#4514);
#2690=LINE('',#20663,#4515);
#2691=LINE('',#20666,#4516);
#2692=LINE('',#20668,#4517);
#2693=LINE('',#20669,#4518);
#2694=LINE('',#20672,#4519);
#2695=LINE('',#20674,#4520);
#2696=LINE('',#20675,#4521);
#2697=LINE('',#20678,#4522);
#2698=LINE('',#20680,#4523);
#2699=LINE('',#20681,#4524);
#2700=LINE('',#20684,#4525);
#2701=LINE('',#20686,#4526);
#2702=LINE('',#20687,#4527);
#2703=LINE('',#20690,#4528);
#2704=LINE('',#20692,#4529);
#2705=LINE('',#20693,#4530);
#2706=LINE('',#20696,#4531);
#2707=LINE('',#20698,#4532);
#2708=LINE('',#20699,#4533);
#2709=LINE('',#20702,#4534);
#2710=LINE('',#20704,#4535);
#2711=LINE('',#20705,#4536);
#2712=LINE('',#20708,#4537);
#2713=LINE('',#20710,#4538);
#2714=LINE('',#20711,#4539);
#2715=LINE('',#20714,#4540);
#2716=LINE('',#20716,#4541);
#2717=LINE('',#20717,#4542);
#2718=LINE('',#20720,#4543);
#2719=LINE('',#20722,#4544);
#2720=LINE('',#20723,#4545);
#2721=LINE('',#20726,#4546);
#2722=LINE('',#20728,#4547);
#2723=LINE('',#20729,#4548);
#2724=LINE('',#20732,#4549);
#2725=LINE('',#20734,#4550);
#2726=LINE('',#20735,#4551);
#2727=LINE('',#20738,#4552);
#2728=LINE('',#20740,#4553);
#2729=LINE('',#20741,#4554);
#2730=LINE('',#20744,#4555);
#2731=LINE('',#20746,#4556);
#2732=LINE('',#20747,#4557);
#2733=LINE('',#20750,#4558);
#2734=LINE('',#20752,#4559);
#2735=LINE('',#20753,#4560);
#2736=LINE('',#20756,#4561);
#2737=LINE('',#20758,#4562);
#2738=LINE('',#20759,#4563);
#2739=LINE('',#20762,#4564);
#2740=LINE('',#20764,#4565);
#2741=LINE('',#20765,#4566);
#2742=LINE('',#20768,#4567);
#2743=LINE('',#20770,#4568);
#2744=LINE('',#20771,#4569);
#2745=LINE('',#20774,#4570);
#2746=LINE('',#20776,#4571);
#2747=LINE('',#20777,#4572);
#2748=LINE('',#20779,#4573);
#2749=LINE('',#20780,#4574);
#2750=LINE('',#20783,#4575);
#2751=LINE('',#20785,#4576);
#2752=LINE('',#20786,#4577);
#2753=LINE('',#20789,#4578);
#2754=LINE('',#20791,#4579);
#2755=LINE('',#20792,#4580);
#2756=LINE('',#20795,#4581);
#2757=LINE('',#20797,#4582);
#2758=LINE('',#20798,#4583);
#2759=LINE('',#20801,#4584);
#2760=LINE('',#20803,#4585);
#2761=LINE('',#20804,#4586);
#2762=LINE('',#20807,#4587);
#2763=LINE('',#20809,#4588);
#2764=LINE('',#20810,#4589);
#2765=LINE('',#20813,#4590);
#2766=LINE('',#20815,#4591);
#2767=LINE('',#20816,#4592);
#2768=LINE('',#20819,#4593);
#2769=LINE('',#20821,#4594);
#2770=LINE('',#20822,#4595);
#2771=LINE('',#20825,#4596);
#2772=LINE('',#20827,#4597);
#2773=LINE('',#20828,#4598);
#2774=LINE('',#20831,#4599);
#2775=LINE('',#20833,#4600);
#2776=LINE('',#20834,#4601);
#2777=LINE('',#20837,#4602);
#2778=LINE('',#20839,#4603);
#2779=LINE('',#20840,#4604);
#2780=LINE('',#20843,#4605);
#2781=LINE('',#20845,#4606);
#2782=LINE('',#20846,#4607);
#2783=LINE('',#20849,#4608);
#2784=LINE('',#20851,#4609);
#2785=LINE('',#20852,#4610);
#2786=LINE('',#20855,#4611);
#2787=LINE('',#20857,#4612);
#2788=LINE('',#20858,#4613);
#2789=LINE('',#20861,#4614);
#2790=LINE('',#20863,#4615);
#2791=LINE('',#20864,#4616);
#2792=LINE('',#20867,#4617);
#2793=LINE('',#20869,#4618);
#2794=LINE('',#20870,#4619);
#2795=LINE('',#20873,#4620);
#2796=LINE('',#20875,#4621);
#2797=LINE('',#20876,#4622);
#2798=LINE('',#20879,#4623);
#2799=LINE('',#20881,#4624);
#2800=LINE('',#20882,#4625);
#2801=LINE('',#20885,#4626);
#2802=LINE('',#20887,#4627);
#2803=LINE('',#20888,#4628);
#2804=LINE('',#20891,#4629);
#2805=LINE('',#20893,#4630);
#2806=LINE('',#20894,#4631);
#2807=LINE('',#20897,#4632);
#2808=LINE('',#20899,#4633);
#2809=LINE('',#20900,#4634);
#2810=LINE('',#20903,#4635);
#2811=LINE('',#20905,#4636);
#2812=LINE('',#20906,#4637);
#2813=LINE('',#20909,#4638);
#2814=LINE('',#20911,#4639);
#2815=LINE('',#20912,#4640);
#2816=LINE('',#20915,#4641);
#2817=LINE('',#20917,#4642);
#2818=LINE('',#20918,#4643);
#2819=LINE('',#20921,#4644);
#2820=LINE('',#20923,#4645);
#2821=LINE('',#20924,#4646);
#2822=LINE('',#20927,#4647);
#2823=LINE('',#20929,#4648);
#2824=LINE('',#20930,#4649);
#2825=LINE('',#20933,#4650);
#2826=LINE('',#20935,#4651);
#2827=LINE('',#20936,#4652);
#2828=LINE('',#20939,#4653);
#2829=LINE('',#20941,#4654);
#2830=LINE('',#20942,#4655);
#2831=LINE('',#20945,#4656);
#2832=LINE('',#20947,#4657);
#2833=LINE('',#20948,#4658);
#2834=LINE('',#20951,#4659);
#2835=LINE('',#20953,#4660);
#2836=LINE('',#20954,#4661);
#2837=LINE('',#20957,#4662);
#2838=LINE('',#20959,#4663);
#2839=LINE('',#20960,#4664);
#2840=LINE('',#20963,#4665);
#2841=LINE('',#20965,#4666);
#2842=LINE('',#20966,#4667);
#2843=LINE('',#20969,#4668);
#2844=LINE('',#20971,#4669);
#2845=LINE('',#20972,#4670);
#2846=LINE('',#20975,#4671);
#2847=LINE('',#20977,#4672);
#2848=LINE('',#20978,#4673);
#2849=LINE('',#20981,#4674);
#2850=LINE('',#20983,#4675);
#2851=LINE('',#20984,#4676);
#2852=LINE('',#20987,#4677);
#2853=LINE('',#20988,#4678);
#2854=LINE('',#20990,#4679);
#2855=LINE('',#20993,#4680);
#2856=LINE('',#20995,#4681);
#2857=LINE('',#20996,#4682);
#2858=LINE('',#20999,#4683);
#2859=LINE('',#21000,#4684);
#2860=LINE('',#21002,#4685);
#2861=LINE('',#21006,#4686);
#2862=LINE('',#21008,#4687);
#2863=LINE('',#21009,#4688);
#2864=LINE('',#21012,#4689);
#2865=LINE('',#21013,#4690);
#2866=LINE('',#21015,#4691);
#2867=LINE('',#21019,#4692);
#2868=LINE('',#21020,#4693);
#2869=LINE('',#21023,#4694);
#2870=LINE('',#21024,#4695);
#2871=LINE('',#21026,#4696);
#2872=LINE('',#21030,#4697);
#2873=LINE('',#21032,#4698);
#2874=LINE('',#21033,#4699);
#2875=LINE('',#21036,#4700);
#2876=LINE('',#21037,#4701);
#2877=LINE('',#21039,#4702);
#2878=LINE('',#21043,#4703);
#2879=LINE('',#21045,#4704);
#2880=LINE('',#21046,#4705);
#2881=LINE('',#21049,#4706);
#2882=LINE('',#21050,#4707);
#2883=LINE('',#21052,#4708);
#2884=LINE('',#21056,#4709);
#2885=LINE('',#21057,#4710);
#2886=LINE('',#21060,#4711);
#2887=LINE('',#21061,#4712);
#2888=LINE('',#21063,#4713);
#2889=LINE('',#21067,#4714);
#2890=LINE('',#21069,#4715);
#2891=LINE('',#21070,#4716);
#2892=LINE('',#21073,#4717);
#2893=LINE('',#21074,#4718);
#2894=LINE('',#21076,#4719);
#2895=LINE('',#21080,#4720);
#2896=LINE('',#21082,#4721);
#2897=LINE('',#21083,#4722);
#2898=LINE('',#21086,#4723);
#2899=LINE('',#21087,#4724);
#2900=LINE('',#21089,#4725);
#2901=LINE('',#21093,#4726);
#2902=LINE('',#21097,#4727);
#2903=LINE('',#21099,#4728);
#2904=LINE('',#21100,#4729);
#2905=LINE('',#21103,#4730);
#2906=LINE('',#21104,#4731);
#2907=LINE('',#21106,#4732);
#2908=LINE('',#21110,#4733);
#2909=LINE('',#21111,#4734);
#2910=LINE('',#21114,#4735);
#2911=LINE('',#21115,#4736);
#2912=LINE('',#21117,#4737);
#2913=LINE('',#21121,#4738);
#2914=LINE('',#21123,#4739);
#2915=LINE('',#21124,#4740);
#2916=LINE('',#21127,#4741);
#2917=LINE('',#21128,#4742);
#2918=LINE('',#21130,#4743);
#2919=LINE('',#21134,#4744);
#2920=LINE('',#21136,#4745);
#2921=LINE('',#21137,#4746);
#2922=LINE('',#21140,#4747);
#2923=LINE('',#21141,#4748);
#2924=LINE('',#21143,#4749);
#2925=LINE('',#21147,#4750);
#2926=LINE('',#21148,#4751);
#2927=LINE('',#21150,#4752);
#2928=LINE('',#21154,#4753);
#2929=LINE('',#21156,#4754);
#2930=LINE('',#21157,#4755);
#2931=LINE('',#21160,#4756);
#2932=LINE('',#21161,#4757);
#2933=LINE('',#21163,#4758);
#2934=LINE('',#21167,#4759);
#2935=LINE('',#21169,#4760);
#2936=LINE('',#21170,#4761);
#2937=LINE('',#21173,#4762);
#2938=LINE('',#21174,#4763);
#2939=LINE('',#21176,#4764);
#2940=LINE('',#21180,#4765);
#2941=LINE('',#21182,#4766);
#2942=LINE('',#21183,#4767);
#2943=LINE('',#21186,#4768);
#2944=LINE('',#21187,#4769);
#2945=LINE('',#21189,#4770);
#2946=LINE('',#21193,#4771);
#2947=LINE('',#21195,#4772);
#2948=LINE('',#21196,#4773);
#2949=LINE('',#21199,#4774);
#2950=LINE('',#21200,#4775);
#2951=LINE('',#21202,#4776);
#2952=LINE('',#21206,#4777);
#2953=LINE('',#21208,#4778);
#2954=LINE('',#21209,#4779);
#2955=LINE('',#21212,#4780);
#2956=LINE('',#21213,#4781);
#2957=LINE('',#21215,#4782);
#2958=LINE('',#21219,#4783);
#2959=LINE('',#21221,#4784);
#2960=LINE('',#21222,#4785);
#2961=LINE('',#21225,#4786);
#2962=LINE('',#21226,#4787);
#2963=LINE('',#21228,#4788);
#2964=LINE('',#21232,#4789);
#2965=LINE('',#21234,#4790);
#2966=LINE('',#21235,#4791);
#2967=LINE('',#21238,#4792);
#2968=LINE('',#21239,#4793);
#2969=LINE('',#21241,#4794);
#2970=LINE('',#21244,#4795);
#2971=LINE('',#21248,#4796);
#2972=LINE('',#21250,#4797);
#2973=LINE('',#21251,#4798);
#2974=LINE('',#21254,#4799);
#2975=LINE('',#21255,#4800);
#2976=LINE('',#21257,#4801);
#2977=LINE('',#21261,#4802);
#2978=LINE('',#21263,#4803);
#2979=LINE('',#21264,#4804);
#2980=LINE('',#21267,#4805);
#2981=LINE('',#21268,#4806);
#2982=LINE('',#21270,#4807);
#2983=LINE('',#21274,#4808);
#2984=LINE('',#21276,#4809);
#2985=LINE('',#21277,#4810);
#2986=LINE('',#21280,#4811);
#2987=LINE('',#21281,#4812);
#2988=LINE('',#21283,#4813);
#2989=LINE('',#21287,#4814);
#2990=LINE('',#21289,#4815);
#2991=LINE('',#21290,#4816);
#2992=LINE('',#21293,#4817);
#2993=LINE('',#21294,#4818);
#2994=LINE('',#21296,#4819);
#2995=LINE('',#21300,#4820);
#2996=LINE('',#21302,#4821);
#2997=LINE('',#21303,#4822);
#2998=LINE('',#21306,#4823);
#2999=LINE('',#21307,#4824);
#3000=LINE('',#21309,#4825);
#3001=LINE('',#21313,#4826);
#3002=LINE('',#21314,#4827);
#3003=LINE('',#21317,#4828);
#3004=LINE('',#21318,#4829);
#3005=LINE('',#21320,#4830);
#3006=LINE('',#21324,#4831);
#3007=LINE('',#21326,#4832);
#3008=LINE('',#21327,#4833);
#3009=LINE('',#21330,#4834);
#3010=LINE('',#21331,#4835);
#3011=LINE('',#21333,#4836);
#3012=LINE('',#21337,#4837);
#3013=LINE('',#21339,#4838);
#3014=LINE('',#21340,#4839);
#3015=LINE('',#21343,#4840);
#3016=LINE('',#21344,#4841);
#3017=LINE('',#21346,#4842);
#3018=LINE('',#21350,#4843);
#3019=LINE('',#21352,#4844);
#3020=LINE('',#21353,#4845);
#3021=LINE('',#21356,#4846);
#3022=LINE('',#21357,#4847);
#3023=LINE('',#21359,#4848);
#3024=LINE('',#21363,#4849);
#3025=LINE('',#21365,#4850);
#3026=LINE('',#21366,#4851);
#3027=LINE('',#21369,#4852);
#3028=LINE('',#21370,#4853);
#3029=LINE('',#21372,#4854);
#3030=LINE('',#21376,#4855);
#3031=LINE('',#21378,#4856);
#3032=LINE('',#21379,#4857);
#3033=LINE('',#21382,#4858);
#3034=LINE('',#21383,#4859);
#3035=LINE('',#21385,#4860);
#3036=LINE('',#21389,#4861);
#3037=LINE('',#21391,#4862);
#3038=LINE('',#21392,#4863);
#3039=LINE('',#21395,#4864);
#3040=LINE('',#21396,#4865);
#3041=LINE('',#21398,#4866);
#3042=LINE('',#21402,#4867);
#3043=LINE('',#21404,#4868);
#3044=LINE('',#21405,#4869);
#3045=LINE('',#21408,#4870);
#3046=LINE('',#21409,#4871);
#3047=LINE('',#21411,#4872);
#3048=LINE('',#21415,#4873);
#3049=LINE('',#21417,#4874);
#3050=LINE('',#21418,#4875);
#3051=LINE('',#21421,#4876);
#3052=LINE('',#21422,#4877);
#3053=LINE('',#21424,#4878);
#3054=LINE('',#21427,#4879);
#3055=LINE('',#21431,#4880);
#3056=LINE('',#21433,#4881);
#3057=LINE('',#21434,#4882);
#3058=LINE('',#21437,#4883);
#3059=LINE('',#21438,#4884);
#3060=LINE('',#21440,#4885);
#3061=LINE('',#21444,#4886);
#3062=LINE('',#21446,#4887);
#3063=LINE('',#21447,#4888);
#3064=LINE('',#21450,#4889);
#3065=LINE('',#21451,#4890);
#3066=LINE('',#21453,#4891);
#3067=LINE('',#21457,#4892);
#3068=LINE('',#21459,#4893);
#3069=LINE('',#21460,#4894);
#3070=LINE('',#21463,#4895);
#3071=LINE('',#21464,#4896);
#3072=LINE('',#21466,#4897);
#3073=LINE('',#21471,#4898);
#3074=LINE('',#21473,#4899);
#3075=LINE('',#21474,#4900);
#3076=LINE('',#21477,#4901);
#3077=LINE('',#21478,#4902);
#3078=LINE('',#21480,#4903);
#3079=LINE('',#21484,#4904);
#3080=LINE('',#21486,#4905);
#3081=LINE('',#21487,#4906);
#3082=LINE('',#21490,#4907);
#3083=LINE('',#21491,#4908);
#3084=LINE('',#21493,#4909);
#3085=LINE('',#21497,#4910);
#3086=LINE('',#21499,#4911);
#3087=LINE('',#21500,#4912);
#3088=LINE('',#21503,#4913);
#3089=LINE('',#21504,#4914);
#3090=LINE('',#21506,#4915);
#3091=LINE('',#21510,#4916);
#3092=LINE('',#21512,#4917);
#3093=LINE('',#21513,#4918);
#3094=LINE('',#21516,#4919);
#3095=LINE('',#21517,#4920);
#3096=LINE('',#21519,#4921);
#3097=LINE('',#21523,#4922);
#3098=LINE('',#21525,#4923);
#3099=LINE('',#21526,#4924);
#3100=LINE('',#21529,#4925);
#3101=LINE('',#21530,#4926);
#3102=LINE('',#21532,#4927);
#3103=LINE('',#21536,#4928);
#3104=LINE('',#21538,#4929);
#3105=LINE('',#21539,#4930);
#3106=LINE('',#21542,#4931);
#3107=LINE('',#21543,#4932);
#3108=LINE('',#21545,#4933);
#3109=LINE('',#21549,#4934);
#3110=LINE('',#21551,#4935);
#3111=LINE('',#21552,#4936);
#3112=LINE('',#21555,#4937);
#3113=LINE('',#21556,#4938);
#3114=LINE('',#21558,#4939);
#3115=LINE('',#21563,#4940);
#3116=LINE('',#21564,#4941);
#3117=LINE('',#21565,#4942);
#3118=LINE('',#21567,#4943);
#3119=LINE('',#21569,#4944);
#3120=LINE('',#21573,#4945);
#3121=LINE('',#21575,#4946);
#3122=LINE('',#21576,#4947);
#3123=LINE('',#21579,#4948);
#3124=LINE('',#21580,#4949);
#3125=LINE('',#21582,#4950);
#3126=LINE('',#21586,#4951);
#3127=LINE('',#21588,#4952);
#3128=LINE('',#21589,#4953);
#3129=LINE('',#21592,#4954);
#3130=LINE('',#21593,#4955);
#3131=LINE('',#21595,#4956);
#3132=LINE('',#21599,#4957);
#3133=LINE('',#21601,#4958);
#3134=LINE('',#21602,#4959);
#3135=LINE('',#21605,#4960);
#3136=LINE('',#21606,#4961);
#3137=LINE('',#21608,#4962);
#3138=LINE('',#21612,#4963);
#3139=LINE('',#21614,#4964);
#3140=LINE('',#21615,#4965);
#3141=LINE('',#21618,#4966);
#3142=LINE('',#21619,#4967);
#3143=LINE('',#21621,#4968);
#3144=LINE('',#21624,#4969);
#3145=LINE('',#21628,#4970);
#3146=LINE('',#21630,#4971);
#3147=LINE('',#21631,#4972);
#3148=LINE('',#21634,#4973);
#3149=LINE('',#21635,#4974);
#3150=LINE('',#21637,#4975);
#3151=LINE('',#21641,#4976);
#3152=LINE('',#21642,#4977);
#3153=LINE('',#21645,#4978);
#3154=LINE('',#21646,#4979);
#3155=LINE('',#21648,#4980);
#3156=LINE('',#21652,#4981);
#3157=LINE('',#21653,#4982);
#3158=LINE('',#21655,#4983);
#3159=LINE('',#21659,#4984);
#3160=LINE('',#21660,#4985);
#3161=LINE('',#21663,#4986);
#3162=LINE('',#21664,#4987);
#3163=LINE('',#21666,#4988);
#3164=LINE('',#21670,#4989);
#3165=LINE('',#21671,#4990);
#3166=LINE('',#21673,#4991);
#3167=LINE('',#21677,#4992);
#3168=LINE('',#21678,#4993);
#3169=LINE('',#21680,#4994);
#3170=LINE('',#21684,#4995);
#3171=LINE('',#21685,#4996);
#3172=LINE('',#21687,#4997);
#3173=LINE('',#21691,#4998);
#3174=LINE('',#21692,#4999);
#3175=LINE('',#21694,#5000);
#3176=LINE('',#21698,#5001);
#3177=LINE('',#21699,#5002);
#3178=LINE('',#21701,#5003);
#3179=LINE('',#21705,#5004);
#3180=LINE('',#21706,#5005);
#3181=LINE('',#21708,#5006);
#3182=LINE('',#21713,#5007);
#3183=LINE('',#21714,#5008);
#3184=LINE('',#21717,#5009);
#3185=LINE('',#21718,#5010);
#3186=LINE('',#21720,#5011);
#3187=LINE('',#21725,#5012);
#3188=LINE('',#21727,#5013);
#3189=LINE('',#21728,#5014);
#3190=LINE('',#21731,#5015);
#3191=LINE('',#21732,#5016);
#3192=LINE('',#21734,#5017);
#3193=LINE('',#21738,#5018);
#3194=LINE('',#21740,#5019);
#3195=LINE('',#21741,#5020);
#3196=LINE('',#21744,#5021);
#3197=LINE('',#21745,#5022);
#3198=LINE('',#21747,#5023);
#3199=LINE('',#21751,#5024);
#3200=LINE('',#21753,#5025);
#3201=LINE('',#21754,#5026);
#3202=LINE('',#21757,#5027);
#3203=LINE('',#21758,#5028);
#3204=LINE('',#21760,#5029);
#3205=LINE('',#21764,#5030);
#3206=LINE('',#21766,#5031);
#3207=LINE('',#21767,#5032);
#3208=LINE('',#21770,#5033);
#3209=LINE('',#21771,#5034);
#3210=LINE('',#21773,#5035);
#3211=LINE('',#21777,#5036);
#3212=LINE('',#21779,#5037);
#3213=LINE('',#21780,#5038);
#3214=LINE('',#21783,#5039);
#3215=LINE('',#21784,#5040);
#3216=LINE('',#21786,#5041);
#3217=LINE('',#21790,#5042);
#3218=LINE('',#21792,#5043);
#3219=LINE('',#21793,#5044);
#3220=LINE('',#21796,#5045);
#3221=LINE('',#21797,#5046);
#3222=LINE('',#21799,#5047);
#3223=LINE('',#21803,#5048);
#3224=LINE('',#21805,#5049);
#3225=LINE('',#21806,#5050);
#3226=LINE('',#21809,#5051);
#3227=LINE('',#21810,#5052);
#3228=LINE('',#21812,#5053);
#3229=LINE('',#21816,#5054);
#3230=LINE('',#21818,#5055);
#3231=LINE('',#21819,#5056);
#3232=LINE('',#21822,#5057);
#3233=LINE('',#21823,#5058);
#3234=LINE('',#21825,#5059);
#3235=LINE('',#21829,#5060);
#3236=LINE('',#21831,#5061);
#3237=LINE('',#21832,#5062);
#3238=LINE('',#21835,#5063);
#3239=LINE('',#21836,#5064);
#3240=LINE('',#21838,#5065);
#3241=LINE('',#21843,#5066);
#3242=LINE('',#21845,#5067);
#3243=LINE('',#21847,#5068);
#3244=LINE('',#21848,#5069);
#3245=LINE('',#21851,#5070);
#3246=LINE('',#21853,#5071);
#3247=LINE('',#21854,#5072);
#3248=LINE('',#21856,#5073);
#3249=LINE('',#21857,#5074);
#3250=LINE('',#21862,#5075);
#3251=LINE('',#21864,#5076);
#3252=LINE('',#21866,#5077);
#3253=LINE('',#21867,#5078);
#3254=LINE('',#21870,#5079);
#3255=LINE('',#21872,#5080);
#3256=LINE('',#21873,#5081);
#3257=LINE('',#21875,#5082);
#3258=LINE('',#21876,#5083);
#3259=LINE('',#21881,#5084);
#3260=LINE('',#21883,#5085);
#3261=LINE('',#21885,#5086);
#3262=LINE('',#21886,#5087);
#3263=LINE('',#21889,#5088);
#3264=LINE('',#21891,#5089);
#3265=LINE('',#21892,#5090);
#3266=LINE('',#21894,#5091);
#3267=LINE('',#21895,#5092);
#3268=LINE('',#21900,#5093);
#3269=LINE('',#21902,#5094);
#3270=LINE('',#21904,#5095);
#3271=LINE('',#21905,#5096);
#3272=LINE('',#21908,#5097);
#3273=LINE('',#21910,#5098);
#3274=LINE('',#21911,#5099);
#3275=LINE('',#21913,#5100);
#3276=LINE('',#21914,#5101);
#3277=LINE('',#21919,#5102);
#3278=LINE('',#21921,#5103);
#3279=LINE('',#21923,#5104);
#3280=LINE('',#21924,#5105);
#3281=LINE('',#21927,#5106);
#3282=LINE('',#21929,#5107);
#3283=LINE('',#21930,#5108);
#3284=LINE('',#21932,#5109);
#3285=LINE('',#21933,#5110);
#3286=LINE('',#21938,#5111);
#3287=LINE('',#21940,#5112);
#3288=LINE('',#21942,#5113);
#3289=LINE('',#21943,#5114);
#3290=LINE('',#21946,#5115);
#3291=LINE('',#21948,#5116);
#3292=LINE('',#21949,#5117);
#3293=LINE('',#21951,#5118);
#3294=LINE('',#21952,#5119);
#3295=LINE('',#21957,#5120);
#3296=LINE('',#21959,#5121);
#3297=LINE('',#21961,#5122);
#3298=LINE('',#21962,#5123);
#3299=LINE('',#21965,#5124);
#3300=LINE('',#21967,#5125);
#3301=LINE('',#21968,#5126);
#3302=LINE('',#21970,#5127);
#3303=LINE('',#21971,#5128);
#3304=LINE('',#21976,#5129);
#3305=LINE('',#21978,#5130);
#3306=LINE('',#21980,#5131);
#3307=LINE('',#21981,#5132);
#3308=LINE('',#21984,#5133);
#3309=LINE('',#21986,#5134);
#3310=LINE('',#21987,#5135);
#3311=LINE('',#21989,#5136);
#3312=LINE('',#21990,#5137);
#3313=LINE('',#21995,#5138);
#3314=LINE('',#21997,#5139);
#3315=LINE('',#21999,#5140);
#3316=LINE('',#22000,#5141);
#3317=LINE('',#22003,#5142);
#3318=LINE('',#22005,#5143);
#3319=LINE('',#22006,#5144);
#3320=LINE('',#22008,#5145);
#3321=LINE('',#22009,#5146);
#3322=LINE('',#22014,#5147);
#3323=LINE('',#22016,#5148);
#3324=LINE('',#22018,#5149);
#3325=LINE('',#22019,#5150);
#3326=LINE('',#22022,#5151);
#3327=LINE('',#22024,#5152);
#3328=LINE('',#22025,#5153);
#3329=LINE('',#22027,#5154);
#3330=LINE('',#22028,#5155);
#3331=LINE('',#22033,#5156);
#3332=LINE('',#22035,#5157);
#3333=LINE('',#22037,#5158);
#3334=LINE('',#22038,#5159);
#3335=LINE('',#22041,#5160);
#3336=LINE('',#22043,#5161);
#3337=LINE('',#22044,#5162);
#3338=LINE('',#22046,#5163);
#3339=LINE('',#22047,#5164);
#3340=LINE('',#22052,#5165);
#3341=LINE('',#22054,#5166);
#3342=LINE('',#22056,#5167);
#3343=LINE('',#22057,#5168);
#3344=LINE('',#22060,#5169);
#3345=LINE('',#22062,#5170);
#3346=LINE('',#22063,#5171);
#3347=LINE('',#22065,#5172);
#3348=LINE('',#22066,#5173);
#3349=LINE('',#22071,#5174);
#3350=LINE('',#22073,#5175);
#3351=LINE('',#22075,#5176);
#3352=LINE('',#22076,#5177);
#3353=LINE('',#22079,#5178);
#3354=LINE('',#22081,#5179);
#3355=LINE('',#22082,#5180);
#3356=LINE('',#22084,#5181);
#3357=LINE('',#22085,#5182);
#3358=LINE('',#22090,#5183);
#3359=LINE('',#22092,#5184);
#3360=LINE('',#22094,#5185);
#3361=LINE('',#22095,#5186);
#3362=LINE('',#22098,#5187);
#3363=LINE('',#22100,#5188);
#3364=LINE('',#22101,#5189);
#3365=LINE('',#22103,#5190);
#3366=LINE('',#22104,#5191);
#3367=LINE('',#22109,#5192);
#3368=LINE('',#22111,#5193);
#3369=LINE('',#22113,#5194);
#3370=LINE('',#22114,#5195);
#3371=LINE('',#22117,#5196);
#3372=LINE('',#22119,#5197);
#3373=LINE('',#22120,#5198);
#3374=LINE('',#22122,#5199);
#3375=LINE('',#22123,#5200);
#3376=LINE('',#22128,#5201);
#3377=LINE('',#22130,#5202);
#3378=LINE('',#22132,#5203);
#3379=LINE('',#22133,#5204);
#3380=LINE('',#22136,#5205);
#3381=LINE('',#22138,#5206);
#3382=LINE('',#22139,#5207);
#3383=LINE('',#22141,#5208);
#3384=LINE('',#22142,#5209);
#3385=LINE('',#22147,#5210);
#3386=LINE('',#22149,#5211);
#3387=LINE('',#22151,#5212);
#3388=LINE('',#22152,#5213);
#3389=LINE('',#22155,#5214);
#3390=LINE('',#22157,#5215);
#3391=LINE('',#22158,#5216);
#3392=LINE('',#22160,#5217);
#3393=LINE('',#22161,#5218);
#3394=LINE('',#22166,#5219);
#3395=LINE('',#22168,#5220);
#3396=LINE('',#22170,#5221);
#3397=LINE('',#22171,#5222);
#3398=LINE('',#22174,#5223);
#3399=LINE('',#22176,#5224);
#3400=LINE('',#22177,#5225);
#3401=LINE('',#22179,#5226);
#3402=LINE('',#22180,#5227);
#3403=LINE('',#22185,#5228);
#3404=LINE('',#22187,#5229);
#3405=LINE('',#22189,#5230);
#3406=LINE('',#22190,#5231);
#3407=LINE('',#22193,#5232);
#3408=LINE('',#22195,#5233);
#3409=LINE('',#22196,#5234);
#3410=LINE('',#22198,#5235);
#3411=LINE('',#22199,#5236);
#3412=LINE('',#22204,#5237);
#3413=LINE('',#22206,#5238);
#3414=LINE('',#22208,#5239);
#3415=LINE('',#22209,#5240);
#3416=LINE('',#22212,#5241);
#3417=LINE('',#22214,#5242);
#3418=LINE('',#22215,#5243);
#3419=LINE('',#22217,#5244);
#3420=LINE('',#22218,#5245);
#3421=LINE('',#22223,#5246);
#3422=LINE('',#22225,#5247);
#3423=LINE('',#22227,#5248);
#3424=LINE('',#22228,#5249);
#3425=LINE('',#22231,#5250);
#3426=LINE('',#22233,#5251);
#3427=LINE('',#22234,#5252);
#3428=LINE('',#22236,#5253);
#3429=LINE('',#22237,#5254);
#3430=LINE('',#22242,#5255);
#3431=LINE('',#22244,#5256);
#3432=LINE('',#22246,#5257);
#3433=LINE('',#22247,#5258);
#3434=LINE('',#22250,#5259);
#3435=LINE('',#22252,#5260);
#3436=LINE('',#22253,#5261);
#3437=LINE('',#22255,#5262);
#3438=LINE('',#22256,#5263);
#3439=LINE('',#22261,#5264);
#3440=LINE('',#22263,#5265);
#3441=LINE('',#22265,#5266);
#3442=LINE('',#22266,#5267);
#3443=LINE('',#22269,#5268);
#3444=LINE('',#22271,#5269);
#3445=LINE('',#22272,#5270);
#3446=LINE('',#22274,#5271);
#3447=LINE('',#22275,#5272);
#3448=LINE('',#22280,#5273);
#3449=LINE('',#22282,#5274);
#3450=LINE('',#22284,#5275);
#3451=LINE('',#22285,#5276);
#3452=LINE('',#22288,#5277);
#3453=LINE('',#22290,#5278);
#3454=LINE('',#22291,#5279);
#3455=LINE('',#22293,#5280);
#3456=LINE('',#22294,#5281);
#3457=LINE('',#22299,#5282);
#3458=LINE('',#22301,#5283);
#3459=LINE('',#22303,#5284);
#3460=LINE('',#22304,#5285);
#3461=LINE('',#22307,#5286);
#3462=LINE('',#22309,#5287);
#3463=LINE('',#22310,#5288);
#3464=LINE('',#22312,#5289);
#3465=LINE('',#22313,#5290);
#3466=LINE('',#22318,#5291);
#3467=LINE('',#22320,#5292);
#3468=LINE('',#22322,#5293);
#3469=LINE('',#22323,#5294);
#3470=LINE('',#22326,#5295);
#3471=LINE('',#22328,#5296);
#3472=LINE('',#22329,#5297);
#3473=LINE('',#22331,#5298);
#3474=LINE('',#22332,#5299);
#3475=LINE('',#22337,#5300);
#3476=LINE('',#22339,#5301);
#3477=LINE('',#22341,#5302);
#3478=LINE('',#22342,#5303);
#3479=LINE('',#22345,#5304);
#3480=LINE('',#22347,#5305);
#3481=LINE('',#22348,#5306);
#3482=LINE('',#22350,#5307);
#3483=LINE('',#22351,#5308);
#3484=LINE('',#22356,#5309);
#3485=LINE('',#22358,#5310);
#3486=LINE('',#22360,#5311);
#3487=LINE('',#22361,#5312);
#3488=LINE('',#22364,#5313);
#3489=LINE('',#22366,#5314);
#3490=LINE('',#22367,#5315);
#3491=LINE('',#22369,#5316);
#3492=LINE('',#22370,#5317);
#3493=LINE('',#22375,#5318);
#3494=LINE('',#22377,#5319);
#3495=LINE('',#22379,#5320);
#3496=LINE('',#22380,#5321);
#3497=LINE('',#22383,#5322);
#3498=LINE('',#22385,#5323);
#3499=LINE('',#22386,#5324);
#3500=LINE('',#22388,#5325);
#3501=LINE('',#22389,#5326);
#3502=LINE('',#22394,#5327);
#3503=LINE('',#22396,#5328);
#3504=LINE('',#22398,#5329);
#3505=LINE('',#22399,#5330);
#3506=LINE('',#22402,#5331);
#3507=LINE('',#22404,#5332);
#3508=LINE('',#22405,#5333);
#3509=LINE('',#22407,#5334);
#3510=LINE('',#22408,#5335);
#3511=LINE('',#22413,#5336);
#3512=LINE('',#22415,#5337);
#3513=LINE('',#22417,#5338);
#3514=LINE('',#22418,#5339);
#3515=LINE('',#22421,#5340);
#3516=LINE('',#22423,#5341);
#3517=LINE('',#22424,#5342);
#3518=LINE('',#22426,#5343);
#3519=LINE('',#22427,#5344);
#3520=LINE('',#22432,#5345);
#3521=LINE('',#22434,#5346);
#3522=LINE('',#22436,#5347);
#3523=LINE('',#22437,#5348);
#3524=LINE('',#22440,#5349);
#3525=LINE('',#22442,#5350);
#3526=LINE('',#22443,#5351);
#3527=LINE('',#22445,#5352);
#3528=LINE('',#22446,#5353);
#3529=LINE('',#22451,#5354);
#3530=LINE('',#22453,#5355);
#3531=LINE('',#22455,#5356);
#3532=LINE('',#22456,#5357);
#3533=LINE('',#22459,#5358);
#3534=LINE('',#22461,#5359);
#3535=LINE('',#22462,#5360);
#3536=LINE('',#22464,#5361);
#3537=LINE('',#22465,#5362);
#3538=LINE('',#22470,#5363);
#3539=LINE('',#22472,#5364);
#3540=LINE('',#22474,#5365);
#3541=LINE('',#22475,#5366);
#3542=LINE('',#22478,#5367);
#3543=LINE('',#22480,#5368);
#3544=LINE('',#22481,#5369);
#3545=LINE('',#22483,#5370);
#3546=LINE('',#22484,#5371);
#3547=LINE('',#22489,#5372);
#3548=LINE('',#22491,#5373);
#3549=LINE('',#22493,#5374);
#3550=LINE('',#22494,#5375);
#3551=LINE('',#22497,#5376);
#3552=LINE('',#22499,#5377);
#3553=LINE('',#22500,#5378);
#3554=LINE('',#22502,#5379);
#3555=LINE('',#22503,#5380);
#3556=LINE('',#22508,#5381);
#3557=LINE('',#22510,#5382);
#3558=LINE('',#22512,#5383);
#3559=LINE('',#22513,#5384);
#3560=LINE('',#22516,#5385);
#3561=LINE('',#22518,#5386);
#3562=LINE('',#22519,#5387);
#3563=LINE('',#22521,#5388);
#3564=LINE('',#22522,#5389);
#3565=LINE('',#22527,#5390);
#3566=LINE('',#22529,#5391);
#3567=LINE('',#22531,#5392);
#3568=LINE('',#22532,#5393);
#3569=LINE('',#22535,#5394);
#3570=LINE('',#22537,#5395);
#3571=LINE('',#22538,#5396);
#3572=LINE('',#22540,#5397);
#3573=LINE('',#22541,#5398);
#3574=LINE('',#22546,#5399);
#3575=LINE('',#22548,#5400);
#3576=LINE('',#22550,#5401);
#3577=LINE('',#22551,#5402);
#3578=LINE('',#22554,#5403);
#3579=LINE('',#22556,#5404);
#3580=LINE('',#22557,#5405);
#3581=LINE('',#22559,#5406);
#3582=LINE('',#22560,#5407);
#3583=LINE('',#22565,#5408);
#3584=LINE('',#22567,#5409);
#3585=LINE('',#22569,#5410);
#3586=LINE('',#22570,#5411);
#3587=LINE('',#22573,#5412);
#3588=LINE('',#22575,#5413);
#3589=LINE('',#22576,#5414);
#3590=LINE('',#22578,#5415);
#3591=LINE('',#22579,#5416);
#3592=LINE('',#22584,#5417);
#3593=LINE('',#22586,#5418);
#3594=LINE('',#22588,#5419);
#3595=LINE('',#22589,#5420);
#3596=LINE('',#22592,#5421);
#3597=LINE('',#22594,#5422);
#3598=LINE('',#22595,#5423);
#3599=LINE('',#22597,#5424);
#3600=LINE('',#22598,#5425);
#3601=LINE('',#22603,#5426);
#3602=LINE('',#22605,#5427);
#3603=LINE('',#22607,#5428);
#3604=LINE('',#22608,#5429);
#3605=LINE('',#22611,#5430);
#3606=LINE('',#22613,#5431);
#3607=LINE('',#22614,#5432);
#3608=LINE('',#22616,#5433);
#3609=LINE('',#22617,#5434);
#3610=LINE('',#22626,#5435);
#3611=LINE('',#22627,#5436);
#3612=LINE('',#22630,#5437);
#3613=LINE('',#22632,#5438);
#3614=LINE('',#22638,#5439);
#3615=LINE('',#22639,#5440);
#3616=LINE('',#22642,#5441);
#3617=LINE('',#22644,#5442);
#3618=LINE('',#22650,#5443);
#3619=LINE('',#22651,#5444);
#3620=LINE('',#22654,#5445);
#3621=LINE('',#22656,#5446);
#3622=LINE('',#22662,#5447);
#3623=LINE('',#22664,#5448);
#3624=LINE('',#22665,#5449);
#3625=LINE('',#22668,#5450);
#3626=LINE('',#22670,#5451);
#3627=LINE('',#22672,#5452);
#3628=LINE('',#22678,#5453);
#3629=LINE('',#22679,#5454);
#3630=LINE('',#22682,#5455);
#3631=LINE('',#22684,#5456);
#3632=LINE('',#22686,#5457);
#3633=LINE('',#22692,#5458);
#3634=LINE('',#22693,#5459);
#3635=LINE('',#22696,#5460);
#3636=LINE('',#22698,#5461);
#3637=LINE('',#22704,#5462);
#3638=LINE('',#22706,#5463);
#3639=LINE('',#22707,#5464);
#3640=LINE('',#22710,#5465);
#3641=LINE('',#22712,#5466);
#3642=LINE('',#22714,#5467);
#3643=LINE('',#22720,#5468);
#3644=LINE('',#22721,#5469);
#3645=LINE('',#22724,#5470);
#3646=LINE('',#22726,#5471);
#3647=LINE('',#22728,#5472);
#3648=LINE('',#22734,#5473);
#3649=LINE('',#22735,#5474);
#3650=LINE('',#22738,#5475);
#3651=LINE('',#22740,#5476);
#3652=LINE('',#22746,#5477);
#3653=LINE('',#22748,#5478);
#3654=LINE('',#22749,#5479);
#3655=LINE('',#22752,#5480);
#3656=LINE('',#22754,#5481);
#3657=LINE('',#22760,#5482);
#3658=LINE('',#22761,#5483);
#3659=LINE('',#22764,#5484);
#3660=LINE('',#22766,#5485);
#3661=LINE('',#22770,#5486);
#3662=LINE('',#22772,#5487);
#3663=LINE('',#22774,#5488);
#3664=LINE('',#22778,#5489);
#3665=LINE('',#22780,#5490);
#3666=LINE('',#22781,#5491);
#3667=LINE('',#22784,#5492);
#3668=LINE('',#22788,#5493);
#3669=LINE('',#22791,#5494);
#3670=LINE('',#22794,#5495);
#3671=LINE('',#22797,#5496);
#3672=LINE('',#22800,#5497);
#3673=LINE('',#22803,#5498);
#3674=LINE('',#22806,#5499);
#3675=LINE('',#22809,#5500);
#3676=LINE('',#22812,#5501);
#3677=LINE('',#22815,#5502);
#3678=LINE('',#22818,#5503);
#3679=LINE('',#22821,#5504);
#3680=LINE('',#22824,#5505);
#3681=LINE('',#22827,#5506);
#3682=LINE('',#22830,#5507);
#3683=LINE('',#22833,#5508);
#3684=LINE('',#22836,#5509);
#3685=LINE('',#22839,#5510);
#3686=LINE('',#22842,#5511);
#3687=LINE('',#22845,#5512);
#3688=LINE('',#22848,#5513);
#3689=LINE('',#22851,#5514);
#3690=LINE('',#22854,#5515);
#3691=LINE('',#22857,#5516);
#3692=LINE('',#22860,#5517);
#3693=LINE('',#22863,#5518);
#3694=LINE('',#22866,#5519);
#3695=LINE('',#22869,#5520);
#3696=LINE('',#22872,#5521);
#3697=LINE('',#22875,#5522);
#3698=LINE('',#22878,#5523);
#3699=LINE('',#22881,#5524);
#3700=LINE('',#22884,#5525);
#3701=LINE('',#22887,#5526);
#3702=LINE('',#22890,#5527);
#3703=LINE('',#22893,#5528);
#3704=LINE('',#22896,#5529);
#3705=LINE('',#22899,#5530);
#3706=LINE('',#22902,#5531);
#3707=LINE('',#22905,#5532);
#3708=LINE('',#22908,#5533);
#3709=LINE('',#22911,#5534);
#3710=LINE('',#22914,#5535);
#3711=LINE('',#22917,#5536);
#3712=LINE('',#22920,#5537);
#3713=LINE('',#22923,#5538);
#3714=LINE('',#22926,#5539);
#3715=LINE('',#22927,#5540);
#3716=LINE('',#22929,#5541);
#3717=LINE('',#22933,#5542);
#3718=LINE('',#22934,#5543);
#3719=LINE('',#22936,#5544);
#3720=LINE('',#22940,#5545);
#3721=LINE('',#22941,#5546);
#3722=LINE('',#22944,#5547);
#3723=LINE('',#22945,#5548);
#3724=LINE('',#22947,#5549);
#3725=LINE('',#22951,#5550);
#3726=LINE('',#22952,#5551);
#3727=LINE('',#22954,#5552);
#3728=LINE('',#22958,#5553);
#3729=LINE('',#22959,#5554);
#3730=LINE('',#22961,#5555);
#3731=LINE('',#22965,#5556);
#3732=LINE('',#22966,#5557);
#3733=LINE('',#22968,#5558);
#3734=LINE('',#22972,#5559);
#3735=LINE('',#22973,#5560);
#3736=LINE('',#22976,#5561);
#3737=LINE('',#22977,#5562);
#3738=LINE('',#22979,#5563);
#3739=LINE('',#22983,#5564);
#3740=LINE('',#22984,#5565);
#3741=LINE('',#22987,#5566);
#3742=LINE('',#22988,#5567);
#3743=LINE('',#22990,#5568);
#3744=LINE('',#22994,#5569);
#3745=LINE('',#22995,#5570);
#3746=LINE('',#22998,#5571);
#3747=LINE('',#22999,#5572);
#3748=LINE('',#23001,#5573);
#3749=LINE('',#23005,#5574);
#3750=LINE('',#23006,#5575);
#3751=LINE('',#23008,#5576);
#3752=LINE('',#23012,#5577);
#3753=LINE('',#23013,#5578);
#3754=LINE('',#23015,#5579);
#3755=LINE('',#23019,#5580);
#3756=LINE('',#23020,#5581);
#3757=LINE('',#23022,#5582);
#3758=LINE('',#23026,#5583);
#3759=LINE('',#23027,#5584);
#3760=LINE('',#23030,#5585);
#3761=LINE('',#23031,#5586);
#3762=LINE('',#23033,#5587);
#3763=LINE('',#23037,#5588);
#3764=LINE('',#23038,#5589);
#3765=LINE('',#23040,#5590);
#3766=LINE('',#23044,#5591);
#3767=LINE('',#23045,#5592);
#3768=LINE('',#23048,#5593);
#3769=LINE('',#23049,#5594);
#3770=LINE('',#23051,#5595);
#3771=LINE('',#23055,#5596);
#3772=LINE('',#23056,#5597);
#3773=LINE('',#23058,#5598);
#3774=LINE('',#23062,#5599);
#3775=LINE('',#23063,#5600);
#3776=LINE('',#23066,#5601);
#3777=LINE('',#23067,#5602);
#3778=LINE('',#23069,#5603);
#3779=LINE('',#23073,#5604);
#3780=LINE('',#23074,#5605);
#3781=LINE('',#23076,#5606);
#3782=LINE('',#23080,#5607);
#3783=LINE('',#23081,#5608);
#3784=LINE('',#23083,#5609);
#3785=LINE('',#23087,#5610);
#3786=LINE('',#23088,#5611);
#3787=LINE('',#23090,#5612);
#3788=LINE('',#23094,#5613);
#3789=LINE('',#23095,#5614);
#3790=LINE('',#23098,#5615);
#3791=LINE('',#23099,#5616);
#3792=LINE('',#23101,#5617);
#3793=LINE('',#23105,#5618);
#3794=LINE('',#23106,#5619);
#3795=LINE('',#23108,#5620);
#3796=LINE('',#23112,#5621);
#3797=LINE('',#23113,#5622);
#3798=LINE('',#23115,#5623);
#3799=LINE('',#23120,#5624);
#3800=LINE('',#23122,#5625);
#3801=LINE('',#23123,#5626);
#3802=LINE('',#23126,#5627);
#3803=LINE('',#23127,#5628);
#3804=LINE('',#23129,#5629);
#3805=LINE('',#23134,#5630);
#3806=LINE('',#23138,#5631);
#3807=LINE('',#23142,#5632);
#3808=LINE('',#23144,#5633);
#3809=LINE('',#23145,#5634);
#3810=LINE('',#23148,#5635);
#3811=LINE('',#23150,#5636);
#3812=LINE('',#23151,#5637);
#3813=LINE('',#23153,#5638);
#3814=LINE('',#23154,#5639);
#3815=LINE('',#23159,#5640);
#3816=LINE('',#23163,#5641);
#3817=LINE('',#23167,#5642);
#3818=LINE('',#23169,#5643);
#3819=LINE('',#23170,#5644);
#3820=LINE('',#23173,#5645);
#3821=LINE('',#23175,#5646);
#3822=LINE('',#23176,#5647);
#3823=LINE('',#23178,#5648);
#3824=LINE('',#23180,#5649);
#3825=LINE('',#23186,#5650);
#3826=LINE('',#23189,#5651);
#3827=LINE('',#23192,#5652);
#3828=LINE('',#23194,#5653);
#3829=LINE('',#23195,#5654);
#3830=LINE('',#23197,#5655);
#3831=LINE('',#23199,#5656);
#3832=LINE('',#23203,#5657);
#3833=LINE('',#23205,#5658);
#3834=LINE('',#23207,#5659);
#3835=LINE('',#23208,#5660);
#3836=LINE('',#23212,#5661);
#3837=LINE('',#23216,#5662);
#3838=LINE('',#23220,#5663);
#3839=LINE('',#23222,#5664);
#3840=LINE('',#23223,#5665);
#3841=LINE('',#23226,#5666);
#3842=LINE('',#23228,#5667);
#3843=LINE('',#23229,#5668);
#3844=LINE('',#23231,#5669);
#3845=LINE('',#23232,#5670);
#3846=LINE('',#23237,#5671);
#3847=LINE('',#23241,#5672);
#3848=LINE('',#23245,#5673);
#3849=LINE('',#23247,#5674);
#3850=LINE('',#23248,#5675);
#3851=LINE('',#23250,#5676);
#3852=LINE('',#23251,#5677);
#3853=LINE('',#23256,#5678);
#3854=LINE('',#23260,#5679);
#3855=LINE('',#23264,#5680);
#3856=LINE('',#23266,#5681);
#3857=LINE('',#23267,#5682);
#3858=LINE('',#23269,#5683);
#3859=LINE('',#23270,#5684);
#3860=LINE('',#23275,#5685);
#3861=LINE('',#23279,#5686);
#3862=LINE('',#23283,#5687);
#3863=LINE('',#23285,#5688);
#3864=LINE('',#23286,#5689);
#3865=LINE('',#23288,#5690);
#3866=LINE('',#23290,#5691);
#3867=LINE('',#23294,#5692);
#3868=LINE('',#23296,#5693);
#3869=LINE('',#23298,#5694);
#3870=LINE('',#23299,#5695);
#3871=LINE('',#23302,#5696);
#3872=LINE('',#23303,#5697);
#3873=LINE('',#23307,#5698);
#3874=LINE('',#23311,#5699);
#3875=LINE('',#23315,#5700);
#3876=LINE('',#23317,#5701);
#3877=LINE('',#23318,#5702);
#3878=LINE('',#23320,#5703);
#3879=LINE('',#23321,#5704);
#3880=LINE('',#23326,#5705);
#3881=LINE('',#23330,#5706);
#3882=LINE('',#23334,#5707);
#3883=LINE('',#23336,#5708);
#3884=LINE('',#23337,#5709);
#3885=LINE('',#23340,#5710);
#3886=LINE('',#23342,#5711);
#3887=LINE('',#23343,#5712);
#3888=LINE('',#23345,#5713);
#3889=LINE('',#23346,#5714);
#3890=LINE('',#23353,#5715);
#3891=LINE('',#23356,#5716);
#3892=LINE('',#23359,#5717);
#3893=LINE('',#23360,#5718);
#3894=LINE('',#23363,#5719);
#3895=LINE('',#23364,#5720);
#3896=LINE('',#23366,#5721);
#3897=LINE('',#23370,#5722);
#3898=LINE('',#23374,#5723);
#3899=LINE('',#23378,#5724);
#3900=LINE('',#23380,#5725);
#3901=LINE('',#23381,#5726);
#3902=LINE('',#23383,#5727);
#3903=LINE('',#23385,#5728);
#3904=LINE('',#23389,#5729);
#3905=LINE('',#23393,#5730);
#3906=LINE('',#23397,#5731);
#3907=LINE('',#23399,#5732);
#3908=LINE('',#23400,#5733);
#3909=LINE('',#23403,#5734);
#3910=LINE('',#23405,#5735);
#3911=LINE('',#23406,#5736);
#3912=LINE('',#23408,#5737);
#3913=LINE('',#23409,#5738);
#3914=LINE('',#23414,#5739);
#3915=LINE('',#23418,#5740);
#3916=LINE('',#23422,#5741);
#3917=LINE('',#23424,#5742);
#3918=LINE('',#23425,#5743);
#3919=LINE('',#23428,#5744);
#3920=LINE('',#23429,#5745);
#3921=LINE('',#23432,#5746);
#3922=LINE('',#23433,#5747);
#3923=LINE('',#23435,#5748);
#3924=LINE('',#23438,#5749);
#3925=LINE('',#23439,#5750);
#3926=LINE('',#23441,#5751);
#3927=LINE('',#23444,#5752);
#3928=LINE('',#23446,#5753);
#3929=LINE('',#23447,#5754);
#3930=LINE('',#23449,#5755);
#3931=LINE('',#23450,#5756);
#3932=LINE('',#23455,#5757);
#3933=LINE('',#23457,#5758);
#3934=LINE('',#23459,#5759);
#3935=LINE('',#23460,#5760);
#3936=LINE('',#23463,#5761);
#3937=LINE('',#23465,#5762);
#3938=LINE('',#23466,#5763);
#3939=LINE('',#23468,#5764);
#3940=LINE('',#23469,#5765);
#3941=LINE('',#23474,#5766);
#3942=LINE('',#23476,#5767);
#3943=LINE('',#23478,#5768);
#3944=LINE('',#23479,#5769);
#3945=LINE('',#23482,#5770);
#3946=LINE('',#23484,#5771);
#3947=LINE('',#23485,#5772);
#3948=LINE('',#23487,#5773);
#3949=LINE('',#23488,#5774);
#3950=LINE('',#23493,#5775);
#3951=LINE('',#23495,#5776);
#3952=LINE('',#23497,#5777);
#3953=LINE('',#23498,#5778);
#3954=LINE('',#23501,#5779);
#3955=LINE('',#23503,#5780);
#3956=LINE('',#23504,#5781);
#3957=LINE('',#23506,#5782);
#3958=LINE('',#23507,#5783);
#3959=LINE('',#23512,#5784);
#3960=LINE('',#23514,#5785);
#3961=LINE('',#23516,#5786);
#3962=LINE('',#23517,#5787);
#3963=LINE('',#23520,#5788);
#3964=LINE('',#23522,#5789);
#3965=LINE('',#23523,#5790);
#3966=LINE('',#23525,#5791);
#3967=LINE('',#23526,#5792);
#3968=LINE('',#23531,#5793);
#3969=LINE('',#23533,#5794);
#3970=LINE('',#23535,#5795);
#3971=LINE('',#23536,#5796);
#3972=LINE('',#23539,#5797);
#3973=LINE('',#23541,#5798);
#3974=LINE('',#23542,#5799);
#3975=LINE('',#23544,#5800);
#3976=LINE('',#23545,#5801);
#3977=LINE('',#23550,#5802);
#3978=LINE('',#23552,#5803);
#3979=LINE('',#23554,#5804);
#3980=LINE('',#23555,#5805);
#3981=LINE('',#23558,#5806);
#3982=LINE('',#23560,#5807);
#3983=LINE('',#23561,#5808);
#3984=LINE('',#23563,#5809);
#3985=LINE('',#23564,#5810);
#3986=LINE('',#23569,#5811);
#3987=LINE('',#23571,#5812);
#3988=LINE('',#23573,#5813);
#3989=LINE('',#23574,#5814);
#3990=LINE('',#23577,#5815);
#3991=LINE('',#23579,#5816);
#3992=LINE('',#23580,#5817);
#3993=LINE('',#23582,#5818);
#3994=LINE('',#23583,#5819);
#3995=LINE('',#23588,#5820);
#3996=LINE('',#23590,#5821);
#3997=LINE('',#23592,#5822);
#3998=LINE('',#23593,#5823);
#3999=LINE('',#23596,#5824);
#4000=LINE('',#23598,#5825);
#4001=LINE('',#23599,#5826);
#4002=LINE('',#23601,#5827);
#4003=LINE('',#23602,#5828);
#4004=LINE('',#23607,#5829);
#4005=LINE('',#23609,#5830);
#4006=LINE('',#23611,#5831);
#4007=LINE('',#23612,#5832);
#4008=LINE('',#23615,#5833);
#4009=LINE('',#23617,#5834);
#4010=LINE('',#23618,#5835);
#4011=LINE('',#23620,#5836);
#4012=LINE('',#23621,#5837);
#4013=LINE('',#23626,#5838);
#4014=LINE('',#23628,#5839);
#4015=LINE('',#23630,#5840);
#4016=LINE('',#23631,#5841);
#4017=LINE('',#23634,#5842);
#4018=LINE('',#23636,#5843);
#4019=LINE('',#23637,#5844);
#4020=LINE('',#23639,#5845);
#4021=LINE('',#23640,#5846);
#4022=LINE('',#23645,#5847);
#4023=LINE('',#23647,#5848);
#4024=LINE('',#23649,#5849);
#4025=LINE('',#23650,#5850);
#4026=LINE('',#23653,#5851);
#4027=LINE('',#23655,#5852);
#4028=LINE('',#23656,#5853);
#4029=LINE('',#23658,#5854);
#4030=LINE('',#23659,#5855);
#4031=LINE('',#23664,#5856);
#4032=LINE('',#23666,#5857);
#4033=LINE('',#23668,#5858);
#4034=LINE('',#23669,#5859);
#4035=LINE('',#23672,#5860);
#4036=LINE('',#23674,#5861);
#4037=LINE('',#23675,#5862);
#4038=LINE('',#23677,#5863);
#4039=LINE('',#23678,#5864);
#4040=LINE('',#23683,#5865);
#4041=LINE('',#23685,#5866);
#4042=LINE('',#23687,#5867);
#4043=LINE('',#23688,#5868);
#4044=LINE('',#23691,#5869);
#4045=LINE('',#23693,#5870);
#4046=LINE('',#23694,#5871);
#4047=LINE('',#23696,#5872);
#4048=LINE('',#23697,#5873);
#4049=LINE('',#23702,#5874);
#4050=LINE('',#23704,#5875);
#4051=LINE('',#23706,#5876);
#4052=LINE('',#23707,#5877);
#4053=LINE('',#23710,#5878);
#4054=LINE('',#23712,#5879);
#4055=LINE('',#23713,#5880);
#4056=LINE('',#23715,#5881);
#4057=LINE('',#23716,#5882);
#4058=LINE('',#23721,#5883);
#4059=LINE('',#23723,#5884);
#4060=LINE('',#23725,#5885);
#4061=LINE('',#23726,#5886);
#4062=LINE('',#23729,#5887);
#4063=LINE('',#23731,#5888);
#4064=LINE('',#23732,#5889);
#4065=LINE('',#23734,#5890);
#4066=LINE('',#23735,#5891);
#4067=LINE('',#23740,#5892);
#4068=LINE('',#23742,#5893);
#4069=LINE('',#23744,#5894);
#4070=LINE('',#23745,#5895);
#4071=LINE('',#23748,#5896);
#4072=LINE('',#23750,#5897);
#4073=LINE('',#23751,#5898);
#4074=LINE('',#23753,#5899);
#4075=LINE('',#23754,#5900);
#4076=LINE('',#23759,#5901);
#4077=LINE('',#23761,#5902);
#4078=LINE('',#23763,#5903);
#4079=LINE('',#23764,#5904);
#4080=LINE('',#23767,#5905);
#4081=LINE('',#23769,#5906);
#4082=LINE('',#23770,#5907);
#4083=LINE('',#23772,#5908);
#4084=LINE('',#23773,#5909);
#4085=LINE('',#23778,#5910);
#4086=LINE('',#23780,#5911);
#4087=LINE('',#23782,#5912);
#4088=LINE('',#23783,#5913);
#4089=LINE('',#23786,#5914);
#4090=LINE('',#23788,#5915);
#4091=LINE('',#23789,#5916);
#4092=LINE('',#23791,#5917);
#4093=LINE('',#23792,#5918);
#4094=LINE('',#23797,#5919);
#4095=LINE('',#23799,#5920);
#4096=LINE('',#23801,#5921);
#4097=LINE('',#23802,#5922);
#4098=LINE('',#23805,#5923);
#4099=LINE('',#23807,#5924);
#4100=LINE('',#23808,#5925);
#4101=LINE('',#23810,#5926);
#4102=LINE('',#23811,#5927);
#4103=LINE('',#23816,#5928);
#4104=LINE('',#23818,#5929);
#4105=LINE('',#23820,#5930);
#4106=LINE('',#23821,#5931);
#4107=LINE('',#23824,#5932);
#4108=LINE('',#23826,#5933);
#4109=LINE('',#23827,#5934);
#4110=LINE('',#23829,#5935);
#4111=LINE('',#23830,#5936);
#4112=LINE('',#23835,#5937);
#4113=LINE('',#23837,#5938);
#4114=LINE('',#23839,#5939);
#4115=LINE('',#23840,#5940);
#4116=LINE('',#23843,#5941);
#4117=LINE('',#23845,#5942);
#4118=LINE('',#23846,#5943);
#4119=LINE('',#23848,#5944);
#4120=LINE('',#23849,#5945);
#4121=LINE('',#23854,#5946);
#4122=LINE('',#23856,#5947);
#4123=LINE('',#23858,#5948);
#4124=LINE('',#23859,#5949);
#4125=LINE('',#23862,#5950);
#4126=LINE('',#23864,#5951);
#4127=LINE('',#23865,#5952);
#4128=LINE('',#23867,#5953);
#4129=LINE('',#23868,#5954);
#4130=LINE('',#23873,#5955);
#4131=LINE('',#23875,#5956);
#4132=LINE('',#23877,#5957);
#4133=LINE('',#23878,#5958);
#4134=LINE('',#23881,#5959);
#4135=LINE('',#23883,#5960);
#4136=LINE('',#23884,#5961);
#4137=LINE('',#23886,#5962);
#4138=LINE('',#23887,#5963);
#4139=LINE('',#23892,#5964);
#4140=LINE('',#23894,#5965);
#4141=LINE('',#23896,#5966);
#4142=LINE('',#23897,#5967);
#4143=LINE('',#23900,#5968);
#4144=LINE('',#23902,#5969);
#4145=LINE('',#23903,#5970);
#4146=LINE('',#23905,#5971);
#4147=LINE('',#23906,#5972);
#4148=LINE('',#23911,#5973);
#4149=LINE('',#23913,#5974);
#4150=LINE('',#23915,#5975);
#4151=LINE('',#23916,#5976);
#4152=LINE('',#23919,#5977);
#4153=LINE('',#23921,#5978);
#4154=LINE('',#23922,#5979);
#4155=LINE('',#23924,#5980);
#4156=LINE('',#23925,#5981);
#4157=LINE('',#23930,#5982);
#4158=LINE('',#23932,#5983);
#4159=LINE('',#23934,#5984);
#4160=LINE('',#23935,#5985);
#4161=LINE('',#23938,#5986);
#4162=LINE('',#23940,#5987);
#4163=LINE('',#23941,#5988);
#4164=LINE('',#23943,#5989);
#4165=LINE('',#23944,#5990);
#4166=LINE('',#23949,#5991);
#4167=LINE('',#23951,#5992);
#4168=LINE('',#23953,#5993);
#4169=LINE('',#23954,#5994);
#4170=LINE('',#23957,#5995);
#4171=LINE('',#23959,#5996);
#4172=LINE('',#23960,#5997);
#4173=LINE('',#23962,#5998);
#4174=LINE('',#23963,#5999);
#4175=LINE('',#23968,#6000);
#4176=LINE('',#23970,#6001);
#4177=LINE('',#23972,#6002);
#4178=LINE('',#23973,#6003);
#4179=LINE('',#23976,#6004);
#4180=LINE('',#23978,#6005);
#4181=LINE('',#23979,#6006);
#4182=LINE('',#23981,#6007);
#4183=LINE('',#23982,#6008);
#4184=LINE('',#23987,#6009);
#4185=LINE('',#23989,#6010);
#4186=LINE('',#23991,#6011);
#4187=LINE('',#23992,#6012);
#4188=LINE('',#23995,#6013);
#4189=LINE('',#23997,#6014);
#4190=LINE('',#23998,#6015);
#4191=LINE('',#24000,#6016);
#4192=LINE('',#24001,#6017);
#4193=LINE('',#24006,#6018);
#4194=LINE('',#24008,#6019);
#4195=LINE('',#24010,#6020);
#4196=LINE('',#24011,#6021);
#4197=LINE('',#24014,#6022);
#4198=LINE('',#24016,#6023);
#4199=LINE('',#24017,#6024);
#4200=LINE('',#24019,#6025);
#4201=LINE('',#24020,#6026);
#4202=LINE('',#24025,#6027);
#4203=LINE('',#24027,#6028);
#4204=LINE('',#24029,#6029);
#4205=LINE('',#24030,#6030);
#4206=LINE('',#24033,#6031);
#4207=LINE('',#24035,#6032);
#4208=LINE('',#24036,#6033);
#4209=LINE('',#24038,#6034);
#4210=LINE('',#24039,#6035);
#4211=LINE('',#24044,#6036);
#4212=LINE('',#24046,#6037);
#4213=LINE('',#24048,#6038);
#4214=LINE('',#24049,#6039);
#4215=LINE('',#24052,#6040);
#4216=LINE('',#24054,#6041);
#4217=LINE('',#24055,#6042);
#4218=LINE('',#24057,#6043);
#4219=LINE('',#24058,#6044);
#4220=LINE('',#24064,#6045);
#4221=VECTOR('',#16021,10.);
#4222=VECTOR('',#16022,10.);
#4223=VECTOR('',#16023,10.);
#4224=VECTOR('',#16024,10.);
#4225=VECTOR('',#16027,10.);
#4226=VECTOR('',#16028,10.);
#4227=VECTOR('',#16029,10.);
#4228=VECTOR('',#16032,10.);
#4229=VECTOR('',#16033,10.);
#4230=VECTOR('',#16034,10.);
#4231=VECTOR('',#16037,10.);
#4232=VECTOR('',#16038,10.);
#4233=VECTOR('',#16041,10.);
#4234=VECTOR('',#16042,10.);
#4235=VECTOR('',#16043,10.);
#4236=VECTOR('',#16044,10.);
#4237=VECTOR('',#16047,10.);
#4238=VECTOR('',#16048,10.);
#4239=VECTOR('',#16049,10.);
#4240=VECTOR('',#16052,10.);
#4241=VECTOR('',#16053,10.);
#4242=VECTOR('',#16056,10.);
#4243=VECTOR('',#16057,10.);
#4244=VECTOR('',#16060,10.);
#4245=VECTOR('',#16067,10.);
#4246=VECTOR('',#16068,10.);
#4247=VECTOR('',#16069,10.);
#4248=VECTOR('',#16070,10.);
#4249=VECTOR('',#16075,10.);
#4250=VECTOR('',#16080,10.);
#4251=VECTOR('',#16085,10.);
#4252=VECTOR('',#16086,10.);
#4253=VECTOR('',#16089,10.);
#4254=VECTOR('',#16090,10.);
#4255=VECTOR('',#16091,10.);
#4256=VECTOR('',#16094,10.);
#4257=VECTOR('',#16095,10.);
#4258=VECTOR('',#16096,10.);
#4259=VECTOR('',#16097,10.);
#4260=VECTOR('',#16098,10.);
#4261=VECTOR('',#16099,10.);
#4262=VECTOR('',#16102,10.);
#4263=VECTOR('',#16103,10.);
#4264=VECTOR('',#16104,10.);
#4265=VECTOR('',#16107,10.);
#4266=VECTOR('',#16108,10.);
#4267=VECTOR('',#16113,10.);
#4268=VECTOR('',#16118,10.);
#4269=VECTOR('',#16119,10.);
#4270=VECTOR('',#16122,10.);
#4271=VECTOR('',#16123,10.);
#4272=VECTOR('',#16126,10.);
#4273=VECTOR('',#16127,10.);
#4274=VECTOR('',#16128,10.);
#4275=VECTOR('',#16131,10.);
#4276=VECTOR('',#16132,10.);
#4277=VECTOR('',#16135,10.);
#4278=VECTOR('',#16136,10.);
#4279=VECTOR('',#16139,10.);
#4280=VECTOR('',#16142,10.);
#4281=VECTOR('',#16147,10.);
#4282=VECTOR('',#16150,10.);
#4283=VECTOR('',#16155,10.);
#4284=VECTOR('',#16156,10.);
#4285=VECTOR('',#16161,10.);
#4286=VECTOR('',#16162,10.);
#4287=VECTOR('',#16165,10.);
#4288=VECTOR('',#16168,10.);
#4289=VECTOR('',#16169,10.);
#4290=VECTOR('',#16170,10.);
#4291=VECTOR('',#16171,10.);
#4292=VECTOR('',#16172,10.);
#4293=VECTOR('',#16173,10.);
#4294=VECTOR('',#16174,10.);
#4295=VECTOR('',#16175,10.);
#4296=VECTOR('',#16178,10.);
#4297=VECTOR('',#16179,10.);
#4298=VECTOR('',#16180,10.);
#4299=VECTOR('',#16183,10.);
#4300=VECTOR('',#16184,10.);
#4301=VECTOR('',#16187,10.);
#4302=VECTOR('',#16188,10.);
#4303=VECTOR('',#16191,10.);
#4304=VECTOR('',#16192,10.);
#4305=VECTOR('',#16197,10.);
#4306=VECTOR('',#16200,10.);
#4307=VECTOR('',#16201,10.);
#4308=VECTOR('',#16202,10.);
#4309=VECTOR('',#16205,10.);
#4310=VECTOR('',#16206,10.);
#4311=VECTOR('',#16209,10.);
#4312=VECTOR('',#16210,10.);
#4313=VECTOR('',#16213,10.);
#4314=VECTOR('',#16216,10.);
#4315=VECTOR('',#16223,13.2);
#4316=VECTOR('',#16228,10.);
#4317=VECTOR('',#16231,10.);
#4318=VECTOR('',#16236,10.);
#4319=VECTOR('',#16239,10.);
#4320=VECTOR('',#16244,10.);
#4321=VECTOR('',#16247,10.);
#4322=VECTOR('',#16252,10.);
#4323=VECTOR('',#16255,10.);
#4324=VECTOR('',#16260,10.);
#4325=VECTOR('',#16263,10.);
#4326=VECTOR('',#16268,10.);
#4327=VECTOR('',#16271,10.);
#4328=VECTOR('',#16276,10.);
#4329=VECTOR('',#16279,10.);
#4330=VECTOR('',#16284,10.);
#4331=VECTOR('',#16287,10.);
#4332=VECTOR('',#16292,10.);
#4333=VECTOR('',#16295,10.);
#4334=VECTOR('',#16300,10.);
#4335=VECTOR('',#16303,10.);
#4336=VECTOR('',#16308,10.);
#4337=VECTOR('',#16311,10.);
#4338=VECTOR('',#16316,10.);
#4339=VECTOR('',#16319,10.);
#4340=VECTOR('',#16324,10.);
#4341=VECTOR('',#16327,10.);
#4342=VECTOR('',#16332,10.);
#4343=VECTOR('',#16335,10.);
#4344=VECTOR('',#16340,10.);
#4345=VECTOR('',#16343,10.);
#4346=VECTOR('',#16348,10.);
#4347=VECTOR('',#16351,10.);
#4348=VECTOR('',#16356,10.);
#4349=VECTOR('',#16359,10.);
#4350=VECTOR('',#16364,10.);
#4351=VECTOR('',#16367,10.);
#4352=VECTOR('',#16372,10.);
#4353=VECTOR('',#16375,10.);
#4354=VECTOR('',#16380,10.);
#4355=VECTOR('',#16383,10.);
#4356=VECTOR('',#16388,10.);
#4357=VECTOR('',#16391,10.);
#4358=VECTOR('',#16396,10.);
#4359=VECTOR('',#16399,10.);
#4360=VECTOR('',#16404,10.);
#4361=VECTOR('',#16407,10.);
#4362=VECTOR('',#16412,10.);
#4363=VECTOR('',#16415,10.);
#4364=VECTOR('',#16420,10.);
#4365=VECTOR('',#16423,10.);
#4366=VECTOR('',#16428,10.);
#4367=VECTOR('',#16431,10.);
#4368=VECTOR('',#16436,10.);
#4369=VECTOR('',#16439,10.);
#4370=VECTOR('',#16444,10.);
#4371=VECTOR('',#16447,10.);
#4372=VECTOR('',#16452,10.);
#4373=VECTOR('',#16455,10.);
#4374=VECTOR('',#16460,10.);
#4375=VECTOR('',#16463,10.);
#4376=VECTOR('',#16468,10.);
#4377=VECTOR('',#16471,10.);
#4378=VECTOR('',#16476,10.);
#4379=VECTOR('',#16479,10.);
#4380=VECTOR('',#16484,10.);
#4381=VECTOR('',#16487,10.);
#4382=VECTOR('',#16492,10.);
#4383=VECTOR('',#16493,10.);
#4384=VECTOR('',#16494,10.);
#4385=VECTOR('',#16497,10.);
#4386=VECTOR('',#16500,10.);
#4387=VECTOR('',#16503,10.);
#4388=VECTOR('',#16504,10.);
#4389=VECTOR('',#16505,10.);
#4390=VECTOR('',#16508,10.);
#4391=VECTOR('',#16509,10.);
#4392=VECTOR('',#16512,10.);
#4393=VECTOR('',#16513,10.);
#4394=VECTOR('',#16514,10.);
#4395=VECTOR('',#16517,10.);
#4396=VECTOR('',#16520,10.);
#4397=VECTOR('',#16523,10.);
#4398=VECTOR('',#16524,10.);
#4399=VECTOR('',#16525,10.);
#4400=VECTOR('',#16528,10.);
#4401=VECTOR('',#16531,10.);
#4402=VECTOR('',#16534,10.);
#4403=VECTOR('',#16535,10.);
#4404=VECTOR('',#16536,10.);
#4405=VECTOR('',#16539,10.);
#4406=VECTOR('',#16542,10.);
#4407=VECTOR('',#16545,10.);
#4408=VECTOR('',#16546,10.);
#4409=VECTOR('',#16547,10.);
#4410=VECTOR('',#16550,10.);
#4411=VECTOR('',#16551,10.);
#4412=VECTOR('',#16554,10.);
#4413=VECTOR('',#16555,10.);
#4414=VECTOR('',#16558,10.);
#4415=VECTOR('',#16559,10.);
#4416=VECTOR('',#16560,10.);
#4417=VECTOR('',#16563,10.);
#4418=VECTOR('',#16566,10.);
#4419=VECTOR('',#16569,10.);
#4420=VECTOR('',#16570,10.);
#4421=VECTOR('',#16571,10.);
#4422=VECTOR('',#16574,10.);
#4423=VECTOR('',#16577,10.);
#4424=VECTOR('',#16580,10.);
#4425=VECTOR('',#16581,10.);
#4426=VECTOR('',#16582,10.);
#4427=VECTOR('',#16585,10.);
#4428=VECTOR('',#16586,10.);
#4429=VECTOR('',#16589,10.);
#4430=VECTOR('',#16590,10.);
#4431=VECTOR('',#16593,10.);
#4432=VECTOR('',#16594,10.);
#4433=VECTOR('',#16595,10.);
#4434=VECTOR('',#16598,10.);
#4435=VECTOR('',#16601,10.);
#4436=VECTOR('',#16604,10.);
#4437=VECTOR('',#16605,10.);
#4438=VECTOR('',#16606,10.);
#4439=VECTOR('',#16609,10.);
#4440=VECTOR('',#16610,10.);
#4441=VECTOR('',#16613,10.);
#4442=VECTOR('',#16614,10.);
#4443=VECTOR('',#16615,10.);
#4444=VECTOR('',#16618,10.);
#4445=VECTOR('',#16621,10.);
#4446=VECTOR('',#16624,10.);
#4447=VECTOR('',#16625,10.);
#4448=VECTOR('',#16626,10.);
#4449=VECTOR('',#16629,10.);
#4450=VECTOR('',#16632,10.);
#4451=VECTOR('',#16635,10.);
#4452=VECTOR('',#16636,10.);
#4453=VECTOR('',#16637,10.);
#4454=VECTOR('',#16640,10.);
#4455=VECTOR('',#16641,10.);
#4456=VECTOR('',#16644,10.);
#4457=VECTOR('',#16645,10.);
#4458=VECTOR('',#16646,10.);
#4459=VECTOR('',#16649,10.);
#4460=VECTOR('',#16652,10.);
#4461=VECTOR('',#16655,10.);
#4462=VECTOR('',#16656,10.);
#4463=VECTOR('',#16657,10.);
#4464=VECTOR('',#16660,10.);
#4465=VECTOR('',#16661,10.);
#4466=VECTOR('',#16664,10.);
#4467=VECTOR('',#16665,10.);
#4468=VECTOR('',#16666,10.);
#4469=VECTOR('',#16667,10.);
#4470=VECTOR('',#16668,10.);
#4471=VECTOR('',#16669,10.);
#4472=VECTOR('',#16670,10.);
#4473=VECTOR('',#16671,10.);
#4474=VECTOR('',#16672,10.);
#4475=VECTOR('',#16673,10.);
#4476=VECTOR('',#16674,10.);
#4477=VECTOR('',#16675,10.);
#4478=VECTOR('',#16676,10.);
#4479=VECTOR('',#16677,10.);
#4480=VECTOR('',#16678,10.);
#4481=VECTOR('',#16679,10.);
#4482=VECTOR('',#16680,10.);
#4483=VECTOR('',#16681,10.);
#4484=VECTOR('',#16682,10.);
#4485=VECTOR('',#16683,10.);
#4486=VECTOR('',#16684,10.);
#4487=VECTOR('',#16685,10.);
#4488=VECTOR('',#16686,10.);
#4489=VECTOR('',#16687,10.);
#4490=VECTOR('',#16688,10.);
#4491=VECTOR('',#16689,10.);
#4492=VECTOR('',#16690,10.);
#4493=VECTOR('',#16691,10.);
#4494=VECTOR('',#16692,10.);
#4495=VECTOR('',#16693,10.);
#4496=VECTOR('',#16694,10.);
#4497=VECTOR('',#16695,10.);
#4498=VECTOR('',#16696,10.);
#4499=VECTOR('',#16697,10.);
#4500=VECTOR('',#16698,10.);
#4501=VECTOR('',#16699,10.);
#4502=VECTOR('',#16700,10.);
#4503=VECTOR('',#16701,10.);
#4504=VECTOR('',#16702,10.);
#4505=VECTOR('',#16703,10.);
#4506=VECTOR('',#16704,10.);
#4507=VECTOR('',#16705,10.);
#4508=VECTOR('',#16706,10.);
#4509=VECTOR('',#16707,10.);
#4510=VECTOR('',#16708,10.);
#4511=VECTOR('',#16709,10.);
#4512=VECTOR('',#16710,10.);
#4513=VECTOR('',#16711,10.);
#4514=VECTOR('',#16712,10.);
#4515=VECTOR('',#16713,10.);
#4516=VECTOR('',#16714,10.);
#4517=VECTOR('',#16715,10.);
#4518=VECTOR('',#16716,10.);
#4519=VECTOR('',#16717,10.);
#4520=VECTOR('',#16718,10.);
#4521=VECTOR('',#16719,10.);
#4522=VECTOR('',#16720,10.);
#4523=VECTOR('',#16721,10.);
#4524=VECTOR('',#16722,10.);
#4525=VECTOR('',#16723,10.);
#4526=VECTOR('',#16724,10.);
#4527=VECTOR('',#16725,10.);
#4528=VECTOR('',#16726,10.);
#4529=VECTOR('',#16727,10.);
#4530=VECTOR('',#16728,10.);
#4531=VECTOR('',#16729,10.);
#4532=VECTOR('',#16730,10.);
#4533=VECTOR('',#16731,10.);
#4534=VECTOR('',#16732,10.);
#4535=VECTOR('',#16733,10.);
#4536=VECTOR('',#16734,10.);
#4537=VECTOR('',#16735,10.);
#4538=VECTOR('',#16736,10.);
#4539=VECTOR('',#16737,10.);
#4540=VECTOR('',#16738,10.);
#4541=VECTOR('',#16739,10.);
#4542=VECTOR('',#16740,10.);
#4543=VECTOR('',#16741,10.);
#4544=VECTOR('',#16742,10.);
#4545=VECTOR('',#16743,10.);
#4546=VECTOR('',#16744,10.);
#4547=VECTOR('',#16745,10.);
#4548=VECTOR('',#16746,10.);
#4549=VECTOR('',#16747,10.);
#4550=VECTOR('',#16748,10.);
#4551=VECTOR('',#16749,10.);
#4552=VECTOR('',#16750,10.);
#4553=VECTOR('',#16751,10.);
#4554=VECTOR('',#16752,10.);
#4555=VECTOR('',#16753,10.);
#4556=VECTOR('',#16754,10.);
#4557=VECTOR('',#16755,10.);
#4558=VECTOR('',#16756,10.);
#4559=VECTOR('',#16757,10.);
#4560=VECTOR('',#16758,10.);
#4561=VECTOR('',#16759,10.);
#4562=VECTOR('',#16760,10.);
#4563=VECTOR('',#16761,10.);
#4564=VECTOR('',#16762,10.);
#4565=VECTOR('',#16763,10.);
#4566=VECTOR('',#16764,10.);
#4567=VECTOR('',#16765,10.);
#4568=VECTOR('',#16766,10.);
#4569=VECTOR('',#16767,10.);
#4570=VECTOR('',#16768,10.);
#4571=VECTOR('',#16769,10.);
#4572=VECTOR('',#16770,10.);
#4573=VECTOR('',#16771,10.);
#4574=VECTOR('',#16772,10.);
#4575=VECTOR('',#16773,10.);
#4576=VECTOR('',#16774,10.);
#4577=VECTOR('',#16775,10.);
#4578=VECTOR('',#16776,10.);
#4579=VECTOR('',#16777,10.);
#4580=VECTOR('',#16778,10.);
#4581=VECTOR('',#16779,10.);
#4582=VECTOR('',#16780,10.);
#4583=VECTOR('',#16781,10.);
#4584=VECTOR('',#16782,10.);
#4585=VECTOR('',#16783,10.);
#4586=VECTOR('',#16784,10.);
#4587=VECTOR('',#16785,10.);
#4588=VECTOR('',#16786,10.);
#4589=VECTOR('',#16787,10.);
#4590=VECTOR('',#16788,10.);
#4591=VECTOR('',#16789,10.);
#4592=VECTOR('',#16790,10.);
#4593=VECTOR('',#16791,10.);
#4594=VECTOR('',#16792,10.);
#4595=VECTOR('',#16793,10.);
#4596=VECTOR('',#16794,10.);
#4597=VECTOR('',#16795,10.);
#4598=VECTOR('',#16796,10.);
#4599=VECTOR('',#16797,10.);
#4600=VECTOR('',#16798,10.);
#4601=VECTOR('',#16799,10.);
#4602=VECTOR('',#16800,10.);
#4603=VECTOR('',#16801,10.);
#4604=VECTOR('',#16802,10.);
#4605=VECTOR('',#16803,10.);
#4606=VECTOR('',#16804,10.);
#4607=VECTOR('',#16805,10.);
#4608=VECTOR('',#16806,10.);
#4609=VECTOR('',#16807,10.);
#4610=VECTOR('',#16808,10.);
#4611=VECTOR('',#16809,10.);
#4612=VECTOR('',#16810,10.);
#4613=VECTOR('',#16811,10.);
#4614=VECTOR('',#16812,10.);
#4615=VECTOR('',#16813,10.);
#4616=VECTOR('',#16814,10.);
#4617=VECTOR('',#16815,10.);
#4618=VECTOR('',#16816,10.);
#4619=VECTOR('',#16817,10.);
#4620=VECTOR('',#16818,10.);
#4621=VECTOR('',#16819,10.);
#4622=VECTOR('',#16820,10.);
#4623=VECTOR('',#16821,10.);
#4624=VECTOR('',#16822,10.);
#4625=VECTOR('',#16823,10.);
#4626=VECTOR('',#16824,10.);
#4627=VECTOR('',#16825,10.);
#4628=VECTOR('',#16826,10.);
#4629=VECTOR('',#16827,10.);
#4630=VECTOR('',#16828,10.);
#4631=VECTOR('',#16829,10.);
#4632=VECTOR('',#16830,10.);
#4633=VECTOR('',#16831,10.);
#4634=VECTOR('',#16832,10.);
#4635=VECTOR('',#16833,10.);
#4636=VECTOR('',#16834,10.);
#4637=VECTOR('',#16835,10.);
#4638=VECTOR('',#16836,10.);
#4639=VECTOR('',#16837,10.);
#4640=VECTOR('',#16838,10.);
#4641=VECTOR('',#16839,10.);
#4642=VECTOR('',#16840,10.);
#4643=VECTOR('',#16841,10.);
#4644=VECTOR('',#16842,10.);
#4645=VECTOR('',#16843,10.);
#4646=VECTOR('',#16844,10.);
#4647=VECTOR('',#16845,10.);
#4648=VECTOR('',#16846,10.);
#4649=VECTOR('',#16847,10.);
#4650=VECTOR('',#16848,10.);
#4651=VECTOR('',#16849,10.);
#4652=VECTOR('',#16850,10.);
#4653=VECTOR('',#16851,10.);
#4654=VECTOR('',#16852,10.);
#4655=VECTOR('',#16853,10.);
#4656=VECTOR('',#16854,10.);
#4657=VECTOR('',#16855,10.);
#4658=VECTOR('',#16856,10.);
#4659=VECTOR('',#16857,10.);
#4660=VECTOR('',#16858,10.);
#4661=VECTOR('',#16859,10.);
#4662=VECTOR('',#16860,10.);
#4663=VECTOR('',#16861,10.);
#4664=VECTOR('',#16862,10.);
#4665=VECTOR('',#16863,10.);
#4666=VECTOR('',#16864,10.);
#4667=VECTOR('',#16865,10.);
#4668=VECTOR('',#16866,10.);
#4669=VECTOR('',#16867,10.);
#4670=VECTOR('',#16868,10.);
#4671=VECTOR('',#16869,10.);
#4672=VECTOR('',#16870,10.);
#4673=VECTOR('',#16871,10.);
#4674=VECTOR('',#16872,10.);
#4675=VECTOR('',#16873,10.);
#4676=VECTOR('',#16874,10.);
#4677=VECTOR('',#16877,10.);
#4678=VECTOR('',#16878,10.);
#4679=VECTOR('',#16881,10.);
#4680=VECTOR('',#16884,10.);
#4681=VECTOR('',#16885,10.);
#4682=VECTOR('',#16886,10.);
#4683=VECTOR('',#16889,10.);
#4684=VECTOR('',#16890,10.);
#4685=VECTOR('',#16893,10.);
#4686=VECTOR('',#16898,10.);
#4687=VECTOR('',#16899,10.);
#4688=VECTOR('',#16900,10.);
#4689=VECTOR('',#16903,10.);
#4690=VECTOR('',#16904,10.);
#4691=VECTOR('',#16907,10.);
#4692=VECTOR('',#16912,10.);
#4693=VECTOR('',#16913,10.);
#4694=VECTOR('',#16916,10.);
#4695=VECTOR('',#16917,10.);
#4696=VECTOR('',#16920,10.);
#4697=VECTOR('',#16925,10.);
#4698=VECTOR('',#16926,10.);
#4699=VECTOR('',#16927,10.);
#4700=VECTOR('',#16930,10.);
#4701=VECTOR('',#16931,10.);
#4702=VECTOR('',#16934,10.);
#4703=VECTOR('',#16939,10.);
#4704=VECTOR('',#16940,10.);
#4705=VECTOR('',#16941,10.);
#4706=VECTOR('',#16944,10.);
#4707=VECTOR('',#16945,10.);
#4708=VECTOR('',#16948,10.);
#4709=VECTOR('',#16953,10.);
#4710=VECTOR('',#16954,10.);
#4711=VECTOR('',#16957,10.);
#4712=VECTOR('',#16958,10.);
#4713=VECTOR('',#16961,10.);
#4714=VECTOR('',#16966,10.);
#4715=VECTOR('',#16967,10.);
#4716=VECTOR('',#16968,10.);
#4717=VECTOR('',#16971,10.);
#4718=VECTOR('',#16972,10.);
#4719=VECTOR('',#16975,10.);
#4720=VECTOR('',#16980,10.);
#4721=VECTOR('',#16981,10.);
#4722=VECTOR('',#16982,10.);
#4723=VECTOR('',#16985,10.);
#4724=VECTOR('',#16986,10.);
#4725=VECTOR('',#16989,10.);
#4726=VECTOR('',#16996,10.);
#4727=VECTOR('',#17001,10.);
#4728=VECTOR('',#17002,10.);
#4729=VECTOR('',#17003,10.);
#4730=VECTOR('',#17006,10.);
#4731=VECTOR('',#17007,10.);
#4732=VECTOR('',#17010,10.);
#4733=VECTOR('',#17015,10.);
#4734=VECTOR('',#17016,10.);
#4735=VECTOR('',#17019,10.);
#4736=VECTOR('',#17020,10.);
#4737=VECTOR('',#17023,10.);
#4738=VECTOR('',#17028,10.);
#4739=VECTOR('',#17029,10.);
#4740=VECTOR('',#17030,10.);
#4741=VECTOR('',#17033,10.);
#4742=VECTOR('',#17034,10.);
#4743=VECTOR('',#17037,10.);
#4744=VECTOR('',#17042,10.);
#4745=VECTOR('',#17043,10.);
#4746=VECTOR('',#17044,10.);
#4747=VECTOR('',#17047,10.);
#4748=VECTOR('',#17048,10.);
#4749=VECTOR('',#17051,10.);
#4750=VECTOR('',#17056,10.);
#4751=VECTOR('',#17057,10.);
#4752=VECTOR('',#17060,10.);
#4753=VECTOR('',#17065,10.);
#4754=VECTOR('',#17066,10.);
#4755=VECTOR('',#17067,10.);
#4756=VECTOR('',#17070,10.);
#4757=VECTOR('',#17071,10.);
#4758=VECTOR('',#17074,10.);
#4759=VECTOR('',#17079,10.);
#4760=VECTOR('',#17080,10.);
#4761=VECTOR('',#17081,10.);
#4762=VECTOR('',#17084,10.);
#4763=VECTOR('',#17085,10.);
#4764=VECTOR('',#17088,10.);
#4765=VECTOR('',#17093,10.);
#4766=VECTOR('',#17094,10.);
#4767=VECTOR('',#17095,10.);
#4768=VECTOR('',#17098,10.);
#4769=VECTOR('',#17099,10.);
#4770=VECTOR('',#17102,10.);
#4771=VECTOR('',#17107,10.);
#4772=VECTOR('',#17108,10.);
#4773=VECTOR('',#17109,10.);
#4774=VECTOR('',#17112,10.);
#4775=VECTOR('',#17113,10.);
#4776=VECTOR('',#17116,10.);
#4777=VECTOR('',#17121,10.);
#4778=VECTOR('',#17122,10.);
#4779=VECTOR('',#17123,10.);
#4780=VECTOR('',#17126,10.);
#4781=VECTOR('',#17127,10.);
#4782=VECTOR('',#17130,10.);
#4783=VECTOR('',#17135,10.);
#4784=VECTOR('',#17136,10.);
#4785=VECTOR('',#17137,10.);
#4786=VECTOR('',#17140,10.);
#4787=VECTOR('',#17141,10.);
#4788=VECTOR('',#17144,10.);
#4789=VECTOR('',#17149,10.);
#4790=VECTOR('',#17150,10.);
#4791=VECTOR('',#17151,10.);
#4792=VECTOR('',#17154,10.);
#4793=VECTOR('',#17155,10.);
#4794=VECTOR('',#17158,10.);
#4795=VECTOR('',#17163,10.);
#4796=VECTOR('',#17168,10.);
#4797=VECTOR('',#17169,10.);
#4798=VECTOR('',#17170,10.);
#4799=VECTOR('',#17173,10.);
#4800=VECTOR('',#17174,10.);
#4801=VECTOR('',#17177,10.);
#4802=VECTOR('',#17182,10.);
#4803=VECTOR('',#17183,10.);
#4804=VECTOR('',#17184,10.);
#4805=VECTOR('',#17187,10.);
#4806=VECTOR('',#17188,10.);
#4807=VECTOR('',#17191,10.);
#4808=VECTOR('',#17196,10.);
#4809=VECTOR('',#17197,10.);
#4810=VECTOR('',#17198,10.);
#4811=VECTOR('',#17201,10.);
#4812=VECTOR('',#17202,10.);
#4813=VECTOR('',#17205,10.);
#4814=VECTOR('',#17210,10.);
#4815=VECTOR('',#17211,10.);
#4816=VECTOR('',#17212,10.);
#4817=VECTOR('',#17215,10.);
#4818=VECTOR('',#17216,10.);
#4819=VECTOR('',#17219,10.);
#4820=VECTOR('',#17224,10.);
#4821=VECTOR('',#17225,10.);
#4822=VECTOR('',#17226,10.);
#4823=VECTOR('',#17229,10.);
#4824=VECTOR('',#17230,10.);
#4825=VECTOR('',#17233,10.);
#4826=VECTOR('',#17238,10.);
#4827=VECTOR('',#17239,10.);
#4828=VECTOR('',#17242,10.);
#4829=VECTOR('',#17243,10.);
#4830=VECTOR('',#17246,10.);
#4831=VECTOR('',#17251,10.);
#4832=VECTOR('',#17252,10.);
#4833=VECTOR('',#17253,10.);
#4834=VECTOR('',#17256,10.);
#4835=VECTOR('',#17257,10.);
#4836=VECTOR('',#17260,10.);
#4837=VECTOR('',#17265,10.);
#4838=VECTOR('',#17266,10.);
#4839=VECTOR('',#17267,10.);
#4840=VECTOR('',#17270,10.);
#4841=VECTOR('',#17271,10.);
#4842=VECTOR('',#17274,10.);
#4843=VECTOR('',#17279,10.);
#4844=VECTOR('',#17280,10.);
#4845=VECTOR('',#17281,10.);
#4846=VECTOR('',#17284,10.);
#4847=VECTOR('',#17285,10.);
#4848=VECTOR('',#17288,10.);
#4849=VECTOR('',#17293,10.);
#4850=VECTOR('',#17294,10.);
#4851=VECTOR('',#17295,10.);
#4852=VECTOR('',#17298,10.);
#4853=VECTOR('',#17299,10.);
#4854=VECTOR('',#17302,10.);
#4855=VECTOR('',#17307,10.);
#4856=VECTOR('',#17308,10.);
#4857=VECTOR('',#17309,10.);
#4858=VECTOR('',#17312,10.);
#4859=VECTOR('',#17313,10.);
#4860=VECTOR('',#17316,10.);
#4861=VECTOR('',#17321,10.);
#4862=VECTOR('',#17322,10.);
#4863=VECTOR('',#17323,10.);
#4864=VECTOR('',#17326,10.);
#4865=VECTOR('',#17327,10.);
#4866=VECTOR('',#17330,10.);
#4867=VECTOR('',#17335,10.);
#4868=VECTOR('',#17336,10.);
#4869=VECTOR('',#17337,10.);
#4870=VECTOR('',#17340,10.);
#4871=VECTOR('',#17341,10.);
#4872=VECTOR('',#17344,10.);
#4873=VECTOR('',#17349,10.);
#4874=VECTOR('',#17350,10.);
#4875=VECTOR('',#17351,10.);
#4876=VECTOR('',#17354,10.);
#4877=VECTOR('',#17355,10.);
#4878=VECTOR('',#17358,10.);
#4879=VECTOR('',#17363,10.);
#4880=VECTOR('',#17368,10.);
#4881=VECTOR('',#17369,10.);
#4882=VECTOR('',#17370,10.);
#4883=VECTOR('',#17373,10.);
#4884=VECTOR('',#17374,10.);
#4885=VECTOR('',#17377,10.);
#4886=VECTOR('',#17382,10.);
#4887=VECTOR('',#17383,10.);
#4888=VECTOR('',#17384,10.);
#4889=VECTOR('',#17387,10.);
#4890=VECTOR('',#17388,10.);
#4891=VECTOR('',#17391,10.);
#4892=VECTOR('',#17396,10.);
#4893=VECTOR('',#17397,10.);
#4894=VECTOR('',#17398,10.);
#4895=VECTOR('',#17401,10.);
#4896=VECTOR('',#17402,10.);
#4897=VECTOR('',#17405,10.);
#4898=VECTOR('',#17412,10.);
#4899=VECTOR('',#17413,10.);
#4900=VECTOR('',#17414,10.);
#4901=VECTOR('',#17417,10.);
#4902=VECTOR('',#17418,10.);
#4903=VECTOR('',#17421,10.);
#4904=VECTOR('',#17426,10.);
#4905=VECTOR('',#17427,10.);
#4906=VECTOR('',#17428,10.);
#4907=VECTOR('',#17431,10.);
#4908=VECTOR('',#17432,10.);
#4909=VECTOR('',#17435,10.);
#4910=VECTOR('',#17440,10.);
#4911=VECTOR('',#17441,10.);
#4912=VECTOR('',#17442,10.);
#4913=VECTOR('',#17445,10.);
#4914=VECTOR('',#17446,10.);
#4915=VECTOR('',#17449,10.);
#4916=VECTOR('',#17454,10.);
#4917=VECTOR('',#17455,10.);
#4918=VECTOR('',#17456,10.);
#4919=VECTOR('',#17459,10.);
#4920=VECTOR('',#17460,10.);
#4921=VECTOR('',#17463,10.);
#4922=VECTOR('',#17468,10.);
#4923=VECTOR('',#17469,10.);
#4924=VECTOR('',#17470,10.);
#4925=VECTOR('',#17473,10.);
#4926=VECTOR('',#17474,10.);
#4927=VECTOR('',#17477,10.);
#4928=VECTOR('',#17482,10.);
#4929=VECTOR('',#17483,10.);
#4930=VECTOR('',#17484,10.);
#4931=VECTOR('',#17487,10.);
#4932=VECTOR('',#17488,10.);
#4933=VECTOR('',#17491,10.);
#4934=VECTOR('',#17496,10.);
#4935=VECTOR('',#17497,10.);
#4936=VECTOR('',#17498,10.);
#4937=VECTOR('',#17501,10.);
#4938=VECTOR('',#17502,10.);
#4939=VECTOR('',#17505,10.);
#4940=VECTOR('',#17510,10.);
#4941=VECTOR('',#17511,10.);
#4942=VECTOR('',#17512,10.);
#4943=VECTOR('',#17515,10.);
#4944=VECTOR('',#17518,10.);
#4945=VECTOR('',#17523,10.);
#4946=VECTOR('',#17524,10.);
#4947=VECTOR('',#17525,10.);
#4948=VECTOR('',#17528,10.);
#4949=VECTOR('',#17529,10.);
#4950=VECTOR('',#17532,10.);
#4951=VECTOR('',#17537,10.);
#4952=VECTOR('',#17538,10.);
#4953=VECTOR('',#17539,10.);
#4954=VECTOR('',#17542,10.);
#4955=VECTOR('',#17543,10.);
#4956=VECTOR('',#17546,10.);
#4957=VECTOR('',#17551,10.);
#4958=VECTOR('',#17552,10.);
#4959=VECTOR('',#17553,10.);
#4960=VECTOR('',#17556,10.);
#4961=VECTOR('',#17557,10.);
#4962=VECTOR('',#17560,10.);
#4963=VECTOR('',#17565,10.);
#4964=VECTOR('',#17566,10.);
#4965=VECTOR('',#17567,10.);
#4966=VECTOR('',#17570,10.);
#4967=VECTOR('',#17571,10.);
#4968=VECTOR('',#17574,10.);
#4969=VECTOR('',#17579,10.);
#4970=VECTOR('',#17584,10.);
#4971=VECTOR('',#17585,10.);
#4972=VECTOR('',#17586,10.);
#4973=VECTOR('',#17589,10.);
#4974=VECTOR('',#17590,10.);
#4975=VECTOR('',#17593,10.);
#4976=VECTOR('',#17598,10.);
#4977=VECTOR('',#17599,10.);
#4978=VECTOR('',#17602,10.);
#4979=VECTOR('',#17603,10.);
#4980=VECTOR('',#17606,10.);
#4981=VECTOR('',#17611,10.);
#4982=VECTOR('',#17612,10.);
#4983=VECTOR('',#17615,10.);
#4984=VECTOR('',#17620,10.);
#4985=VECTOR('',#17621,10.);
#4986=VECTOR('',#17624,10.);
#4987=VECTOR('',#17625,10.);
#4988=VECTOR('',#17628,10.);
#4989=VECTOR('',#17633,10.);
#4990=VECTOR('',#17634,10.);
#4991=VECTOR('',#17637,10.);
#4992=VECTOR('',#17642,10.);
#4993=VECTOR('',#17643,10.);
#4994=VECTOR('',#17646,10.);
#4995=VECTOR('',#17651,10.);
#4996=VECTOR('',#17652,10.);
#4997=VECTOR('',#17655,10.);
#4998=VECTOR('',#17660,10.);
#4999=VECTOR('',#17661,10.);
#5000=VECTOR('',#17664,10.);
#5001=VECTOR('',#17669,10.);
#5002=VECTOR('',#17670,10.);
#5003=VECTOR('',#17673,10.);
#5004=VECTOR('',#17678,10.);
#5005=VECTOR('',#17679,10.);
#5006=VECTOR('',#17682,10.);
#5007=VECTOR('',#17689,10.);
#5008=VECTOR('',#17690,10.);
#5009=VECTOR('',#17693,10.);
#5010=VECTOR('',#17694,10.);
#5011=VECTOR('',#17697,10.);
#5012=VECTOR('',#17704,10.);
#5013=VECTOR('',#17705,10.);
#5014=VECTOR('',#17706,10.);
#5015=VECTOR('',#17709,10.);
#5016=VECTOR('',#17710,10.);
#5017=VECTOR('',#17713,10.);
#5018=VECTOR('',#17718,10.);
#5019=VECTOR('',#17719,10.);
#5020=VECTOR('',#17720,10.);
#5021=VECTOR('',#17723,10.);
#5022=VECTOR('',#17724,10.);
#5023=VECTOR('',#17727,10.);
#5024=VECTOR('',#17732,10.);
#5025=VECTOR('',#17733,10.);
#5026=VECTOR('',#17734,10.);
#5027=VECTOR('',#17737,10.);
#5028=VECTOR('',#17738,10.);
#5029=VECTOR('',#17741,10.);
#5030=VECTOR('',#17746,10.);
#5031=VECTOR('',#17747,10.);
#5032=VECTOR('',#17748,10.);
#5033=VECTOR('',#17751,10.);
#5034=VECTOR('',#17752,10.);
#5035=VECTOR('',#17755,10.);
#5036=VECTOR('',#17760,10.);
#5037=VECTOR('',#17761,10.);
#5038=VECTOR('',#17762,10.);
#5039=VECTOR('',#17765,10.);
#5040=VECTOR('',#17766,10.);
#5041=VECTOR('',#17769,10.);
#5042=VECTOR('',#17774,10.);
#5043=VECTOR('',#17775,10.);
#5044=VECTOR('',#17776,10.);
#5045=VECTOR('',#17779,10.);
#5046=VECTOR('',#17780,10.);
#5047=VECTOR('',#17783,10.);
#5048=VECTOR('',#17788,10.);
#5049=VECTOR('',#17789,10.);
#5050=VECTOR('',#17790,10.);
#5051=VECTOR('',#17793,10.);
#5052=VECTOR('',#17794,10.);
#5053=VECTOR('',#17797,10.);
#5054=VECTOR('',#17802,10.);
#5055=VECTOR('',#17803,10.);
#5056=VECTOR('',#17804,10.);
#5057=VECTOR('',#17807,10.);
#5058=VECTOR('',#17808,10.);
#5059=VECTOR('',#17811,10.);
#5060=VECTOR('',#17816,10.);
#5061=VECTOR('',#17817,10.);
#5062=VECTOR('',#17818,10.);
#5063=VECTOR('',#17821,10.);
#5064=VECTOR('',#17822,10.);
#5065=VECTOR('',#17825,10.);
#5066=VECTOR('',#17830,10.);
#5067=VECTOR('',#17831,10.);
#5068=VECTOR('',#17832,10.);
#5069=VECTOR('',#17833,10.);
#5070=VECTOR('',#17836,10.);
#5071=VECTOR('',#17837,10.);
#5072=VECTOR('',#17838,10.);
#5073=VECTOR('',#17841,10.);
#5074=VECTOR('',#17842,10.);
#5075=VECTOR('',#17847,10.);
#5076=VECTOR('',#17848,10.);
#5077=VECTOR('',#17849,10.);
#5078=VECTOR('',#17850,10.);
#5079=VECTOR('',#17853,10.);
#5080=VECTOR('',#17854,10.);
#5081=VECTOR('',#17855,10.);
#5082=VECTOR('',#17858,10.);
#5083=VECTOR('',#17859,10.);
#5084=VECTOR('',#17864,10.);
#5085=VECTOR('',#17865,10.);
#5086=VECTOR('',#17866,10.);
#5087=VECTOR('',#17867,10.);
#5088=VECTOR('',#17870,10.);
#5089=VECTOR('',#17871,10.);
#5090=VECTOR('',#17872,10.);
#5091=VECTOR('',#17875,10.);
#5092=VECTOR('',#17876,10.);
#5093=VECTOR('',#17881,10.);
#5094=VECTOR('',#17882,10.);
#5095=VECTOR('',#17883,10.);
#5096=VECTOR('',#17884,10.);
#5097=VECTOR('',#17887,10.);
#5098=VECTOR('',#17888,10.);
#5099=VECTOR('',#17889,10.);
#5100=VECTOR('',#17892,10.);
#5101=VECTOR('',#17893,10.);
#5102=VECTOR('',#17898,10.);
#5103=VECTOR('',#17899,10.);
#5104=VECTOR('',#17900,10.);
#5105=VECTOR('',#17901,10.);
#5106=VECTOR('',#17904,10.);
#5107=VECTOR('',#17905,10.);
#5108=VECTOR('',#17906,10.);
#5109=VECTOR('',#17909,10.);
#5110=VECTOR('',#17910,10.);
#5111=VECTOR('',#17915,10.);
#5112=VECTOR('',#17916,10.);
#5113=VECTOR('',#17917,10.);
#5114=VECTOR('',#17918,10.);
#5115=VECTOR('',#17921,10.);
#5116=VECTOR('',#17922,10.);
#5117=VECTOR('',#17923,10.);
#5118=VECTOR('',#17926,10.);
#5119=VECTOR('',#17927,10.);
#5120=VECTOR('',#17932,10.);
#5121=VECTOR('',#17933,10.);
#5122=VECTOR('',#17934,10.);
#5123=VECTOR('',#17935,10.);
#5124=VECTOR('',#17938,10.);
#5125=VECTOR('',#17939,10.);
#5126=VECTOR('',#17940,10.);
#5127=VECTOR('',#17943,10.);
#5128=VECTOR('',#17944,10.);
#5129=VECTOR('',#17949,10.);
#5130=VECTOR('',#17950,10.);
#5131=VECTOR('',#17951,10.);
#5132=VECTOR('',#17952,10.);
#5133=VECTOR('',#17955,10.);
#5134=VECTOR('',#17956,10.);
#5135=VECTOR('',#17957,10.);
#5136=VECTOR('',#17960,10.);
#5137=VECTOR('',#17961,10.);
#5138=VECTOR('',#17966,10.);
#5139=VECTOR('',#17967,10.);
#5140=VECTOR('',#17968,10.);
#5141=VECTOR('',#17969,10.);
#5142=VECTOR('',#17972,10.);
#5143=VECTOR('',#17973,10.);
#5144=VECTOR('',#17974,10.);
#5145=VECTOR('',#17977,10.);
#5146=VECTOR('',#17978,10.);
#5147=VECTOR('',#17983,10.);
#5148=VECTOR('',#17984,10.);
#5149=VECTOR('',#17985,10.);
#5150=VECTOR('',#17986,10.);
#5151=VECTOR('',#17989,10.);
#5152=VECTOR('',#17990,10.);
#5153=VECTOR('',#17991,10.);
#5154=VECTOR('',#17994,10.);
#5155=VECTOR('',#17995,10.);
#5156=VECTOR('',#18000,10.);
#5157=VECTOR('',#18001,10.);
#5158=VECTOR('',#18002,10.);
#5159=VECTOR('',#18003,10.);
#5160=VECTOR('',#18006,10.);
#5161=VECTOR('',#18007,10.);
#5162=VECTOR('',#18008,10.);
#5163=VECTOR('',#18011,10.);
#5164=VECTOR('',#18012,10.);
#5165=VECTOR('',#18017,10.);
#5166=VECTOR('',#18018,10.);
#5167=VECTOR('',#18019,10.);
#5168=VECTOR('',#18020,10.);
#5169=VECTOR('',#18023,10.);
#5170=VECTOR('',#18024,10.);
#5171=VECTOR('',#18025,10.);
#5172=VECTOR('',#18028,10.);
#5173=VECTOR('',#18029,10.);
#5174=VECTOR('',#18034,10.);
#5175=VECTOR('',#18035,10.);
#5176=VECTOR('',#18036,10.);
#5177=VECTOR('',#18037,10.);
#5178=VECTOR('',#18040,10.);
#5179=VECTOR('',#18041,10.);
#5180=VECTOR('',#18042,10.);
#5181=VECTOR('',#18045,10.);
#5182=VECTOR('',#18046,10.);
#5183=VECTOR('',#18051,10.);
#5184=VECTOR('',#18052,10.);
#5185=VECTOR('',#18053,10.);
#5186=VECTOR('',#18054,10.);
#5187=VECTOR('',#18057,10.);
#5188=VECTOR('',#18058,10.);
#5189=VECTOR('',#18059,10.);
#5190=VECTOR('',#18062,10.);
#5191=VECTOR('',#18063,10.);
#5192=VECTOR('',#18068,10.);
#5193=VECTOR('',#18069,10.);
#5194=VECTOR('',#18070,10.);
#5195=VECTOR('',#18071,10.);
#5196=VECTOR('',#18074,10.);
#5197=VECTOR('',#18075,10.);
#5198=VECTOR('',#18076,10.);
#5199=VECTOR('',#18079,10.);
#5200=VECTOR('',#18080,10.);
#5201=VECTOR('',#18085,10.);
#5202=VECTOR('',#18086,10.);
#5203=VECTOR('',#18087,10.);
#5204=VECTOR('',#18088,10.);
#5205=VECTOR('',#18091,10.);
#5206=VECTOR('',#18092,10.);
#5207=VECTOR('',#18093,10.);
#5208=VECTOR('',#18096,10.);
#5209=VECTOR('',#18097,10.);
#5210=VECTOR('',#18102,10.);
#5211=VECTOR('',#18103,10.);
#5212=VECTOR('',#18104,10.);
#5213=VECTOR('',#18105,10.);
#5214=VECTOR('',#18108,10.);
#5215=VECTOR('',#18109,10.);
#5216=VECTOR('',#18110,10.);
#5217=VECTOR('',#18113,10.);
#5218=VECTOR('',#18114,10.);
#5219=VECTOR('',#18119,10.);
#5220=VECTOR('',#18120,10.);
#5221=VECTOR('',#18121,10.);
#5222=VECTOR('',#18122,10.);
#5223=VECTOR('',#18125,10.);
#5224=VECTOR('',#18126,10.);
#5225=VECTOR('',#18127,10.);
#5226=VECTOR('',#18130,10.);
#5227=VECTOR('',#18131,10.);
#5228=VECTOR('',#18136,10.);
#5229=VECTOR('',#18137,10.);
#5230=VECTOR('',#18138,10.);
#5231=VECTOR('',#18139,10.);
#5232=VECTOR('',#18142,10.);
#5233=VECTOR('',#18143,10.);
#5234=VECTOR('',#18144,10.);
#5235=VECTOR('',#18147,10.);
#5236=VECTOR('',#18148,10.);
#5237=VECTOR('',#18153,10.);
#5238=VECTOR('',#18154,10.);
#5239=VECTOR('',#18155,10.);
#5240=VECTOR('',#18156,10.);
#5241=VECTOR('',#18159,10.);
#5242=VECTOR('',#18160,10.);
#5243=VECTOR('',#18161,10.);
#5244=VECTOR('',#18164,10.);
#5245=VECTOR('',#18165,10.);
#5246=VECTOR('',#18170,10.);
#5247=VECTOR('',#18171,10.);
#5248=VECTOR('',#18172,10.);
#5249=VECTOR('',#18173,10.);
#5250=VECTOR('',#18176,10.);
#5251=VECTOR('',#18177,10.);
#5252=VECTOR('',#18178,10.);
#5253=VECTOR('',#18181,10.);
#5254=VECTOR('',#18182,10.);
#5255=VECTOR('',#18187,10.);
#5256=VECTOR('',#18188,10.);
#5257=VECTOR('',#18189,10.);
#5258=VECTOR('',#18190,10.);
#5259=VECTOR('',#18193,10.);
#5260=VECTOR('',#18194,10.);
#5261=VECTOR('',#18195,10.);
#5262=VECTOR('',#18198,10.);
#5263=VECTOR('',#18199,10.);
#5264=VECTOR('',#18204,10.);
#5265=VECTOR('',#18205,10.);
#5266=VECTOR('',#18206,10.);
#5267=VECTOR('',#18207,10.);
#5268=VECTOR('',#18210,10.);
#5269=VECTOR('',#18211,10.);
#5270=VECTOR('',#18212,10.);
#5271=VECTOR('',#18215,10.);
#5272=VECTOR('',#18216,10.);
#5273=VECTOR('',#18221,10.);
#5274=VECTOR('',#18222,10.);
#5275=VECTOR('',#18223,10.);
#5276=VECTOR('',#18224,10.);
#5277=VECTOR('',#18227,10.);
#5278=VECTOR('',#18228,10.);
#5279=VECTOR('',#18229,10.);
#5280=VECTOR('',#18232,10.);
#5281=VECTOR('',#18233,10.);
#5282=VECTOR('',#18238,10.);
#5283=VECTOR('',#18239,10.);
#5284=VECTOR('',#18240,10.);
#5285=VECTOR('',#18241,10.);
#5286=VECTOR('',#18244,10.);
#5287=VECTOR('',#18245,10.);
#5288=VECTOR('',#18246,10.);
#5289=VECTOR('',#18249,10.);
#5290=VECTOR('',#18250,10.);
#5291=VECTOR('',#18255,10.);
#5292=VECTOR('',#18256,10.);
#5293=VECTOR('',#18257,10.);
#5294=VECTOR('',#18258,10.);
#5295=VECTOR('',#18261,10.);
#5296=VECTOR('',#18262,10.);
#5297=VECTOR('',#18263,10.);
#5298=VECTOR('',#18266,10.);
#5299=VECTOR('',#18267,10.);
#5300=VECTOR('',#18272,10.);
#5301=VECTOR('',#18273,10.);
#5302=VECTOR('',#18274,10.);
#5303=VECTOR('',#18275,10.);
#5304=VECTOR('',#18278,10.);
#5305=VECTOR('',#18279,10.);
#5306=VECTOR('',#18280,10.);
#5307=VECTOR('',#18283,10.);
#5308=VECTOR('',#18284,10.);
#5309=VECTOR('',#18289,10.);
#5310=VECTOR('',#18290,10.);
#5311=VECTOR('',#18291,10.);
#5312=VECTOR('',#18292,10.);
#5313=VECTOR('',#18295,10.);
#5314=VECTOR('',#18296,10.);
#5315=VECTOR('',#18297,10.);
#5316=VECTOR('',#18300,10.);
#5317=VECTOR('',#18301,10.);
#5318=VECTOR('',#18306,10.);
#5319=VECTOR('',#18307,10.);
#5320=VECTOR('',#18308,10.);
#5321=VECTOR('',#18309,10.);
#5322=VECTOR('',#18312,10.);
#5323=VECTOR('',#18313,10.);
#5324=VECTOR('',#18314,10.);
#5325=VECTOR('',#18317,10.);
#5326=VECTOR('',#18318,10.);
#5327=VECTOR('',#18323,10.);
#5328=VECTOR('',#18324,10.);
#5329=VECTOR('',#18325,10.);
#5330=VECTOR('',#18326,10.);
#5331=VECTOR('',#18329,10.);
#5332=VECTOR('',#18330,10.);
#5333=VECTOR('',#18331,10.);
#5334=VECTOR('',#18334,10.);
#5335=VECTOR('',#18335,10.);
#5336=VECTOR('',#18340,10.);
#5337=VECTOR('',#18341,10.);
#5338=VECTOR('',#18342,10.);
#5339=VECTOR('',#18343,10.);
#5340=VECTOR('',#18346,10.);
#5341=VECTOR('',#18347,10.);
#5342=VECTOR('',#18348,10.);
#5343=VECTOR('',#18351,10.);
#5344=VECTOR('',#18352,10.);
#5345=VECTOR('',#18357,10.);
#5346=VECTOR('',#18358,10.);
#5347=VECTOR('',#18359,10.);
#5348=VECTOR('',#18360,10.);
#5349=VECTOR('',#18363,10.);
#5350=VECTOR('',#18364,10.);
#5351=VECTOR('',#18365,10.);
#5352=VECTOR('',#18368,10.);
#5353=VECTOR('',#18369,10.);
#5354=VECTOR('',#18374,10.);
#5355=VECTOR('',#18375,10.);
#5356=VECTOR('',#18376,10.);
#5357=VECTOR('',#18377,10.);
#5358=VECTOR('',#18380,10.);
#5359=VECTOR('',#18381,10.);
#5360=VECTOR('',#18382,10.);
#5361=VECTOR('',#18385,10.);
#5362=VECTOR('',#18386,10.);
#5363=VECTOR('',#18391,10.);
#5364=VECTOR('',#18392,10.);
#5365=VECTOR('',#18393,10.);
#5366=VECTOR('',#18394,10.);
#5367=VECTOR('',#18397,10.);
#5368=VECTOR('',#18398,10.);
#5369=VECTOR('',#18399,10.);
#5370=VECTOR('',#18402,10.);
#5371=VECTOR('',#18403,10.);
#5372=VECTOR('',#18408,10.);
#5373=VECTOR('',#18409,10.);
#5374=VECTOR('',#18410,10.);
#5375=VECTOR('',#18411,10.);
#5376=VECTOR('',#18414,10.);
#5377=VECTOR('',#18415,10.);
#5378=VECTOR('',#18416,10.);
#5379=VECTOR('',#18419,10.);
#5380=VECTOR('',#18420,10.);
#5381=VECTOR('',#18425,10.);
#5382=VECTOR('',#18426,10.);
#5383=VECTOR('',#18427,10.);
#5384=VECTOR('',#18428,10.);
#5385=VECTOR('',#18431,10.);
#5386=VECTOR('',#18432,10.);
#5387=VECTOR('',#18433,10.);
#5388=VECTOR('',#18436,10.);
#5389=VECTOR('',#18437,10.);
#5390=VECTOR('',#18442,10.);
#5391=VECTOR('',#18443,10.);
#5392=VECTOR('',#18444,10.);
#5393=VECTOR('',#18445,10.);
#5394=VECTOR('',#18448,10.);
#5395=VECTOR('',#18449,10.);
#5396=VECTOR('',#18450,10.);
#5397=VECTOR('',#18453,10.);
#5398=VECTOR('',#18454,10.);
#5399=VECTOR('',#18459,10.);
#5400=VECTOR('',#18460,10.);
#5401=VECTOR('',#18461,10.);
#5402=VECTOR('',#18462,10.);
#5403=VECTOR('',#18465,10.);
#5404=VECTOR('',#18466,10.);
#5405=VECTOR('',#18467,10.);
#5406=VECTOR('',#18470,10.);
#5407=VECTOR('',#18471,10.);
#5408=VECTOR('',#18476,10.);
#5409=VECTOR('',#18477,10.);
#5410=VECTOR('',#18478,10.);
#5411=VECTOR('',#18479,10.);
#5412=VECTOR('',#18482,10.);
#5413=VECTOR('',#18483,10.);
#5414=VECTOR('',#18484,10.);
#5415=VECTOR('',#18487,10.);
#5416=VECTOR('',#18488,10.);
#5417=VECTOR('',#18493,10.);
#5418=VECTOR('',#18494,10.);
#5419=VECTOR('',#18495,10.);
#5420=VECTOR('',#18496,10.);
#5421=VECTOR('',#18499,10.);
#5422=VECTOR('',#18500,10.);
#5423=VECTOR('',#18501,10.);
#5424=VECTOR('',#18504,10.);
#5425=VECTOR('',#18505,10.);
#5426=VECTOR('',#18510,10.);
#5427=VECTOR('',#18511,10.);
#5428=VECTOR('',#18512,10.);
#5429=VECTOR('',#18513,10.);
#5430=VECTOR('',#18516,10.);
#5431=VECTOR('',#18517,10.);
#5432=VECTOR('',#18518,10.);
#5433=VECTOR('',#18521,10.);
#5434=VECTOR('',#18522,10.);
#5435=VECTOR('',#18531,10.);
#5436=VECTOR('',#18532,10.);
#5437=VECTOR('',#18533,10.);
#5438=VECTOR('',#18534,10.);
#5439=VECTOR('',#18539,10.);
#5440=VECTOR('',#18540,10.);
#5441=VECTOR('',#18541,10.);
#5442=VECTOR('',#18542,10.);
#5443=VECTOR('',#18547,10.);
#5444=VECTOR('',#18548,10.);
#5445=VECTOR('',#18549,10.);
#5446=VECTOR('',#18550,10.);
#5447=VECTOR('',#18555,10.);
#5448=VECTOR('',#18556,10.);
#5449=VECTOR('',#18557,10.);
#5450=VECTOR('',#18558,10.);
#5451=VECTOR('',#18559,10.);
#5452=VECTOR('',#18560,10.);
#5453=VECTOR('',#18565,10.);
#5454=VECTOR('',#18566,10.);
#5455=VECTOR('',#18567,10.);
#5456=VECTOR('',#18568,10.);
#5457=VECTOR('',#18569,10.);
#5458=VECTOR('',#18574,10.);
#5459=VECTOR('',#18575,10.);
#5460=VECTOR('',#18576,10.);
#5461=VECTOR('',#18577,10.);
#5462=VECTOR('',#18582,10.);
#5463=VECTOR('',#18583,10.);
#5464=VECTOR('',#18584,10.);
#5465=VECTOR('',#18585,10.);
#5466=VECTOR('',#18586,10.);
#5467=VECTOR('',#18587,10.);
#5468=VECTOR('',#18592,10.);
#5469=VECTOR('',#18593,10.);
#5470=VECTOR('',#18594,10.);
#5471=VECTOR('',#18595,10.);
#5472=VECTOR('',#18596,10.);
#5473=VECTOR('',#18601,10.);
#5474=VECTOR('',#18602,10.);
#5475=VECTOR('',#18603,10.);
#5476=VECTOR('',#18604,10.);
#5477=VECTOR('',#18609,10.);
#5478=VECTOR('',#18610,10.);
#5479=VECTOR('',#18611,10.);
#5480=VECTOR('',#18612,10.);
#5481=VECTOR('',#18613,10.);
#5482=VECTOR('',#18618,10.);
#5483=VECTOR('',#18619,10.);
#5484=VECTOR('',#18620,10.);
#5485=VECTOR('',#18621,10.);
#5486=VECTOR('',#18624,10.);
#5487=VECTOR('',#18625,10.);
#5488=VECTOR('',#18626,10.);
#5489=VECTOR('',#18629,10.);
#5490=VECTOR('',#18630,10.);
#5491=VECTOR('',#18631,10.);
#5492=VECTOR('',#18634,13.2);
#5493=VECTOR('',#18639,10.);
#5494=VECTOR('',#18642,10.);
#5495=VECTOR('',#18645,10.);
#5496=VECTOR('',#18648,10.);
#5497=VECTOR('',#18651,10.);
#5498=VECTOR('',#18654,10.);
#5499=VECTOR('',#18657,10.);
#5500=VECTOR('',#18660,10.);
#5501=VECTOR('',#18663,10.);
#5502=VECTOR('',#18666,10.);
#5503=VECTOR('',#18669,10.);
#5504=VECTOR('',#18672,10.);
#5505=VECTOR('',#18675,10.);
#5506=VECTOR('',#18678,10.);
#5507=VECTOR('',#18681,10.);
#5508=VECTOR('',#18684,10.);
#5509=VECTOR('',#18687,10.);
#5510=VECTOR('',#18690,10.);
#5511=VECTOR('',#18693,10.);
#5512=VECTOR('',#18696,10.);
#5513=VECTOR('',#18699,10.);
#5514=VECTOR('',#18702,10.);
#5515=VECTOR('',#18705,10.);
#5516=VECTOR('',#18708,10.);
#5517=VECTOR('',#18711,10.);
#5518=VECTOR('',#18714,10.);
#5519=VECTOR('',#18717,10.);
#5520=VECTOR('',#18720,10.);
#5521=VECTOR('',#18723,10.);
#5522=VECTOR('',#18726,10.);
#5523=VECTOR('',#18729,10.);
#5524=VECTOR('',#18732,10.);
#5525=VECTOR('',#18735,10.);
#5526=VECTOR('',#18738,10.);
#5527=VECTOR('',#18741,10.);
#5528=VECTOR('',#18744,10.);
#5529=VECTOR('',#18747,10.);
#5530=VECTOR('',#18750,10.);
#5531=VECTOR('',#18753,10.);
#5532=VECTOR('',#18756,10.);
#5533=VECTOR('',#18759,10.);
#5534=VECTOR('',#18762,10.);
#5535=VECTOR('',#18765,10.);
#5536=VECTOR('',#18768,10.);
#5537=VECTOR('',#18771,10.);
#5538=VECTOR('',#18774,10.);
#5539=VECTOR('',#18777,10.);
#5540=VECTOR('',#18778,10.);
#5541=VECTOR('',#18781,10.);
#5542=VECTOR('',#18786,10.);
#5543=VECTOR('',#18787,10.);
#5544=VECTOR('',#18790,10.);
#5545=VECTOR('',#18795,10.);
#5546=VECTOR('',#18796,10.);
#5547=VECTOR('',#18799,10.);
#5548=VECTOR('',#18800,10.);
#5549=VECTOR('',#18803,10.);
#5550=VECTOR('',#18808,10.);
#5551=VECTOR('',#18809,10.);
#5552=VECTOR('',#18812,10.);
#5553=VECTOR('',#18817,10.);
#5554=VECTOR('',#18818,10.);
#5555=VECTOR('',#18821,10.);
#5556=VECTOR('',#18826,10.);
#5557=VECTOR('',#18827,10.);
#5558=VECTOR('',#18830,10.);
#5559=VECTOR('',#18835,10.);
#5560=VECTOR('',#18836,10.);
#5561=VECTOR('',#18839,10.);
#5562=VECTOR('',#18840,10.);
#5563=VECTOR('',#18843,10.);
#5564=VECTOR('',#18848,10.);
#5565=VECTOR('',#18849,10.);
#5566=VECTOR('',#18852,10.);
#5567=VECTOR('',#18853,10.);
#5568=VECTOR('',#18856,10.);
#5569=VECTOR('',#18861,10.);
#5570=VECTOR('',#18862,10.);
#5571=VECTOR('',#18865,10.);
#5572=VECTOR('',#18866,10.);
#5573=VECTOR('',#18869,10.);
#5574=VECTOR('',#18874,10.);
#5575=VECTOR('',#18875,10.);
#5576=VECTOR('',#18878,10.);
#5577=VECTOR('',#18883,10.);
#5578=VECTOR('',#18884,10.);
#5579=VECTOR('',#18887,10.);
#5580=VECTOR('',#18892,10.);
#5581=VECTOR('',#18893,10.);
#5582=VECTOR('',#18896,10.);
#5583=VECTOR('',#18901,10.);
#5584=VECTOR('',#18902,10.);
#5585=VECTOR('',#18905,10.);
#5586=VECTOR('',#18906,10.);
#5587=VECTOR('',#18909,10.);
#5588=VECTOR('',#18914,10.);
#5589=VECTOR('',#18915,10.);
#5590=VECTOR('',#18918,10.);
#5591=VECTOR('',#18923,10.);
#5592=VECTOR('',#18924,10.);
#5593=VECTOR('',#18927,10.);
#5594=VECTOR('',#18928,10.);
#5595=VECTOR('',#18931,10.);
#5596=VECTOR('',#18936,10.);
#5597=VECTOR('',#18937,10.);
#5598=VECTOR('',#18940,10.);
#5599=VECTOR('',#18945,10.);
#5600=VECTOR('',#18946,10.);
#5601=VECTOR('',#18949,10.);
#5602=VECTOR('',#18950,10.);
#5603=VECTOR('',#18953,10.);
#5604=VECTOR('',#18958,10.);
#5605=VECTOR('',#18959,10.);
#5606=VECTOR('',#18962,10.);
#5607=VECTOR('',#18967,10.);
#5608=VECTOR('',#18968,10.);
#5609=VECTOR('',#18971,10.);
#5610=VECTOR('',#18976,10.);
#5611=VECTOR('',#18977,10.);
#5612=VECTOR('',#18980,10.);
#5613=VECTOR('',#18985,10.);
#5614=VECTOR('',#18986,10.);
#5615=VECTOR('',#18989,10.);
#5616=VECTOR('',#18990,10.);
#5617=VECTOR('',#18993,10.);
#5618=VECTOR('',#18998,10.);
#5619=VECTOR('',#18999,10.);
#5620=VECTOR('',#19002,10.);
#5621=VECTOR('',#19007,10.);
#5622=VECTOR('',#19008,10.);
#5623=VECTOR('',#19011,10.);
#5624=VECTOR('',#19018,10.);
#5625=VECTOR('',#19019,10.);
#5626=VECTOR('',#19020,10.);
#5627=VECTOR('',#19023,10.);
#5628=VECTOR('',#19024,10.);
#5629=VECTOR('',#19027,10.);
#5630=VECTOR('',#19032,10.);
#5631=VECTOR('',#19035,10.);
#5632=VECTOR('',#19040,10.);
#5633=VECTOR('',#19041,10.);
#5634=VECTOR('',#19042,10.);
#5635=VECTOR('',#19045,10.);
#5636=VECTOR('',#19046,10.);
#5637=VECTOR('',#19047,10.);
#5638=VECTOR('',#19050,10.);
#5639=VECTOR('',#19051,10.);
#5640=VECTOR('',#19056,10.);
#5641=VECTOR('',#19059,10.);
#5642=VECTOR('',#19064,10.);
#5643=VECTOR('',#19065,10.);
#5644=VECTOR('',#19066,10.);
#5645=VECTOR('',#19069,10.);
#5646=VECTOR('',#19070,10.);
#5647=VECTOR('',#19071,10.);
#5648=VECTOR('',#19074,10.);
#5649=VECTOR('',#19077,10.);
#5650=VECTOR('',#19082,10.);
#5651=VECTOR('',#19085,10.);
#5652=VECTOR('',#19088,10.);
#5653=VECTOR('',#19089,10.);
#5654=VECTOR('',#19090,10.);
#5655=VECTOR('',#19093,10.);
#5656=VECTOR('',#19096,10.);
#5657=VECTOR('',#19099,10.);
#5658=VECTOR('',#19100,10.);
#5659=VECTOR('',#19101,10.);
#5660=VECTOR('',#19102,10.);
#5661=VECTOR('',#19105,10.);
#5662=VECTOR('',#19108,10.);
#5663=VECTOR('',#19113,10.);
#5664=VECTOR('',#19114,10.);
#5665=VECTOR('',#19115,10.);
#5666=VECTOR('',#19118,10.);
#5667=VECTOR('',#19119,10.);
#5668=VECTOR('',#19120,10.);
#5669=VECTOR('',#19123,10.);
#5670=VECTOR('',#19124,10.);
#5671=VECTOR('',#19129,10.);
#5672=VECTOR('',#19132,10.);
#5673=VECTOR('',#19137,10.);
#5674=VECTOR('',#19138,10.);
#5675=VECTOR('',#19139,10.);
#5676=VECTOR('',#19142,10.);
#5677=VECTOR('',#19143,10.);
#5678=VECTOR('',#19148,10.);
#5679=VECTOR('',#19151,10.);
#5680=VECTOR('',#19156,10.);
#5681=VECTOR('',#19157,10.);
#5682=VECTOR('',#19158,10.);
#5683=VECTOR('',#19161,10.);
#5684=VECTOR('',#19162,10.);
#5685=VECTOR('',#19167,10.);
#5686=VECTOR('',#19170,10.);
#5687=VECTOR('',#19175,10.);
#5688=VECTOR('',#19176,10.);
#5689=VECTOR('',#19177,10.);
#5690=VECTOR('',#19180,9.99999999999999);
#5691=VECTOR('',#19183,10.);
#5692=VECTOR('',#19186,10.);
#5693=VECTOR('',#19187,10.);
#5694=VECTOR('',#19188,10.);
#5695=VECTOR('',#19189,10.);
#5696=VECTOR('',#19192,10.);
#5697=VECTOR('',#19193,10.);
#5698=VECTOR('',#19196,10.);
#5699=VECTOR('',#19199,10.);
#5700=VECTOR('',#19204,10.);
#5701=VECTOR('',#19205,10.);
#5702=VECTOR('',#19206,10.);
#5703=VECTOR('',#19209,10.);
#5704=VECTOR('',#19210,10.);
#5705=VECTOR('',#19215,10.);
#5706=VECTOR('',#19218,10.);
#5707=VECTOR('',#19223,10.);
#5708=VECTOR('',#19224,10.);
#5709=VECTOR('',#19225,10.);
#5710=VECTOR('',#19228,10.);
#5711=VECTOR('',#19229,10.);
#5712=VECTOR('',#19230,10.);
#5713=VECTOR('',#19233,10.);
#5714=VECTOR('',#19234,10.);
#5715=VECTOR('',#19241,10.);
#5716=VECTOR('',#19244,10.);
#5717=VECTOR('',#19247,10.);
#5718=VECTOR('',#19248,10.);
#5719=VECTOR('',#19251,10.);
#5720=VECTOR('',#19252,10.);
#5721=VECTOR('',#19255,10.);
#5722=VECTOR('',#19258,10.);
#5723=VECTOR('',#19261,10.);
#5724=VECTOR('',#19266,10.);
#5725=VECTOR('',#19267,10.);
#5726=VECTOR('',#19268,10.);
#5727=VECTOR('',#19271,10.);
#5728=VECTOR('',#19274,10.);
#5729=VECTOR('',#19277,10.);
#5730=VECTOR('',#19280,10.);
#5731=VECTOR('',#19285,10.);
#5732=VECTOR('',#19286,10.);
#5733=VECTOR('',#19287,10.);
#5734=VECTOR('',#19290,10.);
#5735=VECTOR('',#19291,10.);
#5736=VECTOR('',#19292,10.);
#5737=VECTOR('',#19295,10.);
#5738=VECTOR('',#19296,10.);
#5739=VECTOR('',#19301,10.);
#5740=VECTOR('',#19304,10.);
#5741=VECTOR('',#19309,10.);
#5742=VECTOR('',#19310,10.);
#5743=VECTOR('',#19311,10.);
#5744=VECTOR('',#19314,10.);
#5745=VECTOR('',#19315,10.);
#5746=VECTOR('',#19318,10.);
#5747=VECTOR('',#19319,10.);
#5748=VECTOR('',#19322,10.);
#5749=VECTOR('',#19325,10.);
#5750=VECTOR('',#19326,10.);
#5751=VECTOR('',#19329,10.);
#5752=VECTOR('',#19332,10.);
#5753=VECTOR('',#19333,10.);
#5754=VECTOR('',#19334,10.);
#5755=VECTOR('',#19337,10.);
#5756=VECTOR('',#19338,10.);
#5757=VECTOR('',#19343,10.);
#5758=VECTOR('',#19344,10.);
#5759=VECTOR('',#19345,10.);
#5760=VECTOR('',#19346,10.);
#5761=VECTOR('',#19349,10.);
#5762=VECTOR('',#19350,10.);
#5763=VECTOR('',#19351,10.);
#5764=VECTOR('',#19354,10.);
#5765=VECTOR('',#19355,10.);
#5766=VECTOR('',#19360,10.);
#5767=VECTOR('',#19361,10.);
#5768=VECTOR('',#19362,10.);
#5769=VECTOR('',#19363,10.);
#5770=VECTOR('',#19366,10.);
#5771=VECTOR('',#19367,10.);
#5772=VECTOR('',#19368,10.);
#5773=VECTOR('',#19371,10.);
#5774=VECTOR('',#19372,10.);
#5775=VECTOR('',#19377,10.);
#5776=VECTOR('',#19378,10.);
#5777=VECTOR('',#19379,10.);
#5778=VECTOR('',#19380,10.);
#5779=VECTOR('',#19383,10.);
#5780=VECTOR('',#19384,10.);
#5781=VECTOR('',#19385,10.);
#5782=VECTOR('',#19388,10.);
#5783=VECTOR('',#19389,10.);
#5784=VECTOR('',#19394,10.);
#5785=VECTOR('',#19395,10.);
#5786=VECTOR('',#19396,10.);
#5787=VECTOR('',#19397,10.);
#5788=VECTOR('',#19400,10.);
#5789=VECTOR('',#19401,10.);
#5790=VECTOR('',#19402,10.);
#5791=VECTOR('',#19405,10.);
#5792=VECTOR('',#19406,10.);
#5793=VECTOR('',#19411,10.);
#5794=VECTOR('',#19412,10.);
#5795=VECTOR('',#19413,10.);
#5796=VECTOR('',#19414,10.);
#5797=VECTOR('',#19417,10.);
#5798=VECTOR('',#19418,10.);
#5799=VECTOR('',#19419,10.);
#5800=VECTOR('',#19422,10.);
#5801=VECTOR('',#19423,10.);
#5802=VECTOR('',#19428,10.);
#5803=VECTOR('',#19429,10.);
#5804=VECTOR('',#19430,10.);
#5805=VECTOR('',#19431,10.);
#5806=VECTOR('',#19434,10.);
#5807=VECTOR('',#19435,10.);
#5808=VECTOR('',#19436,10.);
#5809=VECTOR('',#19439,10.);
#5810=VECTOR('',#19440,10.);
#5811=VECTOR('',#19445,10.);
#5812=VECTOR('',#19446,10.);
#5813=VECTOR('',#19447,10.);
#5814=VECTOR('',#19448,10.);
#5815=VECTOR('',#19451,10.);
#5816=VECTOR('',#19452,10.);
#5817=VECTOR('',#19453,10.);
#5818=VECTOR('',#19456,10.);
#5819=VECTOR('',#19457,10.);
#5820=VECTOR('',#19462,10.);
#5821=VECTOR('',#19463,10.);
#5822=VECTOR('',#19464,10.);
#5823=VECTOR('',#19465,10.);
#5824=VECTOR('',#19468,10.);
#5825=VECTOR('',#19469,10.);
#5826=VECTOR('',#19470,10.);
#5827=VECTOR('',#19473,10.);
#5828=VECTOR('',#19474,10.);
#5829=VECTOR('',#19479,10.);
#5830=VECTOR('',#19480,10.);
#5831=VECTOR('',#19481,10.);
#5832=VECTOR('',#19482,10.);
#5833=VECTOR('',#19485,10.);
#5834=VECTOR('',#19486,10.);
#5835=VECTOR('',#19487,10.);
#5836=VECTOR('',#19490,10.);
#5837=VECTOR('',#19491,10.);
#5838=VECTOR('',#19496,10.);
#5839=VECTOR('',#19497,10.);
#5840=VECTOR('',#19498,10.);
#5841=VECTOR('',#19499,10.);
#5842=VECTOR('',#19502,10.);
#5843=VECTOR('',#19503,10.);
#5844=VECTOR('',#19504,10.);
#5845=VECTOR('',#19507,10.);
#5846=VECTOR('',#19508,10.);
#5847=VECTOR('',#19513,10.);
#5848=VECTOR('',#19514,10.);
#5849=VECTOR('',#19515,10.);
#5850=VECTOR('',#19516,10.);
#5851=VECTOR('',#19519,10.);
#5852=VECTOR('',#19520,10.);
#5853=VECTOR('',#19521,10.);
#5854=VECTOR('',#19524,10.);
#5855=VECTOR('',#19525,10.);
#5856=VECTOR('',#19530,10.);
#5857=VECTOR('',#19531,10.);
#5858=VECTOR('',#19532,10.);
#5859=VECTOR('',#19533,10.);
#5860=VECTOR('',#19536,10.);
#5861=VECTOR('',#19537,10.);
#5862=VECTOR('',#19538,10.);
#5863=VECTOR('',#19541,10.);
#5864=VECTOR('',#19542,10.);
#5865=VECTOR('',#19547,10.);
#5866=VECTOR('',#19548,10.);
#5867=VECTOR('',#19549,10.);
#5868=VECTOR('',#19550,10.);
#5869=VECTOR('',#19553,10.);
#5870=VECTOR('',#19554,10.);
#5871=VECTOR('',#19555,10.);
#5872=VECTOR('',#19558,10.);
#5873=VECTOR('',#19559,10.);
#5874=VECTOR('',#19564,10.);
#5875=VECTOR('',#19565,10.);
#5876=VECTOR('',#19566,10.);
#5877=VECTOR('',#19567,10.);
#5878=VECTOR('',#19570,10.);
#5879=VECTOR('',#19571,10.);
#5880=VECTOR('',#19572,10.);
#5881=VECTOR('',#19575,10.);
#5882=VECTOR('',#19576,10.);
#5883=VECTOR('',#19581,10.);
#5884=VECTOR('',#19582,10.);
#5885=VECTOR('',#19583,10.);
#5886=VECTOR('',#19584,10.);
#5887=VECTOR('',#19587,10.);
#5888=VECTOR('',#19588,10.);
#5889=VECTOR('',#19589,10.);
#5890=VECTOR('',#19592,10.);
#5891=VECTOR('',#19593,10.);
#5892=VECTOR('',#19598,10.);
#5893=VECTOR('',#19599,10.);
#5894=VECTOR('',#19600,10.);
#5895=VECTOR('',#19601,10.);
#5896=VECTOR('',#19604,10.);
#5897=VECTOR('',#19605,10.);
#5898=VECTOR('',#19606,10.);
#5899=VECTOR('',#19609,10.);
#5900=VECTOR('',#19610,10.);
#5901=VECTOR('',#19615,10.);
#5902=VECTOR('',#19616,10.);
#5903=VECTOR('',#19617,10.);
#5904=VECTOR('',#19618,10.);
#5905=VECTOR('',#19621,10.);
#5906=VECTOR('',#19622,10.);
#5907=VECTOR('',#19623,10.);
#5908=VECTOR('',#19626,10.);
#5909=VECTOR('',#19627,10.);
#5910=VECTOR('',#19632,10.);
#5911=VECTOR('',#19633,10.);
#5912=VECTOR('',#19634,10.);
#5913=VECTOR('',#19635,10.);
#5914=VECTOR('',#19638,10.);
#5915=VECTOR('',#19639,10.);
#5916=VECTOR('',#19640,10.);
#5917=VECTOR('',#19643,10.);
#5918=VECTOR('',#19644,10.);
#5919=VECTOR('',#19649,10.);
#5920=VECTOR('',#19650,10.);
#5921=VECTOR('',#19651,10.);
#5922=VECTOR('',#19652,10.);
#5923=VECTOR('',#19655,10.);
#5924=VECTOR('',#19656,10.);
#5925=VECTOR('',#19657,10.);
#5926=VECTOR('',#19660,10.);
#5927=VECTOR('',#19661,10.);
#5928=VECTOR('',#19666,10.);
#5929=VECTOR('',#19667,10.);
#5930=VECTOR('',#19668,10.);
#5931=VECTOR('',#19669,10.);
#5932=VECTOR('',#19672,10.);
#5933=VECTOR('',#19673,10.);
#5934=VECTOR('',#19674,10.);
#5935=VECTOR('',#19677,10.);
#5936=VECTOR('',#19678,10.);
#5937=VECTOR('',#19683,10.);
#5938=VECTOR('',#19684,10.);
#5939=VECTOR('',#19685,10.);
#5940=VECTOR('',#19686,10.);
#5941=VECTOR('',#19689,10.);
#5942=VECTOR('',#19690,10.);
#5943=VECTOR('',#19691,10.);
#5944=VECTOR('',#19694,10.);
#5945=VECTOR('',#19695,10.);
#5946=VECTOR('',#19700,10.);
#5947=VECTOR('',#19701,10.);
#5948=VECTOR('',#19702,10.);
#5949=VECTOR('',#19703,10.);
#5950=VECTOR('',#19706,10.);
#5951=VECTOR('',#19707,10.);
#5952=VECTOR('',#19708,10.);
#5953=VECTOR('',#19711,10.);
#5954=VECTOR('',#19712,10.);
#5955=VECTOR('',#19717,10.);
#5956=VECTOR('',#19718,10.);
#5957=VECTOR('',#19719,10.);
#5958=VECTOR('',#19720,10.);
#5959=VECTOR('',#19723,10.);
#5960=VECTOR('',#19724,10.);
#5961=VECTOR('',#19725,10.);
#5962=VECTOR('',#19728,10.);
#5963=VECTOR('',#19729,10.);
#5964=VECTOR('',#19734,10.);
#5965=VECTOR('',#19735,10.);
#5966=VECTOR('',#19736,10.);
#5967=VECTOR('',#19737,10.);
#5968=VECTOR('',#19740,10.);
#5969=VECTOR('',#19741,10.);
#5970=VECTOR('',#19742,10.);
#5971=VECTOR('',#19745,10.);
#5972=VECTOR('',#19746,10.);
#5973=VECTOR('',#19751,10.);
#5974=VECTOR('',#19752,10.);
#5975=VECTOR('',#19753,10.);
#5976=VECTOR('',#19754,10.);
#5977=VECTOR('',#19757,10.);
#5978=VECTOR('',#19758,10.);
#5979=VECTOR('',#19759,10.);
#5980=VECTOR('',#19762,10.);
#5981=VECTOR('',#19763,10.);
#5982=VECTOR('',#19768,10.);
#5983=VECTOR('',#19769,10.);
#5984=VECTOR('',#19770,10.);
#5985=VECTOR('',#19771,10.);
#5986=VECTOR('',#19774,10.);
#5987=VECTOR('',#19775,10.);
#5988=VECTOR('',#19776,10.);
#5989=VECTOR('',#19779,10.);
#5990=VECTOR('',#19780,10.);
#5991=VECTOR('',#19785,10.);
#5992=VECTOR('',#19786,10.);
#5993=VECTOR('',#19787,10.);
#5994=VECTOR('',#19788,10.);
#5995=VECTOR('',#19791,10.);
#5996=VECTOR('',#19792,10.);
#5997=VECTOR('',#19793,10.);
#5998=VECTOR('',#19796,10.);
#5999=VECTOR('',#19797,10.);
#6000=VECTOR('',#19802,10.);
#6001=VECTOR('',#19803,10.);
#6002=VECTOR('',#19804,10.);
#6003=VECTOR('',#19805,10.);
#6004=VECTOR('',#19808,10.);
#6005=VECTOR('',#19809,10.);
#6006=VECTOR('',#19810,10.);
#6007=VECTOR('',#19813,10.);
#6008=VECTOR('',#19814,10.);
#6009=VECTOR('',#19819,10.);
#6010=VECTOR('',#19820,10.);
#6011=VECTOR('',#19821,10.);
#6012=VECTOR('',#19822,10.);
#6013=VECTOR('',#19825,10.);
#6014=VECTOR('',#19826,10.);
#6015=VECTOR('',#19827,10.);
#6016=VECTOR('',#19830,10.);
#6017=VECTOR('',#19831,10.);
#6018=VECTOR('',#19836,10.);
#6019=VECTOR('',#19837,10.);
#6020=VECTOR('',#19838,10.);
#6021=VECTOR('',#19839,10.);
#6022=VECTOR('',#19842,10.);
#6023=VECTOR('',#19843,10.);
#6024=VECTOR('',#19844,10.);
#6025=VECTOR('',#19847,10.);
#6026=VECTOR('',#19848,10.);
#6027=VECTOR('',#19853,10.);
#6028=VECTOR('',#19854,10.);
#6029=VECTOR('',#19855,10.);
#6030=VECTOR('',#19856,10.);
#6031=VECTOR('',#19859,10.);
#6032=VECTOR('',#19860,10.);
#6033=VECTOR('',#19861,10.);
#6034=VECTOR('',#19864,10.);
#6035=VECTOR('',#19865,10.);
#6036=VECTOR('',#19870,10.);
#6037=VECTOR('',#19871,10.);
#6038=VECTOR('',#19872,10.);
#6039=VECTOR('',#19873,10.);
#6040=VECTOR('',#19876,10.);
#6041=VECTOR('',#19877,10.);
#6042=VECTOR('',#19878,10.);
#6043=VECTOR('',#19881,10.);
#6044=VECTOR('',#19882,10.);
#6045=VECTOR('',#19889,13.2);
#6046=VERTEX_POINT('',#19898);
#6047=VERTEX_POINT('',#19899);
#6048=VERTEX_POINT('',#19901);
#6049=VERTEX_POINT('',#19903);
#6050=VERTEX_POINT('',#19907);
#6051=VERTEX_POINT('',#19909);
#6052=VERTEX_POINT('',#19913);
#6053=VERTEX_POINT('',#19915);
#6054=VERTEX_POINT('',#19922);
#6055=VERTEX_POINT('',#19923);
#6056=VERTEX_POINT('',#19925);
#6057=VERTEX_POINT('',#19927);
#6058=VERTEX_POINT('',#19931);
#6059=VERTEX_POINT('',#19932);
#6060=VERTEX_POINT('',#19937);
#6061=VERTEX_POINT('',#19941);
#6062=VERTEX_POINT('',#19949);
#6063=VERTEX_POINT('',#19950);
#6064=VERTEX_POINT('',#19952);
#6065=VERTEX_POINT('',#19954);
#6066=VERTEX_POINT('',#19958);
#6067=VERTEX_POINT('',#19960);
#6068=VERTEX_POINT('',#19964);
#6069=VERTEX_POINT('',#19968);
#6070=VERTEX_POINT('',#19972);
#6071=VERTEX_POINT('',#19973);
#6072=VERTEX_POINT('',#19975);
#6073=VERTEX_POINT('',#19977);
#6074=VERTEX_POINT('',#19979);
#6075=VERTEX_POINT('',#19981);
#6076=VERTEX_POINT('',#19983);
#6077=VERTEX_POINT('',#19985);
#6078=VERTEX_POINT('',#19987);
#6079=VERTEX_POINT('',#19989);
#6080=VERTEX_POINT('',#19993);
#6081=VERTEX_POINT('',#19995);
#6082=VERTEX_POINT('',#19999);
#6083=VERTEX_POINT('',#20004);
#6084=VERTEX_POINT('',#20008);
#6085=VERTEX_POINT('',#20012);
#6086=VERTEX_POINT('',#20016);
#6087=VERTEX_POINT('',#20018);
#6088=VERTEX_POINT('',#20022);
#6089=VERTEX_POINT('',#20026);
#6090=VERTEX_POINT('',#20035);
#6091=VERTEX_POINT('',#20036);
#6092=VERTEX_POINT('',#20038);
#6093=VERTEX_POINT('',#20040);
#6094=VERTEX_POINT('',#20044);
#6095=VERTEX_POINT('',#20046);
#6096=VERTEX_POINT('',#20050);
#6097=VERTEX_POINT('',#20054);
#6098=VERTEX_POINT('',#20055);
#6099=VERTEX_POINT('',#20057);
#6100=VERTEX_POINT('',#20059);
#6101=VERTEX_POINT('',#20061);
#6102=VERTEX_POINT('',#20063);
#6103=VERTEX_POINT('',#20065);
#6104=VERTEX_POINT('',#20067);
#6105=VERTEX_POINT('',#20069);
#6106=VERTEX_POINT('',#20071);
#6107=VERTEX_POINT('',#20075);
#6108=VERTEX_POINT('',#20077);
#6109=VERTEX_POINT('',#20081);
#6110=VERTEX_POINT('',#20085);
#6111=VERTEX_POINT('',#20089);
#6112=VERTEX_POINT('',#20096);
#6113=VERTEX_POINT('',#20098);
#6114=VERTEX_POINT('',#20102);
#6115=VERTEX_POINT('',#20106);
#6116=VERTEX_POINT('',#20115);
#6117=VERTEX_POINT('',#20117);
#6118=VERTEX_POINT('',#20121);
#6119=VERTEX_POINT('',#20122);
#6120=VERTEX_POINT('',#20124);
#6121=VERTEX_POINT('',#20126);
#6122=VERTEX_POINT('',#20130);
#6123=VERTEX_POINT('',#20131);
#6124=VERTEX_POINT('',#20133);
#6125=VERTEX_POINT('',#20135);
#6126=VERTEX_POINT('',#20139);
#6127=VERTEX_POINT('',#20140);
#6128=VERTEX_POINT('',#20142);
#6129=VERTEX_POINT('',#20144);
#6130=VERTEX_POINT('',#20148);
#6131=VERTEX_POINT('',#20149);
#6132=VERTEX_POINT('',#20151);
#6133=VERTEX_POINT('',#20153);
#6134=VERTEX_POINT('',#20157);
#6135=VERTEX_POINT('',#20158);
#6136=VERTEX_POINT('',#20160);
#6137=VERTEX_POINT('',#20162);
#6138=VERTEX_POINT('',#20166);
#6139=VERTEX_POINT('',#20167);
#6140=VERTEX_POINT('',#20169);
#6141=VERTEX_POINT('',#20171);
#6142=VERTEX_POINT('',#20175);
#6143=VERTEX_POINT('',#20176);
#6144=VERTEX_POINT('',#20178);
#6145=VERTEX_POINT('',#20180);
#6146=VERTEX_POINT('',#20184);
#6147=VERTEX_POINT('',#20185);
#6148=VERTEX_POINT('',#20187);
#6149=VERTEX_POINT('',#20189);
#6150=VERTEX_POINT('',#20193);
#6151=VERTEX_POINT('',#20194);
#6152=VERTEX_POINT('',#20196);
#6153=VERTEX_POINT('',#20198);
#6154=VERTEX_POINT('',#20202);
#6155=VERTEX_POINT('',#20203);
#6156=VERTEX_POINT('',#20205);
#6157=VERTEX_POINT('',#20207);
#6158=VERTEX_POINT('',#20211);
#6159=VERTEX_POINT('',#20212);
#6160=VERTEX_POINT('',#20214);
#6161=VERTEX_POINT('',#20216);
#6162=VERTEX_POINT('',#20220);
#6163=VERTEX_POINT('',#20221);
#6164=VERTEX_POINT('',#20223);
#6165=VERTEX_POINT('',#20225);
#6166=VERTEX_POINT('',#20229);
#6167=VERTEX_POINT('',#20230);
#6168=VERTEX_POINT('',#20232);
#6169=VERTEX_POINT('',#20234);
#6170=VERTEX_POINT('',#20238);
#6171=VERTEX_POINT('',#20239);
#6172=VERTEX_POINT('',#20241);
#6173=VERTEX_POINT('',#20243);
#6174=VERTEX_POINT('',#20247);
#6175=VERTEX_POINT('',#20248);
#6176=VERTEX_POINT('',#20250);
#6177=VERTEX_POINT('',#20252);
#6178=VERTEX_POINT('',#20256);
#6179=VERTEX_POINT('',#20257);
#6180=VERTEX_POINT('',#20259);
#6181=VERTEX_POINT('',#20261);
#6182=VERTEX_POINT('',#20265);
#6183=VERTEX_POINT('',#20266);
#6184=VERTEX_POINT('',#20268);
#6185=VERTEX_POINT('',#20270);
#6186=VERTEX_POINT('',#20274);
#6187=VERTEX_POINT('',#20275);
#6188=VERTEX_POINT('',#20277);
#6189=VERTEX_POINT('',#20279);
#6190=VERTEX_POINT('',#20283);
#6191=VERTEX_POINT('',#20284);
#6192=VERTEX_POINT('',#20286);
#6193=VERTEX_POINT('',#20288);
#6194=VERTEX_POINT('',#20292);
#6195=VERTEX_POINT('',#20293);
#6196=VERTEX_POINT('',#20295);
#6197=VERTEX_POINT('',#20297);
#6198=VERTEX_POINT('',#20301);
#6199=VERTEX_POINT('',#20302);
#6200=VERTEX_POINT('',#20304);
#6201=VERTEX_POINT('',#20306);
#6202=VERTEX_POINT('',#20310);
#6203=VERTEX_POINT('',#20311);
#6204=VERTEX_POINT('',#20313);
#6205=VERTEX_POINT('',#20315);
#6206=VERTEX_POINT('',#20319);
#6207=VERTEX_POINT('',#20320);
#6208=VERTEX_POINT('',#20322);
#6209=VERTEX_POINT('',#20324);
#6210=VERTEX_POINT('',#20328);
#6211=VERTEX_POINT('',#20329);
#6212=VERTEX_POINT('',#20331);
#6213=VERTEX_POINT('',#20333);
#6214=VERTEX_POINT('',#20337);
#6215=VERTEX_POINT('',#20338);
#6216=VERTEX_POINT('',#20340);
#6217=VERTEX_POINT('',#20342);
#6218=VERTEX_POINT('',#20346);
#6219=VERTEX_POINT('',#20347);
#6220=VERTEX_POINT('',#20349);
#6221=VERTEX_POINT('',#20351);
#6222=VERTEX_POINT('',#20355);
#6223=VERTEX_POINT('',#20356);
#6224=VERTEX_POINT('',#20358);
#6225=VERTEX_POINT('',#20360);
#6226=VERTEX_POINT('',#20364);
#6227=VERTEX_POINT('',#20365);
#6228=VERTEX_POINT('',#20367);
#6229=VERTEX_POINT('',#20369);
#6230=VERTEX_POINT('',#20373);
#6231=VERTEX_POINT('',#20374);
#6232=VERTEX_POINT('',#20376);
#6233=VERTEX_POINT('',#20378);
#6234=VERTEX_POINT('',#20382);
#6235=VERTEX_POINT('',#20383);
#6236=VERTEX_POINT('',#20385);
#6237=VERTEX_POINT('',#20387);
#6238=VERTEX_POINT('',#20391);
#6239=VERTEX_POINT('',#20392);
#6240=VERTEX_POINT('',#20394);
#6241=VERTEX_POINT('',#20396);
#6242=VERTEX_POINT('',#20400);
#6243=VERTEX_POINT('',#20401);
#6244=VERTEX_POINT('',#20403);
#6245=VERTEX_POINT('',#20405);
#6246=VERTEX_POINT('',#20409);
#6247=VERTEX_POINT('',#20410);
#6248=VERTEX_POINT('',#20412);
#6249=VERTEX_POINT('',#20414);
#6250=VERTEX_POINT('',#20418);
#6251=VERTEX_POINT('',#20420);
#6252=VERTEX_POINT('',#20428);
#6253=VERTEX_POINT('',#20430);
#6254=VERTEX_POINT('',#20434);
#6255=VERTEX_POINT('',#20438);
#6256=VERTEX_POINT('',#20440);
#6257=VERTEX_POINT('',#20448);
#6258=VERTEX_POINT('',#20450);
#6259=VERTEX_POINT('',#20458);
#6260=VERTEX_POINT('',#20460);
#6261=VERTEX_POINT('',#20468);
#6262=VERTEX_POINT('',#20470);
#6263=VERTEX_POINT('',#20474);
#6264=VERTEX_POINT('',#20478);
#6265=VERTEX_POINT('',#20482);
#6266=VERTEX_POINT('',#20484);
#6267=VERTEX_POINT('',#20492);
#6268=VERTEX_POINT('',#20494);
#6269=VERTEX_POINT('',#20502);
#6270=VERTEX_POINT('',#20504);
#6271=VERTEX_POINT('',#20508);
#6272=VERTEX_POINT('',#20512);
#6273=VERTEX_POINT('',#20516);
#6274=VERTEX_POINT('',#20518);
#6275=VERTEX_POINT('',#20526);
#6276=VERTEX_POINT('',#20528);
#6277=VERTEX_POINT('',#20532);
#6278=VERTEX_POINT('',#20536);
#6279=VERTEX_POINT('',#20538);
#6280=VERTEX_POINT('',#20546);
#6281=VERTEX_POINT('',#20548);
#6282=VERTEX_POINT('',#20556);
#6283=VERTEX_POINT('',#20558);
#6284=VERTEX_POINT('',#20562);
#6285=VERTEX_POINT('',#20566);
#6286=VERTEX_POINT('',#20568);
#6287=VERTEX_POINT('',#20576);
#6288=VERTEX_POINT('',#20578);
#6289=VERTEX_POINT('',#20582);
#6290=VERTEX_POINT('',#20586);
#6291=VERTEX_POINT('',#20588);
#6292=VERTEX_POINT('',#20591);
#6293=VERTEX_POINT('',#20594);
#6294=VERTEX_POINT('',#20597);
#6295=VERTEX_POINT('',#20599);
#6296=VERTEX_POINT('',#20602);
#6297=VERTEX_POINT('',#20605);
#6298=VERTEX_POINT('',#20607);
#6299=VERTEX_POINT('',#20611);
#6300=VERTEX_POINT('',#20613);
#6301=VERTEX_POINT('',#20616);
#6302=VERTEX_POINT('',#20618);
#6303=VERTEX_POINT('',#20621);
#6304=VERTEX_POINT('',#20623);
#6305=VERTEX_POINT('',#20627);
#6306=VERTEX_POINT('',#20630);
#6307=VERTEX_POINT('',#20632);
#6308=VERTEX_POINT('',#20635);
#6309=VERTEX_POINT('',#20638);
#6310=VERTEX_POINT('',#20641);
#6311=VERTEX_POINT('',#20644);
#6312=VERTEX_POINT('',#20646);
#6313=VERTEX_POINT('',#20649);
#6314=VERTEX_POINT('',#20652);
#6315=VERTEX_POINT('',#20655);
#6316=VERTEX_POINT('',#20658);
#6317=VERTEX_POINT('',#20661);
#6318=VERTEX_POINT('',#20664);
#6319=VERTEX_POINT('',#20665);
#6320=VERTEX_POINT('',#20667);
#6321=VERTEX_POINT('',#20670);
#6322=VERTEX_POINT('',#20671);
#6323=VERTEX_POINT('',#20673);
#6324=VERTEX_POINT('',#20676);
#6325=VERTEX_POINT('',#20677);
#6326=VERTEX_POINT('',#20679);
#6327=VERTEX_POINT('',#20682);
#6328=VERTEX_POINT('',#20683);
#6329=VERTEX_POINT('',#20685);
#6330=VERTEX_POINT('',#20688);
#6331=VERTEX_POINT('',#20689);
#6332=VERTEX_POINT('',#20691);
#6333=VERTEX_POINT('',#20694);
#6334=VERTEX_POINT('',#20695);
#6335=VERTEX_POINT('',#20697);
#6336=VERTEX_POINT('',#20700);
#6337=VERTEX_POINT('',#20701);
#6338=VERTEX_POINT('',#20703);
#6339=VERTEX_POINT('',#20706);
#6340=VERTEX_POINT('',#20707);
#6341=VERTEX_POINT('',#20709);
#6342=VERTEX_POINT('',#20712);
#6343=VERTEX_POINT('',#20713);
#6344=VERTEX_POINT('',#20715);
#6345=VERTEX_POINT('',#20718);
#6346=VERTEX_POINT('',#20719);
#6347=VERTEX_POINT('',#20721);
#6348=VERTEX_POINT('',#20724);
#6349=VERTEX_POINT('',#20725);
#6350=VERTEX_POINT('',#20727);
#6351=VERTEX_POINT('',#20730);
#6352=VERTEX_POINT('',#20731);
#6353=VERTEX_POINT('',#20733);
#6354=VERTEX_POINT('',#20736);
#6355=VERTEX_POINT('',#20737);
#6356=VERTEX_POINT('',#20739);
#6357=VERTEX_POINT('',#20742);
#6358=VERTEX_POINT('',#20743);
#6359=VERTEX_POINT('',#20745);
#6360=VERTEX_POINT('',#20748);
#6361=VERTEX_POINT('',#20749);
#6362=VERTEX_POINT('',#20751);
#6363=VERTEX_POINT('',#20754);
#6364=VERTEX_POINT('',#20755);
#6365=VERTEX_POINT('',#20757);
#6366=VERTEX_POINT('',#20760);
#6367=VERTEX_POINT('',#20761);
#6368=VERTEX_POINT('',#20763);
#6369=VERTEX_POINT('',#20766);
#6370=VERTEX_POINT('',#20767);
#6371=VERTEX_POINT('',#20769);
#6372=VERTEX_POINT('',#20772);
#6373=VERTEX_POINT('',#20773);
#6374=VERTEX_POINT('',#20775);
#6375=VERTEX_POINT('',#20778);
#6376=VERTEX_POINT('',#20781);
#6377=VERTEX_POINT('',#20782);
#6378=VERTEX_POINT('',#20784);
#6379=VERTEX_POINT('',#20787);
#6380=VERTEX_POINT('',#20788);
#6381=VERTEX_POINT('',#20790);
#6382=VERTEX_POINT('',#20793);
#6383=VERTEX_POINT('',#20794);
#6384=VERTEX_POINT('',#20796);
#6385=VERTEX_POINT('',#20799);
#6386=VERTEX_POINT('',#20800);
#6387=VERTEX_POINT('',#20802);
#6388=VERTEX_POINT('',#20805);
#6389=VERTEX_POINT('',#20806);
#6390=VERTEX_POINT('',#20808);
#6391=VERTEX_POINT('',#20811);
#6392=VERTEX_POINT('',#20812);
#6393=VERTEX_POINT('',#20814);
#6394=VERTEX_POINT('',#20817);
#6395=VERTEX_POINT('',#20818);
#6396=VERTEX_POINT('',#20820);
#6397=VERTEX_POINT('',#20823);
#6398=VERTEX_POINT('',#20824);
#6399=VERTEX_POINT('',#20826);
#6400=VERTEX_POINT('',#20829);
#6401=VERTEX_POINT('',#20830);
#6402=VERTEX_POINT('',#20832);
#6403=VERTEX_POINT('',#20835);
#6404=VERTEX_POINT('',#20836);
#6405=VERTEX_POINT('',#20838);
#6406=VERTEX_POINT('',#20841);
#6407=VERTEX_POINT('',#20842);
#6408=VERTEX_POINT('',#20844);
#6409=VERTEX_POINT('',#20847);
#6410=VERTEX_POINT('',#20848);
#6411=VERTEX_POINT('',#20850);
#6412=VERTEX_POINT('',#20853);
#6413=VERTEX_POINT('',#20854);
#6414=VERTEX_POINT('',#20856);
#6415=VERTEX_POINT('',#20859);
#6416=VERTEX_POINT('',#20860);
#6417=VERTEX_POINT('',#20862);
#6418=VERTEX_POINT('',#20865);
#6419=VERTEX_POINT('',#20866);
#6420=VERTEX_POINT('',#20868);
#6421=VERTEX_POINT('',#20871);
#6422=VERTEX_POINT('',#20872);
#6423=VERTEX_POINT('',#20874);
#6424=VERTEX_POINT('',#20877);
#6425=VERTEX_POINT('',#20878);
#6426=VERTEX_POINT('',#20880);
#6427=VERTEX_POINT('',#20883);
#6428=VERTEX_POINT('',#20884);
#6429=VERTEX_POINT('',#20886);
#6430=VERTEX_POINT('',#20889);
#6431=VERTEX_POINT('',#20890);
#6432=VERTEX_POINT('',#20892);
#6433=VERTEX_POINT('',#20895);
#6434=VERTEX_POINT('',#20896);
#6435=VERTEX_POINT('',#20898);
#6436=VERTEX_POINT('',#20901);
#6437=VERTEX_POINT('',#20902);
#6438=VERTEX_POINT('',#20904);
#6439=VERTEX_POINT('',#20907);
#6440=VERTEX_POINT('',#20908);
#6441=VERTEX_POINT('',#20910);
#6442=VERTEX_POINT('',#20913);
#6443=VERTEX_POINT('',#20914);
#6444=VERTEX_POINT('',#20916);
#6445=VERTEX_POINT('',#20919);
#6446=VERTEX_POINT('',#20920);
#6447=VERTEX_POINT('',#20922);
#6448=VERTEX_POINT('',#20925);
#6449=VERTEX_POINT('',#20926);
#6450=VERTEX_POINT('',#20928);
#6451=VERTEX_POINT('',#20931);
#6452=VERTEX_POINT('',#20932);
#6453=VERTEX_POINT('',#20934);
#6454=VERTEX_POINT('',#20937);
#6455=VERTEX_POINT('',#20938);
#6456=VERTEX_POINT('',#20940);
#6457=VERTEX_POINT('',#20943);
#6458=VERTEX_POINT('',#20944);
#6459=VERTEX_POINT('',#20946);
#6460=VERTEX_POINT('',#20949);
#6461=VERTEX_POINT('',#20950);
#6462=VERTEX_POINT('',#20952);
#6463=VERTEX_POINT('',#20955);
#6464=VERTEX_POINT('',#20956);
#6465=VERTEX_POINT('',#20958);
#6466=VERTEX_POINT('',#20961);
#6467=VERTEX_POINT('',#20962);
#6468=VERTEX_POINT('',#20964);
#6469=VERTEX_POINT('',#20967);
#6470=VERTEX_POINT('',#20968);
#6471=VERTEX_POINT('',#20970);
#6472=VERTEX_POINT('',#20973);
#6473=VERTEX_POINT('',#20974);
#6474=VERTEX_POINT('',#20976);
#6475=VERTEX_POINT('',#20979);
#6476=VERTEX_POINT('',#20980);
#6477=VERTEX_POINT('',#20982);
#6478=VERTEX_POINT('',#20986);
#6479=VERTEX_POINT('',#20992);
#6480=VERTEX_POINT('',#20994);
#6481=VERTEX_POINT('',#20998);
#6482=VERTEX_POINT('',#21005);
#6483=VERTEX_POINT('',#21007);
#6484=VERTEX_POINT('',#21011);
#6485=VERTEX_POINT('',#21018);
#6486=VERTEX_POINT('',#21022);
#6487=VERTEX_POINT('',#21029);
#6488=VERTEX_POINT('',#21031);
#6489=VERTEX_POINT('',#21035);
#6490=VERTEX_POINT('',#21042);
#6491=VERTEX_POINT('',#21044);
#6492=VERTEX_POINT('',#21048);
#6493=VERTEX_POINT('',#21055);
#6494=VERTEX_POINT('',#21059);
#6495=VERTEX_POINT('',#21066);
#6496=VERTEX_POINT('',#21068);
#6497=VERTEX_POINT('',#21072);
#6498=VERTEX_POINT('',#21079);
#6499=VERTEX_POINT('',#21081);
#6500=VERTEX_POINT('',#21085);
#6501=VERTEX_POINT('',#21096);
#6502=VERTEX_POINT('',#21098);
#6503=VERTEX_POINT('',#21102);
#6504=VERTEX_POINT('',#21109);
#6505=VERTEX_POINT('',#21113);
#6506=VERTEX_POINT('',#21120);
#6507=VERTEX_POINT('',#21122);
#6508=VERTEX_POINT('',#21126);
#6509=VERTEX_POINT('',#21133);
#6510=VERTEX_POINT('',#21135);
#6511=VERTEX_POINT('',#21139);
#6512=VERTEX_POINT('',#21146);
#6513=VERTEX_POINT('',#21153);
#6514=VERTEX_POINT('',#21155);
#6515=VERTEX_POINT('',#21159);
#6516=VERTEX_POINT('',#21166);
#6517=VERTEX_POINT('',#21168);
#6518=VERTEX_POINT('',#21172);
#6519=VERTEX_POINT('',#21179);
#6520=VERTEX_POINT('',#21181);
#6521=VERTEX_POINT('',#21185);
#6522=VERTEX_POINT('',#21192);
#6523=VERTEX_POINT('',#21194);
#6524=VERTEX_POINT('',#21198);
#6525=VERTEX_POINT('',#21205);
#6526=VERTEX_POINT('',#21207);
#6527=VERTEX_POINT('',#21211);
#6528=VERTEX_POINT('',#21218);
#6529=VERTEX_POINT('',#21220);
#6530=VERTEX_POINT('',#21224);
#6531=VERTEX_POINT('',#21231);
#6532=VERTEX_POINT('',#21233);
#6533=VERTEX_POINT('',#21237);
#6534=VERTEX_POINT('',#21247);
#6535=VERTEX_POINT('',#21249);
#6536=VERTEX_POINT('',#21253);
#6537=VERTEX_POINT('',#21260);
#6538=VERTEX_POINT('',#21262);
#6539=VERTEX_POINT('',#21266);
#6540=VERTEX_POINT('',#21273);
#6541=VERTEX_POINT('',#21275);
#6542=VERTEX_POINT('',#21279);
#6543=VERTEX_POINT('',#21286);
#6544=VERTEX_POINT('',#21288);
#6545=VERTEX_POINT('',#21292);
#6546=VERTEX_POINT('',#21299);
#6547=VERTEX_POINT('',#21301);
#6548=VERTEX_POINT('',#21305);
#6549=VERTEX_POINT('',#21312);
#6550=VERTEX_POINT('',#21316);
#6551=VERTEX_POINT('',#21323);
#6552=VERTEX_POINT('',#21325);
#6553=VERTEX_POINT('',#21329);
#6554=VERTEX_POINT('',#21336);
#6555=VERTEX_POINT('',#21338);
#6556=VERTEX_POINT('',#21342);
#6557=VERTEX_POINT('',#21349);
#6558=VERTEX_POINT('',#21351);
#6559=VERTEX_POINT('',#21355);
#6560=VERTEX_POINT('',#21362);
#6561=VERTEX_POINT('',#21364);
#6562=VERTEX_POINT('',#21368);
#6563=VERTEX_POINT('',#21375);
#6564=VERTEX_POINT('',#21377);
#6565=VERTEX_POINT('',#21381);
#6566=VERTEX_POINT('',#21388);
#6567=VERTEX_POINT('',#21390);
#6568=VERTEX_POINT('',#21394);
#6569=VERTEX_POINT('',#21401);
#6570=VERTEX_POINT('',#21403);
#6571=VERTEX_POINT('',#21407);
#6572=VERTEX_POINT('',#21414);
#6573=VERTEX_POINT('',#21416);
#6574=VERTEX_POINT('',#21420);
#6575=VERTEX_POINT('',#21430);
#6576=VERTEX_POINT('',#21432);
#6577=VERTEX_POINT('',#21436);
#6578=VERTEX_POINT('',#21443);
#6579=VERTEX_POINT('',#21445);
#6580=VERTEX_POINT('',#21449);
#6581=VERTEX_POINT('',#21456);
#6582=VERTEX_POINT('',#21458);
#6583=VERTEX_POINT('',#21462);
#6584=VERTEX_POINT('',#21470);
#6585=VERTEX_POINT('',#21472);
#6586=VERTEX_POINT('',#21476);
#6587=VERTEX_POINT('',#21483);
#6588=VERTEX_POINT('',#21485);
#6589=VERTEX_POINT('',#21489);
#6590=VERTEX_POINT('',#21496);
#6591=VERTEX_POINT('',#21498);
#6592=VERTEX_POINT('',#21502);
#6593=VERTEX_POINT('',#21509);
#6594=VERTEX_POINT('',#21511);
#6595=VERTEX_POINT('',#21515);
#6596=VERTEX_POINT('',#21522);
#6597=VERTEX_POINT('',#21524);
#6598=VERTEX_POINT('',#21528);
#6599=VERTEX_POINT('',#21535);
#6600=VERTEX_POINT('',#21537);
#6601=VERTEX_POINT('',#21541);
#6602=VERTEX_POINT('',#21548);
#6603=VERTEX_POINT('',#21550);
#6604=VERTEX_POINT('',#21554);
#6605=VERTEX_POINT('',#21561);
#6606=VERTEX_POINT('',#21562);
#6607=VERTEX_POINT('',#21572);
#6608=VERTEX_POINT('',#21574);
#6609=VERTEX_POINT('',#21578);
#6610=VERTEX_POINT('',#21585);
#6611=VERTEX_POINT('',#21587);
#6612=VERTEX_POINT('',#21591);
#6613=VERTEX_POINT('',#21598);
#6614=VERTEX_POINT('',#21600);
#6615=VERTEX_POINT('',#21604);
#6616=VERTEX_POINT('',#21611);
#6617=VERTEX_POINT('',#21613);
#6618=VERTEX_POINT('',#21617);
#6619=VERTEX_POINT('',#21627);
#6620=VERTEX_POINT('',#21629);
#6621=VERTEX_POINT('',#21633);
#6622=VERTEX_POINT('',#21640);
#6623=VERTEX_POINT('',#21644);
#6624=VERTEX_POINT('',#21651);
#6625=VERTEX_POINT('',#21658);
#6626=VERTEX_POINT('',#21662);
#6627=VERTEX_POINT('',#21669);
#6628=VERTEX_POINT('',#21676);
#6629=VERTEX_POINT('',#21683);
#6630=VERTEX_POINT('',#21690);
#6631=VERTEX_POINT('',#21697);
#6632=VERTEX_POINT('',#21704);
#6633=VERTEX_POINT('',#21712);
#6634=VERTEX_POINT('',#21716);
#6635=VERTEX_POINT('',#21724);
#6636=VERTEX_POINT('',#21726);
#6637=VERTEX_POINT('',#21730);
#6638=VERTEX_POINT('',#21737);
#6639=VERTEX_POINT('',#21739);
#6640=VERTEX_POINT('',#21743);
#6641=VERTEX_POINT('',#21750);
#6642=VERTEX_POINT('',#21752);
#6643=VERTEX_POINT('',#21756);
#6644=VERTEX_POINT('',#21763);
#6645=VERTEX_POINT('',#21765);
#6646=VERTEX_POINT('',#21769);
#6647=VERTEX_POINT('',#21776);
#6648=VERTEX_POINT('',#21778);
#6649=VERTEX_POINT('',#21782);
#6650=VERTEX_POINT('',#21789);
#6651=VERTEX_POINT('',#21791);
#6652=VERTEX_POINT('',#21795);
#6653=VERTEX_POINT('',#21802);
#6654=VERTEX_POINT('',#21804);
#6655=VERTEX_POINT('',#21808);
#6656=VERTEX_POINT('',#21815);
#6657=VERTEX_POINT('',#21817);
#6658=VERTEX_POINT('',#21821);
#6659=VERTEX_POINT('',#21828);
#6660=VERTEX_POINT('',#21830);
#6661=VERTEX_POINT('',#21834);
#6662=VERTEX_POINT('',#21841);
#6663=VERTEX_POINT('',#21842);
#6664=VERTEX_POINT('',#21844);
#6665=VERTEX_POINT('',#21846);
#6666=VERTEX_POINT('',#21850);
#6667=VERTEX_POINT('',#21852);
#6668=VERTEX_POINT('',#21860);
#6669=VERTEX_POINT('',#21861);
#6670=VERTEX_POINT('',#21863);
#6671=VERTEX_POINT('',#21865);
#6672=VERTEX_POINT('',#21869);
#6673=VERTEX_POINT('',#21871);
#6674=VERTEX_POINT('',#21879);
#6675=VERTEX_POINT('',#21880);
#6676=VERTEX_POINT('',#21882);
#6677=VERTEX_POINT('',#21884);
#6678=VERTEX_POINT('',#21888);
#6679=VERTEX_POINT('',#21890);
#6680=VERTEX_POINT('',#21898);
#6681=VERTEX_POINT('',#21899);
#6682=VERTEX_POINT('',#21901);
#6683=VERTEX_POINT('',#21903);
#6684=VERTEX_POINT('',#21907);
#6685=VERTEX_POINT('',#21909);
#6686=VERTEX_POINT('',#21917);
#6687=VERTEX_POINT('',#21918);
#6688=VERTEX_POINT('',#21920);
#6689=VERTEX_POINT('',#21922);
#6690=VERTEX_POINT('',#21926);
#6691=VERTEX_POINT('',#21928);
#6692=VERTEX_POINT('',#21936);
#6693=VERTEX_POINT('',#21937);
#6694=VERTEX_POINT('',#21939);
#6695=VERTEX_POINT('',#21941);
#6696=VERTEX_POINT('',#21945);
#6697=VERTEX_POINT('',#21947);
#6698=VERTEX_POINT('',#21955);
#6699=VERTEX_POINT('',#21956);
#6700=VERTEX_POINT('',#21958);
#6701=VERTEX_POINT('',#21960);
#6702=VERTEX_POINT('',#21964);
#6703=VERTEX_POINT('',#21966);
#6704=VERTEX_POINT('',#21974);
#6705=VERTEX_POINT('',#21975);
#6706=VERTEX_POINT('',#21977);
#6707=VERTEX_POINT('',#21979);
#6708=VERTEX_POINT('',#21983);
#6709=VERTEX_POINT('',#21985);
#6710=VERTEX_POINT('',#21993);
#6711=VERTEX_POINT('',#21994);
#6712=VERTEX_POINT('',#21996);
#6713=VERTEX_POINT('',#21998);
#6714=VERTEX_POINT('',#22002);
#6715=VERTEX_POINT('',#22004);
#6716=VERTEX_POINT('',#22012);
#6717=VERTEX_POINT('',#22013);
#6718=VERTEX_POINT('',#22015);
#6719=VERTEX_POINT('',#22017);
#6720=VERTEX_POINT('',#22021);
#6721=VERTEX_POINT('',#22023);
#6722=VERTEX_POINT('',#22031);
#6723=VERTEX_POINT('',#22032);
#6724=VERTEX_POINT('',#22034);
#6725=VERTEX_POINT('',#22036);
#6726=VERTEX_POINT('',#22040);
#6727=VERTEX_POINT('',#22042);
#6728=VERTEX_POINT('',#22050);
#6729=VERTEX_POINT('',#22051);
#6730=VERTEX_POINT('',#22053);
#6731=VERTEX_POINT('',#22055);
#6732=VERTEX_POINT('',#22059);
#6733=VERTEX_POINT('',#22061);
#6734=VERTEX_POINT('',#22069);
#6735=VERTEX_POINT('',#22070);
#6736=VERTEX_POINT('',#22072);
#6737=VERTEX_POINT('',#22074);
#6738=VERTEX_POINT('',#22078);
#6739=VERTEX_POINT('',#22080);
#6740=VERTEX_POINT('',#22088);
#6741=VERTEX_POINT('',#22089);
#6742=VERTEX_POINT('',#22091);
#6743=VERTEX_POINT('',#22093);
#6744=VERTEX_POINT('',#22097);
#6745=VERTEX_POINT('',#22099);
#6746=VERTEX_POINT('',#22107);
#6747=VERTEX_POINT('',#22108);
#6748=VERTEX_POINT('',#22110);
#6749=VERTEX_POINT('',#22112);
#6750=VERTEX_POINT('',#22116);
#6751=VERTEX_POINT('',#22118);
#6752=VERTEX_POINT('',#22126);
#6753=VERTEX_POINT('',#22127);
#6754=VERTEX_POINT('',#22129);
#6755=VERTEX_POINT('',#22131);
#6756=VERTEX_POINT('',#22135);
#6757=VERTEX_POINT('',#22137);
#6758=VERTEX_POINT('',#22145);
#6759=VERTEX_POINT('',#22146);
#6760=VERTEX_POINT('',#22148);
#6761=VERTEX_POINT('',#22150);
#6762=VERTEX_POINT('',#22154);
#6763=VERTEX_POINT('',#22156);
#6764=VERTEX_POINT('',#22164);
#6765=VERTEX_POINT('',#22165);
#6766=VERTEX_POINT('',#22167);
#6767=VERTEX_POINT('',#22169);
#6768=VERTEX_POINT('',#22173);
#6769=VERTEX_POINT('',#22175);
#6770=VERTEX_POINT('',#22183);
#6771=VERTEX_POINT('',#22184);
#6772=VERTEX_POINT('',#22186);
#6773=VERTEX_POINT('',#22188);
#6774=VERTEX_POINT('',#22192);
#6775=VERTEX_POINT('',#22194);
#6776=VERTEX_POINT('',#22202);
#6777=VERTEX_POINT('',#22203);
#6778=VERTEX_POINT('',#22205);
#6779=VERTEX_POINT('',#22207);
#6780=VERTEX_POINT('',#22211);
#6781=VERTEX_POINT('',#22213);
#6782=VERTEX_POINT('',#22221);
#6783=VERTEX_POINT('',#22222);
#6784=VERTEX_POINT('',#22224);
#6785=VERTEX_POINT('',#22226);
#6786=VERTEX_POINT('',#22230);
#6787=VERTEX_POINT('',#22232);
#6788=VERTEX_POINT('',#22240);
#6789=VERTEX_POINT('',#22241);
#6790=VERTEX_POINT('',#22243);
#6791=VERTEX_POINT('',#22245);
#6792=VERTEX_POINT('',#22249);
#6793=VERTEX_POINT('',#22251);
#6794=VERTEX_POINT('',#22259);
#6795=VERTEX_POINT('',#22260);
#6796=VERTEX_POINT('',#22262);
#6797=VERTEX_POINT('',#22264);
#6798=VERTEX_POINT('',#22268);
#6799=VERTEX_POINT('',#22270);
#6800=VERTEX_POINT('',#22278);
#6801=VERTEX_POINT('',#22279);
#6802=VERTEX_POINT('',#22281);
#6803=VERTEX_POINT('',#22283);
#6804=VERTEX_POINT('',#22287);
#6805=VERTEX_POINT('',#22289);
#6806=VERTEX_POINT('',#22297);
#6807=VERTEX_POINT('',#22298);
#6808=VERTEX_POINT('',#22300);
#6809=VERTEX_POINT('',#22302);
#6810=VERTEX_POINT('',#22306);
#6811=VERTEX_POINT('',#22308);
#6812=VERTEX_POINT('',#22316);
#6813=VERTEX_POINT('',#22317);
#6814=VERTEX_POINT('',#22319);
#6815=VERTEX_POINT('',#22321);
#6816=VERTEX_POINT('',#22325);
#6817=VERTEX_POINT('',#22327);
#6818=VERTEX_POINT('',#22335);
#6819=VERTEX_POINT('',#22336);
#6820=VERTEX_POINT('',#22338);
#6821=VERTEX_POINT('',#22340);
#6822=VERTEX_POINT('',#22344);
#6823=VERTEX_POINT('',#22346);
#6824=VERTEX_POINT('',#22354);
#6825=VERTEX_POINT('',#22355);
#6826=VERTEX_POINT('',#22357);
#6827=VERTEX_POINT('',#22359);
#6828=VERTEX_POINT('',#22363);
#6829=VERTEX_POINT('',#22365);
#6830=VERTEX_POINT('',#22373);
#6831=VERTEX_POINT('',#22374);
#6832=VERTEX_POINT('',#22376);
#6833=VERTEX_POINT('',#22378);
#6834=VERTEX_POINT('',#22382);
#6835=VERTEX_POINT('',#22384);
#6836=VERTEX_POINT('',#22392);
#6837=VERTEX_POINT('',#22393);
#6838=VERTEX_POINT('',#22395);
#6839=VERTEX_POINT('',#22397);
#6840=VERTEX_POINT('',#22401);
#6841=VERTEX_POINT('',#22403);
#6842=VERTEX_POINT('',#22411);
#6843=VERTEX_POINT('',#22412);
#6844=VERTEX_POINT('',#22414);
#6845=VERTEX_POINT('',#22416);
#6846=VERTEX_POINT('',#22420);
#6847=VERTEX_POINT('',#22422);
#6848=VERTEX_POINT('',#22430);
#6849=VERTEX_POINT('',#22431);
#6850=VERTEX_POINT('',#22433);
#6851=VERTEX_POINT('',#22435);
#6852=VERTEX_POINT('',#22439);
#6853=VERTEX_POINT('',#22441);
#6854=VERTEX_POINT('',#22449);
#6855=VERTEX_POINT('',#22450);
#6856=VERTEX_POINT('',#22452);
#6857=VERTEX_POINT('',#22454);
#6858=VERTEX_POINT('',#22458);
#6859=VERTEX_POINT('',#22460);
#6860=VERTEX_POINT('',#22468);
#6861=VERTEX_POINT('',#22469);
#6862=VERTEX_POINT('',#22471);
#6863=VERTEX_POINT('',#22473);
#6864=VERTEX_POINT('',#22477);
#6865=VERTEX_POINT('',#22479);
#6866=VERTEX_POINT('',#22487);
#6867=VERTEX_POINT('',#22488);
#6868=VERTEX_POINT('',#22490);
#6869=VERTEX_POINT('',#22492);
#6870=VERTEX_POINT('',#22496);
#6871=VERTEX_POINT('',#22498);
#6872=VERTEX_POINT('',#22506);
#6873=VERTEX_POINT('',#22507);
#6874=VERTEX_POINT('',#22509);
#6875=VERTEX_POINT('',#22511);
#6876=VERTEX_POINT('',#22515);
#6877=VERTEX_POINT('',#22517);
#6878=VERTEX_POINT('',#22525);
#6879=VERTEX_POINT('',#22526);
#6880=VERTEX_POINT('',#22528);
#6881=VERTEX_POINT('',#22530);
#6882=VERTEX_POINT('',#22534);
#6883=VERTEX_POINT('',#22536);
#6884=VERTEX_POINT('',#22544);
#6885=VERTEX_POINT('',#22545);
#6886=VERTEX_POINT('',#22547);
#6887=VERTEX_POINT('',#22549);
#6888=VERTEX_POINT('',#22553);
#6889=VERTEX_POINT('',#22555);
#6890=VERTEX_POINT('',#22563);
#6891=VERTEX_POINT('',#22564);
#6892=VERTEX_POINT('',#22566);
#6893=VERTEX_POINT('',#22568);
#6894=VERTEX_POINT('',#22572);
#6895=VERTEX_POINT('',#22574);
#6896=VERTEX_POINT('',#22582);
#6897=VERTEX_POINT('',#22583);
#6898=VERTEX_POINT('',#22585);
#6899=VERTEX_POINT('',#22587);
#6900=VERTEX_POINT('',#22591);
#6901=VERTEX_POINT('',#22593);
#6902=VERTEX_POINT('',#22601);
#6903=VERTEX_POINT('',#22602);
#6904=VERTEX_POINT('',#22604);
#6905=VERTEX_POINT('',#22606);
#6906=VERTEX_POINT('',#22610);
#6907=VERTEX_POINT('',#22612);
#6908=VERTEX_POINT('',#22620);
#6909=VERTEX_POINT('',#22622);
#6910=VERTEX_POINT('',#22623);
#6911=VERTEX_POINT('',#22625);
#6912=VERTEX_POINT('',#22628);
#6913=VERTEX_POINT('',#22629);
#6914=VERTEX_POINT('',#22631);
#6915=VERTEX_POINT('',#22634);
#6916=VERTEX_POINT('',#22635);
#6917=VERTEX_POINT('',#22637);
#6918=VERTEX_POINT('',#22640);
#6919=VERTEX_POINT('',#22641);
#6920=VERTEX_POINT('',#22643);
#6921=VERTEX_POINT('',#22646);
#6922=VERTEX_POINT('',#22647);
#6923=VERTEX_POINT('',#22649);
#6924=VERTEX_POINT('',#22652);
#6925=VERTEX_POINT('',#22653);
#6926=VERTEX_POINT('',#22655);
#6927=VERTEX_POINT('',#22658);
#6928=VERTEX_POINT('',#22659);
#6929=VERTEX_POINT('',#22661);
#6930=VERTEX_POINT('',#22663);
#6931=VERTEX_POINT('',#22666);
#6932=VERTEX_POINT('',#22667);
#6933=VERTEX_POINT('',#22669);
#6934=VERTEX_POINT('',#22671);
#6935=VERTEX_POINT('',#22674);
#6936=VERTEX_POINT('',#22675);
#6937=VERTEX_POINT('',#22677);
#6938=VERTEX_POINT('',#22680);
#6939=VERTEX_POINT('',#22681);
#6940=VERTEX_POINT('',#22683);
#6941=VERTEX_POINT('',#22685);
#6942=VERTEX_POINT('',#22688);
#6943=VERTEX_POINT('',#22689);
#6944=VERTEX_POINT('',#22691);
#6945=VERTEX_POINT('',#22694);
#6946=VERTEX_POINT('',#22695);
#6947=VERTEX_POINT('',#22697);
#6948=VERTEX_POINT('',#22700);
#6949=VERTEX_POINT('',#22701);
#6950=VERTEX_POINT('',#22703);
#6951=VERTEX_POINT('',#22705);
#6952=VERTEX_POINT('',#22708);
#6953=VERTEX_POINT('',#22709);
#6954=VERTEX_POINT('',#22711);
#6955=VERTEX_POINT('',#22713);
#6956=VERTEX_POINT('',#22716);
#6957=VERTEX_POINT('',#22717);
#6958=VERTEX_POINT('',#22719);
#6959=VERTEX_POINT('',#22722);
#6960=VERTEX_POINT('',#22723);
#6961=VERTEX_POINT('',#22725);
#6962=VERTEX_POINT('',#22727);
#6963=VERTEX_POINT('',#22730);
#6964=VERTEX_POINT('',#22731);
#6965=VERTEX_POINT('',#22733);
#6966=VERTEX_POINT('',#22736);
#6967=VERTEX_POINT('',#22737);
#6968=VERTEX_POINT('',#22739);
#6969=VERTEX_POINT('',#22742);
#6970=VERTEX_POINT('',#22743);
#6971=VERTEX_POINT('',#22745);
#6972=VERTEX_POINT('',#22747);
#6973=VERTEX_POINT('',#22750);
#6974=VERTEX_POINT('',#22751);
#6975=VERTEX_POINT('',#22753);
#6976=VERTEX_POINT('',#22756);
#6977=VERTEX_POINT('',#22757);
#6978=VERTEX_POINT('',#22759);
#6979=VERTEX_POINT('',#22762);
#6980=VERTEX_POINT('',#22763);
#6981=VERTEX_POINT('',#22765);
#6982=VERTEX_POINT('',#22768);
#6983=VERTEX_POINT('',#22769);
#6984=VERTEX_POINT('',#22771);
#6985=VERTEX_POINT('',#22773);
#6986=VERTEX_POINT('',#22776);
#6987=VERTEX_POINT('',#22777);
#6988=VERTEX_POINT('',#22779);
#6989=VERTEX_POINT('',#22783);
#6990=VERTEX_POINT('',#22787);
#6991=VERTEX_POINT('',#22789);
#6992=VERTEX_POINT('',#22793);
#6993=VERTEX_POINT('',#22795);
#6994=VERTEX_POINT('',#22799);
#6995=VERTEX_POINT('',#22801);
#6996=VERTEX_POINT('',#22805);
#6997=VERTEX_POINT('',#22807);
#6998=VERTEX_POINT('',#22811);
#6999=VERTEX_POINT('',#22813);
#7000=VERTEX_POINT('',#22817);
#7001=VERTEX_POINT('',#22819);
#7002=VERTEX_POINT('',#22823);
#7003=VERTEX_POINT('',#22825);
#7004=VERTEX_POINT('',#22829);
#7005=VERTEX_POINT('',#22831);
#7006=VERTEX_POINT('',#22835);
#7007=VERTEX_POINT('',#22837);
#7008=VERTEX_POINT('',#22841);
#7009=VERTEX_POINT('',#22843);
#7010=VERTEX_POINT('',#22847);
#7011=VERTEX_POINT('',#22849);
#7012=VERTEX_POINT('',#22853);
#7013=VERTEX_POINT('',#22855);
#7014=VERTEX_POINT('',#22859);
#7015=VERTEX_POINT('',#22861);
#7016=VERTEX_POINT('',#22865);
#7017=VERTEX_POINT('',#22867);
#7018=VERTEX_POINT('',#22871);
#7019=VERTEX_POINT('',#22873);
#7020=VERTEX_POINT('',#22877);
#7021=VERTEX_POINT('',#22879);
#7022=VERTEX_POINT('',#22883);
#7023=VERTEX_POINT('',#22885);
#7024=VERTEX_POINT('',#22889);
#7025=VERTEX_POINT('',#22891);
#7026=VERTEX_POINT('',#22895);
#7027=VERTEX_POINT('',#22897);
#7028=VERTEX_POINT('',#22901);
#7029=VERTEX_POINT('',#22903);
#7030=VERTEX_POINT('',#22907);
#7031=VERTEX_POINT('',#22909);
#7032=VERTEX_POINT('',#22913);
#7033=VERTEX_POINT('',#22915);
#7034=VERTEX_POINT('',#22919);
#7035=VERTEX_POINT('',#22921);
#7036=VERTEX_POINT('',#22925);
#7037=VERTEX_POINT('',#22932);
#7038=VERTEX_POINT('',#22939);
#7039=VERTEX_POINT('',#22943);
#7040=VERTEX_POINT('',#22950);
#7041=VERTEX_POINT('',#22957);
#7042=VERTEX_POINT('',#22964);
#7043=VERTEX_POINT('',#22971);
#7044=VERTEX_POINT('',#22975);
#7045=VERTEX_POINT('',#22982);
#7046=VERTEX_POINT('',#22986);
#7047=VERTEX_POINT('',#22993);
#7048=VERTEX_POINT('',#22997);
#7049=VERTEX_POINT('',#23004);
#7050=VERTEX_POINT('',#23011);
#7051=VERTEX_POINT('',#23018);
#7052=VERTEX_POINT('',#23025);
#7053=VERTEX_POINT('',#23029);
#7054=VERTEX_POINT('',#23036);
#7055=VERTEX_POINT('',#23043);
#7056=VERTEX_POINT('',#23047);
#7057=VERTEX_POINT('',#23054);
#7058=VERTEX_POINT('',#23061);
#7059=VERTEX_POINT('',#23065);
#7060=VERTEX_POINT('',#23072);
#7061=VERTEX_POINT('',#23079);
#7062=VERTEX_POINT('',#23086);
#7063=VERTEX_POINT('',#23093);
#7064=VERTEX_POINT('',#23097);
#7065=VERTEX_POINT('',#23104);
#7066=VERTEX_POINT('',#23111);
#7067=VERTEX_POINT('',#23119);
#7068=VERTEX_POINT('',#23121);
#7069=VERTEX_POINT('',#23125);
#7070=VERTEX_POINT('',#23132);
#7071=VERTEX_POINT('',#23133);
#7072=VERTEX_POINT('',#23135);
#7073=VERTEX_POINT('',#23137);
#7074=VERTEX_POINT('',#23141);
#7075=VERTEX_POINT('',#23143);
#7076=VERTEX_POINT('',#23147);
#7077=VERTEX_POINT('',#23149);
#7078=VERTEX_POINT('',#23157);
#7079=VERTEX_POINT('',#23158);
#7080=VERTEX_POINT('',#23160);
#7081=VERTEX_POINT('',#23162);
#7082=VERTEX_POINT('',#23166);
#7083=VERTEX_POINT('',#23168);
#7084=VERTEX_POINT('',#23172);
#7085=VERTEX_POINT('',#23174);
#7086=VERTEX_POINT('',#23182);
#7087=VERTEX_POINT('',#23183);
#7088=VERTEX_POINT('',#23185);
#7089=VERTEX_POINT('',#23187);
#7090=VERTEX_POINT('',#23191);
#7091=VERTEX_POINT('',#23193);
#7092=VERTEX_POINT('',#23201);
#7093=VERTEX_POINT('',#23202);
#7094=VERTEX_POINT('',#23204);
#7095=VERTEX_POINT('',#23206);
#7096=VERTEX_POINT('',#23210);
#7097=VERTEX_POINT('',#23211);
#7098=VERTEX_POINT('',#23213);
#7099=VERTEX_POINT('',#23215);
#7100=VERTEX_POINT('',#23219);
#7101=VERTEX_POINT('',#23221);
#7102=VERTEX_POINT('',#23225);
#7103=VERTEX_POINT('',#23227);
#7104=VERTEX_POINT('',#23235);
#7105=VERTEX_POINT('',#23236);
#7106=VERTEX_POINT('',#23238);
#7107=VERTEX_POINT('',#23240);
#7108=VERTEX_POINT('',#23244);
#7109=VERTEX_POINT('',#23246);
#7110=VERTEX_POINT('',#23254);
#7111=VERTEX_POINT('',#23255);
#7112=VERTEX_POINT('',#23257);
#7113=VERTEX_POINT('',#23259);
#7114=VERTEX_POINT('',#23263);
#7115=VERTEX_POINT('',#23265);
#7116=VERTEX_POINT('',#23273);
#7117=VERTEX_POINT('',#23274);
#7118=VERTEX_POINT('',#23276);
#7119=VERTEX_POINT('',#23278);
#7120=VERTEX_POINT('',#23282);
#7121=VERTEX_POINT('',#23284);
#7122=VERTEX_POINT('',#23292);
#7123=VERTEX_POINT('',#23293);
#7124=VERTEX_POINT('',#23295);
#7125=VERTEX_POINT('',#23297);
#7126=VERTEX_POINT('',#23301);
#7127=VERTEX_POINT('',#23305);
#7128=VERTEX_POINT('',#23306);
#7129=VERTEX_POINT('',#23308);
#7130=VERTEX_POINT('',#23310);
#7131=VERTEX_POINT('',#23314);
#7132=VERTEX_POINT('',#23316);
#7133=VERTEX_POINT('',#23324);
#7134=VERTEX_POINT('',#23325);
#7135=VERTEX_POINT('',#23327);
#7136=VERTEX_POINT('',#23329);
#7137=VERTEX_POINT('',#23333);
#7138=VERTEX_POINT('',#23335);
#7139=VERTEX_POINT('',#23339);
#7140=VERTEX_POINT('',#23341);
#7141=VERTEX_POINT('',#23349);
#7142=VERTEX_POINT('',#23350);
#7143=VERTEX_POINT('',#23352);
#7144=VERTEX_POINT('',#23354);
#7145=VERTEX_POINT('',#23358);
#7146=VERTEX_POINT('',#23362);
#7147=VERTEX_POINT('',#23368);
#7148=VERTEX_POINT('',#23369);
#7149=VERTEX_POINT('',#23371);
#7150=VERTEX_POINT('',#23373);
#7151=VERTEX_POINT('',#23377);
#7152=VERTEX_POINT('',#23379);
#7153=VERTEX_POINT('',#23387);
#7154=VERTEX_POINT('',#23388);
#7155=VERTEX_POINT('',#23390);
#7156=VERTEX_POINT('',#23392);
#7157=VERTEX_POINT('',#23396);
#7158=VERTEX_POINT('',#23398);
#7159=VERTEX_POINT('',#23402);
#7160=VERTEX_POINT('',#23404);
#7161=VERTEX_POINT('',#23412);
#7162=VERTEX_POINT('',#23413);
#7163=VERTEX_POINT('',#23415);
#7164=VERTEX_POINT('',#23417);
#7165=VERTEX_POINT('',#23421);
#7166=VERTEX_POINT('',#23423);
#7167=VERTEX_POINT('',#23427);
#7168=VERTEX_POINT('',#23431);
#7169=VERTEX_POINT('',#23437);
#7170=VERTEX_POINT('',#23443);
#7171=VERTEX_POINT('',#23445);
#7172=VERTEX_POINT('',#23453);
#7173=VERTEX_POINT('',#23454);
#7174=VERTEX_POINT('',#23456);
#7175=VERTEX_POINT('',#23458);
#7176=VERTEX_POINT('',#23462);
#7177=VERTEX_POINT('',#23464);
#7178=VERTEX_POINT('',#23472);
#7179=VERTEX_POINT('',#23473);
#7180=VERTEX_POINT('',#23475);
#7181=VERTEX_POINT('',#23477);
#7182=VERTEX_POINT('',#23481);
#7183=VERTEX_POINT('',#23483);
#7184=VERTEX_POINT('',#23491);
#7185=VERTEX_POINT('',#23492);
#7186=VERTEX_POINT('',#23494);
#7187=VERTEX_POINT('',#23496);
#7188=VERTEX_POINT('',#23500);
#7189=VERTEX_POINT('',#23502);
#7190=VERTEX_POINT('',#23510);
#7191=VERTEX_POINT('',#23511);
#7192=VERTEX_POINT('',#23513);
#7193=VERTEX_POINT('',#23515);
#7194=VERTEX_POINT('',#23519);
#7195=VERTEX_POINT('',#23521);
#7196=VERTEX_POINT('',#23529);
#7197=VERTEX_POINT('',#23530);
#7198=VERTEX_POINT('',#23532);
#7199=VERTEX_POINT('',#23534);
#7200=VERTEX_POINT('',#23538);
#7201=VERTEX_POINT('',#23540);
#7202=VERTEX_POINT('',#23548);
#7203=VERTEX_POINT('',#23549);
#7204=VERTEX_POINT('',#23551);
#7205=VERTEX_POINT('',#23553);
#7206=VERTEX_POINT('',#23557);
#7207=VERTEX_POINT('',#23559);
#7208=VERTEX_POINT('',#23567);
#7209=VERTEX_POINT('',#23568);
#7210=VERTEX_POINT('',#23570);
#7211=VERTEX_POINT('',#23572);
#7212=VERTEX_POINT('',#23576);
#7213=VERTEX_POINT('',#23578);
#7214=VERTEX_POINT('',#23586);
#7215=VERTEX_POINT('',#23587);
#7216=VERTEX_POINT('',#23589);
#7217=VERTEX_POINT('',#23591);
#7218=VERTEX_POINT('',#23595);
#7219=VERTEX_POINT('',#23597);
#7220=VERTEX_POINT('',#23605);
#7221=VERTEX_POINT('',#23606);
#7222=VERTEX_POINT('',#23608);
#7223=VERTEX_POINT('',#23610);
#7224=VERTEX_POINT('',#23614);
#7225=VERTEX_POINT('',#23616);
#7226=VERTEX_POINT('',#23624);
#7227=VERTEX_POINT('',#23625);
#7228=VERTEX_POINT('',#23627);
#7229=VERTEX_POINT('',#23629);
#7230=VERTEX_POINT('',#23633);
#7231=VERTEX_POINT('',#23635);
#7232=VERTEX_POINT('',#23643);
#7233=VERTEX_POINT('',#23644);
#7234=VERTEX_POINT('',#23646);
#7235=VERTEX_POINT('',#23648);
#7236=VERTEX_POINT('',#23652);
#7237=VERTEX_POINT('',#23654);
#7238=VERTEX_POINT('',#23662);
#7239=VERTEX_POINT('',#23663);
#7240=VERTEX_POINT('',#23665);
#7241=VERTEX_POINT('',#23667);
#7242=VERTEX_POINT('',#23671);
#7243=VERTEX_POINT('',#23673);
#7244=VERTEX_POINT('',#23681);
#7245=VERTEX_POINT('',#23682);
#7246=VERTEX_POINT('',#23684);
#7247=VERTEX_POINT('',#23686);
#7248=VERTEX_POINT('',#23690);
#7249=VERTEX_POINT('',#23692);
#7250=VERTEX_POINT('',#23700);
#7251=VERTEX_POINT('',#23701);
#7252=VERTEX_POINT('',#23703);
#7253=VERTEX_POINT('',#23705);
#7254=VERTEX_POINT('',#23709);
#7255=VERTEX_POINT('',#23711);
#7256=VERTEX_POINT('',#23719);
#7257=VERTEX_POINT('',#23720);
#7258=VERTEX_POINT('',#23722);
#7259=VERTEX_POINT('',#23724);
#7260=VERTEX_POINT('',#23728);
#7261=VERTEX_POINT('',#23730);
#7262=VERTEX_POINT('',#23738);
#7263=VERTEX_POINT('',#23739);
#7264=VERTEX_POINT('',#23741);
#7265=VERTEX_POINT('',#23743);
#7266=VERTEX_POINT('',#23747);
#7267=VERTEX_POINT('',#23749);
#7268=VERTEX_POINT('',#23757);
#7269=VERTEX_POINT('',#23758);
#7270=VERTEX_POINT('',#23760);
#7271=VERTEX_POINT('',#23762);
#7272=VERTEX_POINT('',#23766);
#7273=VERTEX_POINT('',#23768);
#7274=VERTEX_POINT('',#23776);
#7275=VERTEX_POINT('',#23777);
#7276=VERTEX_POINT('',#23779);
#7277=VERTEX_POINT('',#23781);
#7278=VERTEX_POINT('',#23785);
#7279=VERTEX_POINT('',#23787);
#7280=VERTEX_POINT('',#23795);
#7281=VERTEX_POINT('',#23796);
#7282=VERTEX_POINT('',#23798);
#7283=VERTEX_POINT('',#23800);
#7284=VERTEX_POINT('',#23804);
#7285=VERTEX_POINT('',#23806);
#7286=VERTEX_POINT('',#23814);
#7287=VERTEX_POINT('',#23815);
#7288=VERTEX_POINT('',#23817);
#7289=VERTEX_POINT('',#23819);
#7290=VERTEX_POINT('',#23823);
#7291=VERTEX_POINT('',#23825);
#7292=VERTEX_POINT('',#23833);
#7293=VERTEX_POINT('',#23834);
#7294=VERTEX_POINT('',#23836);
#7295=VERTEX_POINT('',#23838);
#7296=VERTEX_POINT('',#23842);
#7297=VERTEX_POINT('',#23844);
#7298=VERTEX_POINT('',#23852);
#7299=VERTEX_POINT('',#23853);
#7300=VERTEX_POINT('',#23855);
#7301=VERTEX_POINT('',#23857);
#7302=VERTEX_POINT('',#23861);
#7303=VERTEX_POINT('',#23863);
#7304=VERTEX_POINT('',#23871);
#7305=VERTEX_POINT('',#23872);
#7306=VERTEX_POINT('',#23874);
#7307=VERTEX_POINT('',#23876);
#7308=VERTEX_POINT('',#23880);
#7309=VERTEX_POINT('',#23882);
#7310=VERTEX_POINT('',#23890);
#7311=VERTEX_POINT('',#23891);
#7312=VERTEX_POINT('',#23893);
#7313=VERTEX_POINT('',#23895);
#7314=VERTEX_POINT('',#23899);
#7315=VERTEX_POINT('',#23901);
#7316=VERTEX_POINT('',#23909);
#7317=VERTEX_POINT('',#23910);
#7318=VERTEX_POINT('',#23912);
#7319=VERTEX_POINT('',#23914);
#7320=VERTEX_POINT('',#23918);
#7321=VERTEX_POINT('',#23920);
#7322=VERTEX_POINT('',#23928);
#7323=VERTEX_POINT('',#23929);
#7324=VERTEX_POINT('',#23931);
#7325=VERTEX_POINT('',#23933);
#7326=VERTEX_POINT('',#23937);
#7327=VERTEX_POINT('',#23939);
#7328=VERTEX_POINT('',#23947);
#7329=VERTEX_POINT('',#23948);
#7330=VERTEX_POINT('',#23950);
#7331=VERTEX_POINT('',#23952);
#7332=VERTEX_POINT('',#23956);
#7333=VERTEX_POINT('',#23958);
#7334=VERTEX_POINT('',#23966);
#7335=VERTEX_POINT('',#23967);
#7336=VERTEX_POINT('',#23969);
#7337=VERTEX_POINT('',#23971);
#7338=VERTEX_POINT('',#23975);
#7339=VERTEX_POINT('',#23977);
#7340=VERTEX_POINT('',#23985);
#7341=VERTEX_POINT('',#23986);
#7342=VERTEX_POINT('',#23988);
#7343=VERTEX_POINT('',#23990);
#7344=VERTEX_POINT('',#23994);
#7345=VERTEX_POINT('',#23996);
#7346=VERTEX_POINT('',#24004);
#7347=VERTEX_POINT('',#24005);
#7348=VERTEX_POINT('',#24007);
#7349=VERTEX_POINT('',#24009);
#7350=VERTEX_POINT('',#24013);
#7351=VERTEX_POINT('',#24015);
#7352=VERTEX_POINT('',#24023);
#7353=VERTEX_POINT('',#24024);
#7354=VERTEX_POINT('',#24026);
#7355=VERTEX_POINT('',#24028);
#7356=VERTEX_POINT('',#24032);
#7357=VERTEX_POINT('',#24034);
#7358=VERTEX_POINT('',#24042);
#7359=VERTEX_POINT('',#24043);
#7360=VERTEX_POINT('',#24045);
#7361=VERTEX_POINT('',#24047);
#7362=VERTEX_POINT('',#24051);
#7363=VERTEX_POINT('',#24053);
#7364=VERTEX_POINT('',#24061);
#7365=VERTEX_POINT('',#24063);
#7366=EDGE_CURVE('',#6046,#6047,#2396,.T.);
#7367=EDGE_CURVE('',#6046,#6048,#2397,.T.);
#7368=EDGE_CURVE('',#6049,#6048,#2398,.T.);
#7369=EDGE_CURVE('',#6047,#6049,#2399,.T.);
#7370=EDGE_CURVE('',#6050,#6046,#2400,.T.);
#7371=EDGE_CURVE('',#6050,#6051,#2401,.T.);
#7372=EDGE_CURVE('',#6048,#6051,#2402,.T.);
#7373=EDGE_CURVE('',#6047,#6052,#2403,.T.);
#7374=EDGE_CURVE('',#6053,#6049,#2404,.T.);
#7375=EDGE_CURVE('',#6052,#6053,#2405,.T.);
#7376=EDGE_CURVE('',#6052,#6050,#2406,.T.);
#7377=EDGE_CURVE('',#6051,#6053,#2407,.T.);
#7378=EDGE_CURVE('',#6054,#6055,#2408,.T.);
#7379=EDGE_CURVE('',#6055,#6056,#2409,.T.);
#7380=EDGE_CURVE('',#6056,#6057,#2410,.T.);
#7381=EDGE_CURVE('',#6057,#6054,#2411,.T.);
#7382=EDGE_CURVE('',#6058,#6059,#2412,.T.);
#7383=EDGE_CURVE('',#6059,#6054,#2413,.T.);
#7384=EDGE_CURVE('',#6058,#6057,#2414,.T.);
#7385=EDGE_CURVE('',#6060,#6058,#2415,.T.);
#7386=EDGE_CURVE('',#6060,#6056,#2416,.T.);
#7387=EDGE_CURVE('',#6061,#6060,#2417,.T.);
#7388=EDGE_CURVE('',#6061,#6055,#2418,.T.);
#7389=EDGE_CURVE('',#6059,#6061,#2419,.T.);
#7390=EDGE_CURVE('',#6062,#6063,#2420,.T.);
#7391=EDGE_CURVE('',#6064,#6062,#2421,.T.);
#7392=EDGE_CURVE('',#6065,#6064,#2422,.T.);
#7393=EDGE_CURVE('',#6063,#6065,#2423,.T.);
#7394=EDGE_CURVE('',#6064,#6066,#13,.T.);
#7395=EDGE_CURVE('',#6066,#6067,#2424,.T.);
#7396=EDGE_CURVE('',#6065,#6067,#14,.T.);
#7397=EDGE_CURVE('',#6067,#6068,#2425,.T.);
#7398=EDGE_CURVE('',#6063,#6068,#15,.T.);
#7399=EDGE_CURVE('',#6069,#6066,#2426,.T.);
#7400=EDGE_CURVE('',#6068,#6069,#2427,.T.);
#7401=EDGE_CURVE('',#6070,#6071,#2428,.T.);
#7402=EDGE_CURVE('',#6071,#6072,#2429,.T.);
#7403=EDGE_CURVE('',#6072,#6073,#2430,.T.);
#7404=EDGE_CURVE('',#6073,#6074,#16,.T.);
#7405=EDGE_CURVE('',#6074,#6075,#2431,.T.);
#7406=EDGE_CURVE('',#6075,#6076,#2432,.T.);
#7407=EDGE_CURVE('',#6076,#6077,#2433,.T.);
#7408=EDGE_CURVE('',#6077,#6078,#2434,.T.);
#7409=EDGE_CURVE('',#6078,#6079,#2435,.T.);
#7410=EDGE_CURVE('',#6079,#6070,#2436,.T.);
#7411=EDGE_CURVE('',#6080,#6075,#2437,.T.);
#7412=EDGE_CURVE('',#6081,#6080,#2438,.T.);
#7413=EDGE_CURVE('',#6081,#6076,#2439,.T.);
#7414=EDGE_CURVE('',#6082,#6074,#2440,.T.);
#7415=EDGE_CURVE('',#6080,#6082,#2441,.T.);
#7416=EDGE_CURVE('',#6082,#6069,#17,.T.);
#7417=EDGE_CURVE('',#6083,#6073,#2442,.T.);
#7418=EDGE_CURVE('',#6062,#6083,#18,.T.);
#7419=EDGE_CURVE('',#6084,#6072,#2443,.T.);
#7420=EDGE_CURVE('',#6084,#6083,#2444,.T.);
#7421=EDGE_CURVE('',#6085,#6071,#2445,.T.);
#7422=EDGE_CURVE('',#6085,#6084,#2446,.T.);
#7423=EDGE_CURVE('',#6086,#6079,#2447,.T.);
#7424=EDGE_CURVE('',#6087,#6086,#2448,.T.);
#7425=EDGE_CURVE('',#6087,#6070,#2449,.T.);
#7426=EDGE_CURVE('',#6088,#6078,#2450,.T.);
#7427=EDGE_CURVE('',#6086,#6088,#2451,.T.);
#7428=EDGE_CURVE('',#6089,#6077,#2452,.T.);
#7429=EDGE_CURVE('',#6088,#6089,#2453,.T.);
#7430=EDGE_CURVE('',#6089,#6081,#2454,.T.);
#7431=EDGE_CURVE('',#6087,#6085,#2455,.T.);
#7432=EDGE_CURVE('',#6090,#6091,#2456,.T.);
#7433=EDGE_CURVE('',#6092,#6091,#19,.T.);
#7434=EDGE_CURVE('',#6092,#6093,#2457,.T.);
#7435=EDGE_CURVE('',#6093,#6090,#20,.T.);
#7436=EDGE_CURVE('',#6094,#6090,#2458,.T.);
#7437=EDGE_CURVE('',#6093,#6095,#2459,.T.);
#7438=EDGE_CURVE('',#6095,#6094,#21,.T.);
#7439=EDGE_CURVE('',#6091,#6096,#2460,.T.);
#7440=EDGE_CURVE('',#6096,#6094,#2461,.T.);
#7441=EDGE_CURVE('',#6097,#6098,#2462,.T.);
#7442=EDGE_CURVE('',#6098,#6099,#22,.T.);
#7443=EDGE_CURVE('',#6099,#6100,#2463,.T.);
#7444=EDGE_CURVE('',#6100,#6101,#2464,.T.);
#7445=EDGE_CURVE('',#6101,#6102,#2465,.T.);
#7446=EDGE_CURVE('',#6102,#6103,#2466,.T.);
#7447=EDGE_CURVE('',#6103,#6104,#2467,.T.);
#7448=EDGE_CURVE('',#6104,#6105,#2468,.T.);
#7449=EDGE_CURVE('',#6105,#6106,#2469,.T.);
#7450=EDGE_CURVE('',#6106,#6097,#2470,.T.);
#7451=EDGE_CURVE('',#6107,#6102,#2471,.T.);
#7452=EDGE_CURVE('',#6108,#6107,#2472,.T.);
#7453=EDGE_CURVE('',#6108,#6103,#2473,.T.);
#7454=EDGE_CURVE('',#6109,#6101,#2474,.T.);
#7455=EDGE_CURVE('',#6107,#6109,#2475,.T.);
#7456=EDGE_CURVE('',#6110,#6100,#2476,.T.);
#7457=EDGE_CURVE('',#6109,#6110,#2477,.T.);
#7458=EDGE_CURVE('',#6111,#6099,#2478,.T.);
#7459=EDGE_CURVE('',#6110,#6111,#2479,.T.);
#7460=EDGE_CURVE('',#6111,#6096,#23,.T.);
#7461=EDGE_CURVE('',#6092,#6098,#2480,.T.);
#7462=EDGE_CURVE('',#6112,#6106,#2481,.T.);
#7463=EDGE_CURVE('',#6112,#6113,#2482,.T.);
#7464=EDGE_CURVE('',#6113,#6097,#2483,.T.);
#7465=EDGE_CURVE('',#6114,#6105,#2484,.T.);
#7466=EDGE_CURVE('',#6112,#6114,#2485,.T.);
#7467=EDGE_CURVE('',#6115,#6104,#2486,.T.);
#7468=EDGE_CURVE('',#6114,#6115,#2487,.T.);
#7469=EDGE_CURVE('',#6115,#6108,#2488,.T.);
#7470=EDGE_CURVE('',#6095,#6113,#2489,.T.);
#7471=EDGE_CURVE('',#6116,#6116,#24,.T.);
#7472=EDGE_CURVE('',#6116,#6117,#2490,.T.);
#7473=EDGE_CURVE('',#6117,#6117,#25,.T.);
#7474=EDGE_CURVE('',#6118,#6119,#2491,.T.);
#7475=EDGE_CURVE('',#6120,#6118,#26,.T.);
#7476=EDGE_CURVE('',#6121,#6120,#2492,.T.);
#7477=EDGE_CURVE('',#6119,#6121,#27,.T.);
#7478=EDGE_CURVE('',#6122,#6123,#2493,.T.);
#7479=EDGE_CURVE('',#6124,#6122,#28,.T.);
#7480=EDGE_CURVE('',#6125,#6124,#2494,.T.);
#7481=EDGE_CURVE('',#6123,#6125,#29,.T.);
#7482=EDGE_CURVE('',#6126,#6127,#2495,.T.);
#7483=EDGE_CURVE('',#6128,#6126,#30,.T.);
#7484=EDGE_CURVE('',#6129,#6128,#2496,.T.);
#7485=EDGE_CURVE('',#6127,#6129,#31,.T.);
#7486=EDGE_CURVE('',#6130,#6131,#2497,.T.);
#7487=EDGE_CURVE('',#6132,#6130,#32,.T.);
#7488=EDGE_CURVE('',#6133,#6132,#2498,.T.);
#7489=EDGE_CURVE('',#6131,#6133,#33,.T.);
#7490=EDGE_CURVE('',#6134,#6135,#2499,.T.);
#7491=EDGE_CURVE('',#6136,#6134,#34,.T.);
#7492=EDGE_CURVE('',#6137,#6136,#2500,.T.);
#7493=EDGE_CURVE('',#6135,#6137,#35,.T.);
#7494=EDGE_CURVE('',#6138,#6139,#2501,.T.);
#7495=EDGE_CURVE('',#6140,#6138,#36,.T.);
#7496=EDGE_CURVE('',#6141,#6140,#2502,.T.);
#7497=EDGE_CURVE('',#6139,#6141,#37,.T.);
#7498=EDGE_CURVE('',#6142,#6143,#2503,.T.);
#7499=EDGE_CURVE('',#6144,#6142,#38,.T.);
#7500=EDGE_CURVE('',#6145,#6144,#2504,.T.);
#7501=EDGE_CURVE('',#6143,#6145,#39,.T.);
#7502=EDGE_CURVE('',#6146,#6147,#2505,.T.);
#7503=EDGE_CURVE('',#6148,#6146,#40,.T.);
#7504=EDGE_CURVE('',#6149,#6148,#2506,.T.);
#7505=EDGE_CURVE('',#6147,#6149,#41,.T.);
#7506=EDGE_CURVE('',#6150,#6151,#2507,.T.);
#7507=EDGE_CURVE('',#6152,#6150,#42,.T.);
#7508=EDGE_CURVE('',#6153,#6152,#2508,.T.);
#7509=EDGE_CURVE('',#6151,#6153,#43,.T.);
#7510=EDGE_CURVE('',#6154,#6155,#2509,.T.);
#7511=EDGE_CURVE('',#6156,#6154,#44,.T.);
#7512=EDGE_CURVE('',#6157,#6156,#2510,.T.);
#7513=EDGE_CURVE('',#6155,#6157,#45,.T.);
#7514=EDGE_CURVE('',#6158,#6159,#2511,.T.);
#7515=EDGE_CURVE('',#6160,#6158,#46,.T.);
#7516=EDGE_CURVE('',#6161,#6160,#2512,.T.);
#7517=EDGE_CURVE('',#6159,#6161,#47,.T.);
#7518=EDGE_CURVE('',#6162,#6163,#2513,.T.);
#7519=EDGE_CURVE('',#6164,#6162,#48,.T.);
#7520=EDGE_CURVE('',#6165,#6164,#2514,.T.);
#7521=EDGE_CURVE('',#6163,#6165,#49,.T.);
#7522=EDGE_CURVE('',#6166,#6167,#2515,.T.);
#7523=EDGE_CURVE('',#6168,#6166,#50,.T.);
#7524=EDGE_CURVE('',#6169,#6168,#2516,.T.);
#7525=EDGE_CURVE('',#6167,#6169,#51,.T.);
#7526=EDGE_CURVE('',#6170,#6171,#2517,.T.);
#7527=EDGE_CURVE('',#6172,#6170,#52,.T.);
#7528=EDGE_CURVE('',#6173,#6172,#2518,.T.);
#7529=EDGE_CURVE('',#6171,#6173,#53,.T.);
#7530=EDGE_CURVE('',#6174,#6175,#2519,.T.);
#7531=EDGE_CURVE('',#6176,#6174,#54,.T.);
#7532=EDGE_CURVE('',#6177,#6176,#2520,.T.);
#7533=EDGE_CURVE('',#6175,#6177,#55,.T.);
#7534=EDGE_CURVE('',#6178,#6179,#2521,.T.);
#7535=EDGE_CURVE('',#6180,#6178,#56,.T.);
#7536=EDGE_CURVE('',#6181,#6180,#2522,.T.);
#7537=EDGE_CURVE('',#6179,#6181,#57,.T.);
#7538=EDGE_CURVE('',#6182,#6183,#2523,.T.);
#7539=EDGE_CURVE('',#6184,#6182,#58,.T.);
#7540=EDGE_CURVE('',#6185,#6184,#2524,.T.);
#7541=EDGE_CURVE('',#6183,#6185,#59,.T.);
#7542=EDGE_CURVE('',#6186,#6187,#2525,.T.);
#7543=EDGE_CURVE('',#6188,#6186,#60,.T.);
#7544=EDGE_CURVE('',#6189,#6188,#2526,.T.);
#7545=EDGE_CURVE('',#6187,#6189,#61,.T.);
#7546=EDGE_CURVE('',#6190,#6191,#2527,.T.);
#7547=EDGE_CURVE('',#6192,#6190,#62,.T.);
#7548=EDGE_CURVE('',#6193,#6192,#2528,.T.);
#7549=EDGE_CURVE('',#6191,#6193,#63,.T.);
#7550=EDGE_CURVE('',#6194,#6195,#2529,.T.);
#7551=EDGE_CURVE('',#6196,#6194,#64,.T.);
#7552=EDGE_CURVE('',#6197,#6196,#2530,.T.);
#7553=EDGE_CURVE('',#6195,#6197,#65,.T.);
#7554=EDGE_CURVE('',#6198,#6199,#2531,.T.);
#7555=EDGE_CURVE('',#6200,#6198,#66,.T.);
#7556=EDGE_CURVE('',#6201,#6200,#2532,.T.);
#7557=EDGE_CURVE('',#6199,#6201,#67,.T.);
#7558=EDGE_CURVE('',#6202,#6203,#2533,.T.);
#7559=EDGE_CURVE('',#6204,#6202,#68,.T.);
#7560=EDGE_CURVE('',#6205,#6204,#2534,.T.);
#7561=EDGE_CURVE('',#6203,#6205,#69,.T.);
#7562=EDGE_CURVE('',#6206,#6207,#2535,.T.);
#7563=EDGE_CURVE('',#6208,#6206,#70,.T.);
#7564=EDGE_CURVE('',#6209,#6208,#2536,.T.);
#7565=EDGE_CURVE('',#6207,#6209,#71,.T.);
#7566=EDGE_CURVE('',#6210,#6211,#2537,.T.);
#7567=EDGE_CURVE('',#6212,#6210,#72,.T.);
#7568=EDGE_CURVE('',#6213,#6212,#2538,.T.);
#7569=EDGE_CURVE('',#6211,#6213,#73,.T.);
#7570=EDGE_CURVE('',#6214,#6215,#2539,.T.);
#7571=EDGE_CURVE('',#6216,#6214,#74,.T.);
#7572=EDGE_CURVE('',#6217,#6216,#2540,.T.);
#7573=EDGE_CURVE('',#6215,#6217,#75,.T.);
#7574=EDGE_CURVE('',#6218,#6219,#2541,.T.);
#7575=EDGE_CURVE('',#6220,#6218,#76,.T.);
#7576=EDGE_CURVE('',#6221,#6220,#2542,.T.);
#7577=EDGE_CURVE('',#6219,#6221,#77,.T.);
#7578=EDGE_CURVE('',#6222,#6223,#2543,.T.);
#7579=EDGE_CURVE('',#6224,#6222,#78,.T.);
#7580=EDGE_CURVE('',#6225,#6224,#2544,.T.);
#7581=EDGE_CURVE('',#6223,#6225,#79,.T.);
#7582=EDGE_CURVE('',#6226,#6227,#2545,.T.);
#7583=EDGE_CURVE('',#6228,#6226,#80,.T.);
#7584=EDGE_CURVE('',#6229,#6228,#2546,.T.);
#7585=EDGE_CURVE('',#6227,#6229,#81,.T.);
#7586=EDGE_CURVE('',#6230,#6231,#2547,.T.);
#7587=EDGE_CURVE('',#6232,#6230,#82,.T.);
#7588=EDGE_CURVE('',#6233,#6232,#2548,.T.);
#7589=EDGE_CURVE('',#6231,#6233,#83,.T.);
#7590=EDGE_CURVE('',#6234,#6235,#2549,.T.);
#7591=EDGE_CURVE('',#6236,#6234,#84,.T.);
#7592=EDGE_CURVE('',#6237,#6236,#2550,.T.);
#7593=EDGE_CURVE('',#6235,#6237,#85,.T.);
#7594=EDGE_CURVE('',#6238,#6239,#2551,.T.);
#7595=EDGE_CURVE('',#6240,#6238,#86,.T.);
#7596=EDGE_CURVE('',#6241,#6240,#2552,.T.);
#7597=EDGE_CURVE('',#6239,#6241,#87,.T.);
#7598=EDGE_CURVE('',#6242,#6243,#2553,.T.);
#7599=EDGE_CURVE('',#6244,#6242,#88,.T.);
#7600=EDGE_CURVE('',#6245,#6244,#2554,.T.);
#7601=EDGE_CURVE('',#6243,#6245,#89,.T.);
#7602=EDGE_CURVE('',#6246,#6247,#2555,.T.);
#7603=EDGE_CURVE('',#6248,#6246,#90,.T.);
#7604=EDGE_CURVE('',#6249,#6248,#2556,.T.);
#7605=EDGE_CURVE('',#6247,#6249,#91,.T.);
#7606=EDGE_CURVE('',#6250,#6239,#2557,.T.);
#7607=EDGE_CURVE('',#6251,#6250,#2558,.T.);
#7608=EDGE_CURVE('',#6238,#6251,#2559,.T.);
#7609=EDGE_CURVE('',#6241,#6250,#2560,.T.);
#7610=EDGE_CURVE('',#6251,#6240,#2561,.T.);
#7611=EDGE_CURVE('',#6233,#6252,#2562,.T.);
#7612=EDGE_CURVE('',#6252,#6253,#2563,.T.);
#7613=EDGE_CURVE('',#6253,#6231,#2564,.T.);
#7614=EDGE_CURVE('',#6254,#6232,#2565,.T.);
#7615=EDGE_CURVE('',#6254,#6252,#2566,.T.);
#7616=EDGE_CURVE('',#6255,#6223,#2567,.T.);
#7617=EDGE_CURVE('',#6256,#6255,#2568,.T.);
#7618=EDGE_CURVE('',#6222,#6256,#2569,.T.);
#7619=EDGE_CURVE('',#6225,#6255,#2570,.T.);
#7620=EDGE_CURVE('',#6224,#6256,#2571,.T.);
#7621=EDGE_CURVE('',#6257,#6215,#2572,.T.);
#7622=EDGE_CURVE('',#6258,#6257,#2573,.T.);
#7623=EDGE_CURVE('',#6214,#6258,#2574,.T.);
#7624=EDGE_CURVE('',#6217,#6257,#2575,.T.);
#7625=EDGE_CURVE('',#6258,#6216,#2576,.T.);
#7626=EDGE_CURVE('',#6259,#6207,#2577,.T.);
#7627=EDGE_CURVE('',#6260,#6259,#2578,.T.);
#7628=EDGE_CURVE('',#6206,#6260,#2579,.T.);
#7629=EDGE_CURVE('',#6209,#6259,#2580,.T.);
#7630=EDGE_CURVE('',#6260,#6208,#2581,.T.);
#7631=EDGE_CURVE('',#6261,#6199,#2582,.T.);
#7632=EDGE_CURVE('',#6262,#6261,#2583,.T.);
#7633=EDGE_CURVE('',#6198,#6262,#2584,.T.);
#7634=EDGE_CURVE('',#6201,#6263,#2585,.T.);
#7635=EDGE_CURVE('',#6263,#6261,#2586,.T.);
#7636=EDGE_CURVE('',#6264,#6200,#2587,.T.);
#7637=EDGE_CURVE('',#6264,#6263,#2588,.T.);
#7638=EDGE_CURVE('',#6265,#6191,#2589,.T.);
#7639=EDGE_CURVE('',#6266,#6265,#2590,.T.);
#7640=EDGE_CURVE('',#6190,#6266,#2591,.T.);
#7641=EDGE_CURVE('',#6193,#6265,#2592,.T.);
#7642=EDGE_CURVE('',#6266,#6192,#2593,.T.);
#7643=EDGE_CURVE('',#6267,#6183,#2594,.T.);
#7644=EDGE_CURVE('',#6268,#6267,#2595,.T.);
#7645=EDGE_CURVE('',#6268,#6182,#2596,.T.);
#7646=EDGE_CURVE('',#6185,#6267,#2597,.T.);
#7647=EDGE_CURVE('',#6268,#6184,#2598,.T.);
#7648=EDGE_CURVE('',#6269,#6175,#2599,.T.);
#7649=EDGE_CURVE('',#6270,#6269,#2600,.T.);
#7650=EDGE_CURVE('',#6174,#6270,#2601,.T.);
#7651=EDGE_CURVE('',#6177,#6271,#2602,.T.);
#7652=EDGE_CURVE('',#6271,#6269,#2603,.T.);
#7653=EDGE_CURVE('',#6272,#6176,#2604,.T.);
#7654=EDGE_CURVE('',#6272,#6271,#2605,.T.);
#7655=EDGE_CURVE('',#6273,#6167,#2606,.T.);
#7656=EDGE_CURVE('',#6274,#6273,#2607,.T.);
#7657=EDGE_CURVE('',#6166,#6274,#2608,.T.);
#7658=EDGE_CURVE('',#6169,#6273,#2609,.T.);
#7659=EDGE_CURVE('',#6274,#6168,#2610,.T.);
#7660=EDGE_CURVE('',#6161,#6275,#2611,.T.);
#7661=EDGE_CURVE('',#6275,#6276,#2612,.T.);
#7662=EDGE_CURVE('',#6276,#6159,#2613,.T.);
#7663=EDGE_CURVE('',#6277,#6160,#2614,.T.);
#7664=EDGE_CURVE('',#6277,#6275,#2615,.T.);
#7665=EDGE_CURVE('',#6278,#6151,#2616,.T.);
#7666=EDGE_CURVE('',#6279,#6278,#2617,.T.);
#7667=EDGE_CURVE('',#6150,#6279,#2618,.T.);
#7668=EDGE_CURVE('',#6153,#6278,#2619,.T.);
#7669=EDGE_CURVE('',#6279,#6152,#2620,.T.);
#7670=EDGE_CURVE('',#6280,#6143,#2621,.T.);
#7671=EDGE_CURVE('',#6281,#6280,#2622,.T.);
#7672=EDGE_CURVE('',#6142,#6281,#2623,.T.);
#7673=EDGE_CURVE('',#6145,#6280,#2624,.T.);
#7674=EDGE_CURVE('',#6281,#6144,#2625,.T.);
#7675=EDGE_CURVE('',#6137,#6282,#2626,.T.);
#7676=EDGE_CURVE('',#6282,#6283,#2627,.T.);
#7677=EDGE_CURVE('',#6283,#6135,#2628,.T.);
#7678=EDGE_CURVE('',#6284,#6136,#2629,.T.);
#7679=EDGE_CURVE('',#6284,#6282,#2630,.T.);
#7680=EDGE_CURVE('',#6285,#6123,#2631,.T.);
#7681=EDGE_CURVE('',#6286,#6285,#2632,.T.);
#7682=EDGE_CURVE('',#6286,#6122,#2633,.T.);
#7683=EDGE_CURVE('',#6125,#6285,#2634,.T.);
#7684=EDGE_CURVE('',#6286,#6124,#2635,.T.);
#7685=EDGE_CURVE('',#6129,#6287,#2636,.T.);
#7686=EDGE_CURVE('',#6287,#6288,#2637,.T.);
#7687=EDGE_CURVE('',#6288,#6127,#2638,.T.);
#7688=EDGE_CURVE('',#6289,#6128,#2639,.T.);
#7689=EDGE_CURVE('',#6289,#6287,#2640,.T.);
#7690=EDGE_CURVE('',#6249,#6290,#2641,.T.);
#7691=EDGE_CURVE('',#6290,#6291,#2642,.T.);
#7692=EDGE_CURVE('',#6291,#6247,#2643,.T.);
#7693=EDGE_CURVE('',#6230,#6292,#2644,.T.);
#7694=EDGE_CURVE('',#6292,#6254,#2645,.T.);
#7695=EDGE_CURVE('',#6245,#6293,#2646,.T.);
#7696=EDGE_CURVE('',#6243,#6293,#2647,.T.);
#7697=EDGE_CURVE('',#6237,#6294,#2648,.T.);
#7698=EDGE_CURVE('',#6294,#6295,#2649,.T.);
#7699=EDGE_CURVE('',#6295,#6235,#2650,.T.);
#7700=EDGE_CURVE('',#6229,#6296,#2651,.T.);
#7701=EDGE_CURVE('',#6296,#6227,#2652,.T.);
#7702=EDGE_CURVE('',#6221,#6297,#2653,.T.);
#7703=EDGE_CURVE('',#6297,#6298,#2654,.T.);
#7704=EDGE_CURVE('',#6298,#6219,#2655,.T.);
#7705=EDGE_CURVE('',#6262,#6264,#2656,.T.);
#7706=EDGE_CURVE('',#6213,#6299,#2657,.T.);
#7707=EDGE_CURVE('',#6300,#6299,#2658,.T.);
#7708=EDGE_CURVE('',#6300,#6211,#2659,.T.);
#7709=EDGE_CURVE('',#6205,#6301,#2660,.T.);
#7710=EDGE_CURVE('',#6301,#6302,#2661,.T.);
#7711=EDGE_CURVE('',#6302,#6203,#2662,.T.);
#7712=EDGE_CURVE('',#6197,#6303,#2663,.T.);
#7713=EDGE_CURVE('',#6303,#6304,#2664,.T.);
#7714=EDGE_CURVE('',#6304,#6195,#2665,.T.);
#7715=EDGE_CURVE('',#6270,#6272,#2666,.T.);
#7716=EDGE_CURVE('',#6189,#6305,#2667,.T.);
#7717=EDGE_CURVE('',#6187,#6305,#2668,.T.);
#7718=EDGE_CURVE('',#6181,#6306,#2669,.T.);
#7719=EDGE_CURVE('',#6307,#6306,#2670,.T.);
#7720=EDGE_CURVE('',#6307,#6179,#2671,.T.);
#7721=EDGE_CURVE('',#6158,#6308,#2672,.T.);
#7722=EDGE_CURVE('',#6308,#6277,#2673,.T.);
#7723=EDGE_CURVE('',#6173,#6309,#2674,.T.);
#7724=EDGE_CURVE('',#6171,#6309,#2675,.T.);
#7725=EDGE_CURVE('',#6310,#6165,#2676,.T.);
#7726=EDGE_CURVE('',#6310,#6163,#2677,.T.);
#7727=EDGE_CURVE('',#6157,#6311,#2678,.T.);
#7728=EDGE_CURVE('',#6312,#6311,#2679,.T.);
#7729=EDGE_CURVE('',#6312,#6155,#2680,.T.);
#7730=EDGE_CURVE('',#6134,#6313,#2681,.T.);
#7731=EDGE_CURVE('',#6313,#6284,#2682,.T.);
#7732=EDGE_CURVE('',#6314,#6149,#2683,.T.);
#7733=EDGE_CURVE('',#6314,#6147,#2684,.T.);
#7734=EDGE_CURVE('',#6315,#6141,#2685,.T.);
#7735=EDGE_CURVE('',#6315,#6139,#2686,.T.);
#7736=EDGE_CURVE('',#6316,#6126,#2687,.T.);
#7737=EDGE_CURVE('',#6316,#6289,#2688,.T.);
#7738=EDGE_CURVE('',#6317,#6118,#2689,.T.);
#7739=EDGE_CURVE('',#6317,#6120,#2690,.T.);
#7740=EDGE_CURVE('',#6318,#6319,#2691,.T.);
#7741=EDGE_CURVE('',#6319,#6320,#2692,.T.);
#7742=EDGE_CURVE('',#6320,#6318,#2693,.T.);
#7743=EDGE_CURVE('',#6321,#6322,#2694,.T.);
#7744=EDGE_CURVE('',#6323,#6322,#2695,.T.);
#7745=EDGE_CURVE('',#6323,#6321,#2696,.T.);
#7746=EDGE_CURVE('',#6324,#6325,#2697,.T.);
#7747=EDGE_CURVE('',#6326,#6325,#2698,.T.);
#7748=EDGE_CURVE('',#6326,#6324,#2699,.T.);
#7749=EDGE_CURVE('',#6327,#6328,#2700,.T.);
#7750=EDGE_CURVE('',#6329,#6328,#2701,.T.);
#7751=EDGE_CURVE('',#6329,#6327,#2702,.T.);
#7752=EDGE_CURVE('',#6330,#6331,#2703,.T.);
#7753=EDGE_CURVE('',#6331,#6332,#2704,.T.);
#7754=EDGE_CURVE('',#6330,#6332,#2705,.T.);
#7755=EDGE_CURVE('',#6333,#6334,#2706,.T.);
#7756=EDGE_CURVE('',#6334,#6335,#2707,.T.);
#7757=EDGE_CURVE('',#6333,#6335,#2708,.T.);
#7758=EDGE_CURVE('',#6336,#6337,#2709,.T.);
#7759=EDGE_CURVE('',#6338,#6337,#2710,.T.);
#7760=EDGE_CURVE('',#6338,#6336,#2711,.T.);
#7761=EDGE_CURVE('',#6339,#6340,#2712,.T.);
#7762=EDGE_CURVE('',#6340,#6341,#2713,.T.);
#7763=EDGE_CURVE('',#6339,#6341,#2714,.T.);
#7764=EDGE_CURVE('',#6342,#6343,#2715,.T.);
#7765=EDGE_CURVE('',#6343,#6344,#2716,.T.);
#7766=EDGE_CURVE('',#6342,#6344,#2717,.T.);
#7767=EDGE_CURVE('',#6345,#6346,#2718,.T.);
#7768=EDGE_CURVE('',#6347,#6346,#2719,.T.);
#7769=EDGE_CURVE('',#6347,#6345,#2720,.T.);
#7770=EDGE_CURVE('',#6348,#6349,#2721,.T.);
#7771=EDGE_CURVE('',#6349,#6350,#2722,.T.);
#7772=EDGE_CURVE('',#6348,#6350,#2723,.T.);
#7773=EDGE_CURVE('',#6351,#6352,#2724,.T.);
#7774=EDGE_CURVE('',#6353,#6352,#2725,.T.);
#7775=EDGE_CURVE('',#6353,#6351,#2726,.T.);
#7776=EDGE_CURVE('',#6354,#6355,#2727,.T.);
#7777=EDGE_CURVE('',#6355,#6356,#2728,.T.);
#7778=EDGE_CURVE('',#6354,#6356,#2729,.T.);
#7779=EDGE_CURVE('',#6357,#6358,#2730,.T.);
#7780=EDGE_CURVE('',#6359,#6358,#2731,.T.);
#7781=EDGE_CURVE('',#6359,#6357,#2732,.T.);
#7782=EDGE_CURVE('',#6360,#6361,#2733,.T.);
#7783=EDGE_CURVE('',#6361,#6362,#2734,.T.);
#7784=EDGE_CURVE('',#6360,#6362,#2735,.T.);
#7785=EDGE_CURVE('',#6363,#6364,#2736,.T.);
#7786=EDGE_CURVE('',#6365,#6364,#2737,.T.);
#7787=EDGE_CURVE('',#6365,#6363,#2738,.T.);
#7788=EDGE_CURVE('',#6366,#6367,#2739,.T.);
#7789=EDGE_CURVE('',#6367,#6368,#2740,.T.);
#7790=EDGE_CURVE('',#6366,#6368,#2741,.T.);
#7791=EDGE_CURVE('',#6369,#6370,#2742,.T.);
#7792=EDGE_CURVE('',#6371,#6370,#2743,.T.);
#7793=EDGE_CURVE('',#6371,#6369,#2744,.T.);
#7794=EDGE_CURVE('',#6372,#6373,#2745,.T.);
#7795=EDGE_CURVE('',#6374,#6373,#2746,.T.);
#7796=EDGE_CURVE('',#6374,#6372,#2747,.T.);
#7797=EDGE_CURVE('',#6375,#6133,#2748,.T.);
#7798=EDGE_CURVE('',#6375,#6131,#2749,.T.);
#7799=EDGE_CURVE('',#6376,#6377,#2750,.T.);
#7800=EDGE_CURVE('',#6377,#6378,#2751,.T.);
#7801=EDGE_CURVE('',#6378,#6376,#2752,.T.);
#7802=EDGE_CURVE('',#6379,#6380,#2753,.T.);
#7803=EDGE_CURVE('',#6380,#6381,#2754,.T.);
#7804=EDGE_CURVE('',#6381,#6379,#2755,.T.);
#7805=EDGE_CURVE('',#6382,#6383,#2756,.T.);
#7806=EDGE_CURVE('',#6383,#6384,#2757,.T.);
#7807=EDGE_CURVE('',#6384,#6382,#2758,.T.);
#7808=EDGE_CURVE('',#6385,#6386,#2759,.T.);
#7809=EDGE_CURVE('',#6386,#6387,#2760,.T.);
#7810=EDGE_CURVE('',#6387,#6385,#2761,.T.);
#7811=EDGE_CURVE('',#6388,#6389,#2762,.T.);
#7812=EDGE_CURVE('',#6389,#6390,#2763,.T.);
#7813=EDGE_CURVE('',#6390,#6388,#2764,.T.);
#7814=EDGE_CURVE('',#6391,#6392,#2765,.T.);
#7815=EDGE_CURVE('',#6392,#6393,#2766,.T.);
#7816=EDGE_CURVE('',#6393,#6391,#2767,.T.);
#7817=EDGE_CURVE('',#6394,#6395,#2768,.T.);
#7818=EDGE_CURVE('',#6395,#6396,#2769,.T.);
#7819=EDGE_CURVE('',#6396,#6394,#2770,.T.);
#7820=EDGE_CURVE('',#6397,#6398,#2771,.T.);
#7821=EDGE_CURVE('',#6398,#6399,#2772,.T.);
#7822=EDGE_CURVE('',#6399,#6397,#2773,.T.);
#7823=EDGE_CURVE('',#6400,#6401,#2774,.T.);
#7824=EDGE_CURVE('',#6401,#6402,#2775,.T.);
#7825=EDGE_CURVE('',#6402,#6400,#2776,.T.);
#7826=EDGE_CURVE('',#6403,#6404,#2777,.T.);
#7827=EDGE_CURVE('',#6404,#6405,#2778,.T.);
#7828=EDGE_CURVE('',#6405,#6403,#2779,.T.);
#7829=EDGE_CURVE('',#6406,#6407,#2780,.T.);
#7830=EDGE_CURVE('',#6407,#6408,#2781,.T.);
#7831=EDGE_CURVE('',#6408,#6406,#2782,.T.);
#7832=EDGE_CURVE('',#6409,#6410,#2783,.T.);
#7833=EDGE_CURVE('',#6410,#6411,#2784,.T.);
#7834=EDGE_CURVE('',#6411,#6409,#2785,.T.);
#7835=EDGE_CURVE('',#6412,#6413,#2786,.T.);
#7836=EDGE_CURVE('',#6413,#6414,#2787,.T.);
#7837=EDGE_CURVE('',#6414,#6412,#2788,.T.);
#7838=EDGE_CURVE('',#6415,#6416,#2789,.T.);
#7839=EDGE_CURVE('',#6416,#6417,#2790,.T.);
#7840=EDGE_CURVE('',#6417,#6415,#2791,.T.);
#7841=EDGE_CURVE('',#6418,#6419,#2792,.T.);
#7842=EDGE_CURVE('',#6419,#6420,#2793,.T.);
#7843=EDGE_CURVE('',#6420,#6418,#2794,.T.);
#7844=EDGE_CURVE('',#6421,#6422,#2795,.T.);
#7845=EDGE_CURVE('',#6422,#6423,#2796,.T.);
#7846=EDGE_CURVE('',#6423,#6421,#2797,.T.);
#7847=EDGE_CURVE('',#6424,#6425,#2798,.T.);
#7848=EDGE_CURVE('',#6425,#6426,#2799,.T.);
#7849=EDGE_CURVE('',#6426,#6424,#2800,.T.);
#7850=EDGE_CURVE('',#6427,#6428,#2801,.T.);
#7851=EDGE_CURVE('',#6428,#6429,#2802,.T.);
#7852=EDGE_CURVE('',#6429,#6427,#2803,.T.);
#7853=EDGE_CURVE('',#6430,#6431,#2804,.T.);
#7854=EDGE_CURVE('',#6431,#6432,#2805,.T.);
#7855=EDGE_CURVE('',#6432,#6430,#2806,.T.);
#7856=EDGE_CURVE('',#6433,#6434,#2807,.T.);
#7857=EDGE_CURVE('',#6434,#6435,#2808,.T.);
#7858=EDGE_CURVE('',#6435,#6433,#2809,.T.);
#7859=EDGE_CURVE('',#6436,#6437,#2810,.T.);
#7860=EDGE_CURVE('',#6437,#6438,#2811,.T.);
#7861=EDGE_CURVE('',#6438,#6436,#2812,.T.);
#7862=EDGE_CURVE('',#6439,#6440,#2813,.T.);
#7863=EDGE_CURVE('',#6440,#6441,#2814,.T.);
#7864=EDGE_CURVE('',#6441,#6439,#2815,.T.);
#7865=EDGE_CURVE('',#6442,#6443,#2816,.T.);
#7866=EDGE_CURVE('',#6443,#6444,#2817,.T.);
#7867=EDGE_CURVE('',#6444,#6442,#2818,.T.);
#7868=EDGE_CURVE('',#6445,#6446,#2819,.T.);
#7869=EDGE_CURVE('',#6446,#6447,#2820,.T.);
#7870=EDGE_CURVE('',#6447,#6445,#2821,.T.);
#7871=EDGE_CURVE('',#6448,#6449,#2822,.T.);
#7872=EDGE_CURVE('',#6449,#6450,#2823,.T.);
#7873=EDGE_CURVE('',#6450,#6448,#2824,.T.);
#7874=EDGE_CURVE('',#6451,#6452,#2825,.T.);
#7875=EDGE_CURVE('',#6452,#6453,#2826,.T.);
#7876=EDGE_CURVE('',#6453,#6451,#2827,.T.);
#7877=EDGE_CURVE('',#6454,#6455,#2828,.T.);
#7878=EDGE_CURVE('',#6455,#6456,#2829,.T.);
#7879=EDGE_CURVE('',#6456,#6454,#2830,.T.);
#7880=EDGE_CURVE('',#6457,#6458,#2831,.T.);
#7881=EDGE_CURVE('',#6458,#6459,#2832,.T.);
#7882=EDGE_CURVE('',#6459,#6457,#2833,.T.);
#7883=EDGE_CURVE('',#6460,#6461,#2834,.T.);
#7884=EDGE_CURVE('',#6461,#6462,#2835,.T.);
#7885=EDGE_CURVE('',#6462,#6460,#2836,.T.);
#7886=EDGE_CURVE('',#6463,#6464,#2837,.T.);
#7887=EDGE_CURVE('',#6464,#6465,#2838,.T.);
#7888=EDGE_CURVE('',#6465,#6463,#2839,.T.);
#7889=EDGE_CURVE('',#6466,#6467,#2840,.T.);
#7890=EDGE_CURVE('',#6467,#6468,#2841,.T.);
#7891=EDGE_CURVE('',#6468,#6466,#2842,.T.);
#7892=EDGE_CURVE('',#6469,#6470,#2843,.T.);
#7893=EDGE_CURVE('',#6470,#6471,#2844,.T.);
#7894=EDGE_CURVE('',#6471,#6469,#2845,.T.);
#7895=EDGE_CURVE('',#6472,#6473,#2846,.T.);
#7896=EDGE_CURVE('',#6473,#6474,#2847,.T.);
#7897=EDGE_CURVE('',#6474,#6472,#2848,.T.);
#7898=EDGE_CURVE('',#6475,#6476,#2849,.T.);
#7899=EDGE_CURVE('',#6476,#6477,#2850,.T.);
#7900=EDGE_CURVE('',#6477,#6475,#2851,.T.);
#7901=EDGE_CURVE('',#6121,#6478,#2852,.T.);
#7902=EDGE_CURVE('',#6478,#6119,#2853,.T.);
#7903=EDGE_CURVE('',#6317,#6478,#2854,.T.);
#7904=EDGE_CURVE('',#6475,#6479,#2855,.T.);
#7905=EDGE_CURVE('',#6480,#6479,#2856,.T.);
#7906=EDGE_CURVE('',#6476,#6480,#2857,.T.);
#7907=EDGE_CURVE('',#6481,#6480,#2858,.T.);
#7908=EDGE_CURVE('',#6477,#6481,#2859,.T.);
#7909=EDGE_CURVE('',#6479,#6481,#2860,.T.);
#7910=EDGE_CURVE('',#6472,#6482,#2861,.T.);
#7911=EDGE_CURVE('',#6483,#6482,#2862,.T.);
#7912=EDGE_CURVE('',#6473,#6483,#2863,.T.);
#7913=EDGE_CURVE('',#6484,#6483,#2864,.T.);
#7914=EDGE_CURVE('',#6474,#6484,#2865,.T.);
#7915=EDGE_CURVE('',#6482,#6484,#2866,.T.);
#7916=EDGE_CURVE('',#6485,#6236,#2867,.T.);
#7917=EDGE_CURVE('',#6294,#6485,#2868,.T.);
#7918=EDGE_CURVE('',#6486,#6485,#2869,.T.);
#7919=EDGE_CURVE('',#6295,#6486,#2870,.T.);
#7920=EDGE_CURVE('',#6234,#6486,#2871,.T.);
#7921=EDGE_CURVE('',#6469,#6487,#2872,.T.);
#7922=EDGE_CURVE('',#6488,#6487,#2873,.T.);
#7923=EDGE_CURVE('',#6470,#6488,#2874,.T.);
#7924=EDGE_CURVE('',#6489,#6488,#2875,.T.);
#7925=EDGE_CURVE('',#6471,#6489,#2876,.T.);
#7926=EDGE_CURVE('',#6487,#6489,#2877,.T.);
#7927=EDGE_CURVE('',#6466,#6490,#2878,.T.);
#7928=EDGE_CURVE('',#6491,#6490,#2879,.T.);
#7929=EDGE_CURVE('',#6467,#6491,#2880,.T.);
#7930=EDGE_CURVE('',#6492,#6491,#2881,.T.);
#7931=EDGE_CURVE('',#6468,#6492,#2882,.T.);
#7932=EDGE_CURVE('',#6490,#6492,#2883,.T.);
#7933=EDGE_CURVE('',#6493,#6248,#2884,.T.);
#7934=EDGE_CURVE('',#6290,#6493,#2885,.T.);
#7935=EDGE_CURVE('',#6246,#6494,#2886,.T.);
#7936=EDGE_CURVE('',#6494,#6493,#2887,.T.);
#7937=EDGE_CURVE('',#6291,#6494,#2888,.T.);
#7938=EDGE_CURVE('',#6463,#6495,#2889,.T.);
#7939=EDGE_CURVE('',#6496,#6495,#2890,.T.);
#7940=EDGE_CURVE('',#6464,#6496,#2891,.T.);
#7941=EDGE_CURVE('',#6497,#6496,#2892,.T.);
#7942=EDGE_CURVE('',#6465,#6497,#2893,.T.);
#7943=EDGE_CURVE('',#6495,#6497,#2894,.T.);
#7944=EDGE_CURVE('',#6460,#6498,#2895,.T.);
#7945=EDGE_CURVE('',#6499,#6498,#2896,.T.);
#7946=EDGE_CURVE('',#6461,#6499,#2897,.T.);
#7947=EDGE_CURVE('',#6500,#6499,#2898,.T.);
#7948=EDGE_CURVE('',#6462,#6500,#2899,.T.);
#7949=EDGE_CURVE('',#6498,#6500,#2900,.T.);
#7950=EDGE_CURVE('',#6292,#6253,#2901,.T.);
#7951=EDGE_CURVE('',#6457,#6501,#2902,.T.);
#7952=EDGE_CURVE('',#6502,#6501,#2903,.T.);
#7953=EDGE_CURVE('',#6458,#6502,#2904,.T.);
#7954=EDGE_CURVE('',#6503,#6502,#2905,.T.);
#7955=EDGE_CURVE('',#6459,#6503,#2906,.T.);
#7956=EDGE_CURVE('',#6501,#6503,#2907,.T.);
#7957=EDGE_CURVE('',#6504,#6220,#2908,.T.);
#7958=EDGE_CURVE('',#6297,#6504,#2909,.T.);
#7959=EDGE_CURVE('',#6218,#6505,#2910,.T.);
#7960=EDGE_CURVE('',#6505,#6504,#2911,.T.);
#7961=EDGE_CURVE('',#6298,#6505,#2912,.T.);
#7962=EDGE_CURVE('',#6454,#6506,#2913,.T.);
#7963=EDGE_CURVE('',#6507,#6506,#2914,.T.);
#7964=EDGE_CURVE('',#6455,#6507,#2915,.T.);
#7965=EDGE_CURVE('',#6508,#6507,#2916,.T.);
#7966=EDGE_CURVE('',#6456,#6508,#2917,.T.);
#7967=EDGE_CURVE('',#6506,#6508,#2918,.T.);
#7968=EDGE_CURVE('',#6451,#6509,#2919,.T.);
#7969=EDGE_CURVE('',#6510,#6509,#2920,.T.);
#7970=EDGE_CURVE('',#6452,#6510,#2921,.T.);
#7971=EDGE_CURVE('',#6511,#6510,#2922,.T.);
#7972=EDGE_CURVE('',#6453,#6511,#2923,.T.);
#7973=EDGE_CURVE('',#6509,#6511,#2924,.T.);
#7974=EDGE_CURVE('',#6512,#6228,#2925,.T.);
#7975=EDGE_CURVE('',#6296,#6512,#2926,.T.);
#7976=EDGE_CURVE('',#6226,#6512,#2927,.T.);
#7977=EDGE_CURVE('',#6448,#6513,#2928,.T.);
#7978=EDGE_CURVE('',#6514,#6513,#2929,.T.);
#7979=EDGE_CURVE('',#6449,#6514,#2930,.T.);
#7980=EDGE_CURVE('',#6515,#6514,#2931,.T.);
#7981=EDGE_CURVE('',#6450,#6515,#2932,.T.);
#7982=EDGE_CURVE('',#6513,#6515,#2933,.T.);
#7983=EDGE_CURVE('',#6445,#6516,#2934,.T.);
#7984=EDGE_CURVE('',#6517,#6516,#2935,.T.);
#7985=EDGE_CURVE('',#6446,#6517,#2936,.T.);
#7986=EDGE_CURVE('',#6518,#6517,#2937,.T.);
#7987=EDGE_CURVE('',#6447,#6518,#2938,.T.);
#7988=EDGE_CURVE('',#6516,#6518,#2939,.T.);
#7989=EDGE_CURVE('',#6442,#6519,#2940,.T.);
#7990=EDGE_CURVE('',#6520,#6519,#2941,.T.);
#7991=EDGE_CURVE('',#6443,#6520,#2942,.T.);
#7992=EDGE_CURVE('',#6521,#6520,#2943,.T.);
#7993=EDGE_CURVE('',#6444,#6521,#2944,.T.);
#7994=EDGE_CURVE('',#6519,#6521,#2945,.T.);
#7995=EDGE_CURVE('',#6439,#6522,#2946,.T.);
#7996=EDGE_CURVE('',#6523,#6522,#2947,.T.);
#7997=EDGE_CURVE('',#6440,#6523,#2948,.T.);
#7998=EDGE_CURVE('',#6524,#6523,#2949,.T.);
#7999=EDGE_CURVE('',#6441,#6524,#2950,.T.);
#8000=EDGE_CURVE('',#6522,#6524,#2951,.T.);
#8001=EDGE_CURVE('',#6436,#6525,#2952,.T.);
#8002=EDGE_CURVE('',#6526,#6525,#2953,.T.);
#8003=EDGE_CURVE('',#6437,#6526,#2954,.T.);
#8004=EDGE_CURVE('',#6527,#6526,#2955,.T.);
#8005=EDGE_CURVE('',#6438,#6527,#2956,.T.);
#8006=EDGE_CURVE('',#6525,#6527,#2957,.T.);
#8007=EDGE_CURVE('',#6433,#6528,#2958,.T.);
#8008=EDGE_CURVE('',#6529,#6528,#2959,.T.);
#8009=EDGE_CURVE('',#6434,#6529,#2960,.T.);
#8010=EDGE_CURVE('',#6530,#6529,#2961,.T.);
#8011=EDGE_CURVE('',#6435,#6530,#2962,.T.);
#8012=EDGE_CURVE('',#6528,#6530,#2963,.T.);
#8013=EDGE_CURVE('',#6430,#6531,#2964,.T.);
#8014=EDGE_CURVE('',#6532,#6531,#2965,.T.);
#8015=EDGE_CURVE('',#6431,#6532,#2966,.T.);
#8016=EDGE_CURVE('',#6533,#6532,#2967,.T.);
#8017=EDGE_CURVE('',#6432,#6533,#2968,.T.);
#8018=EDGE_CURVE('',#6531,#6533,#2969,.T.);
#8019=EDGE_CURVE('',#6308,#6276,#2970,.T.);
#8020=EDGE_CURVE('',#6427,#6534,#2971,.T.);
#8021=EDGE_CURVE('',#6535,#6534,#2972,.T.);
#8022=EDGE_CURVE('',#6428,#6535,#2973,.T.);
#8023=EDGE_CURVE('',#6536,#6535,#2974,.T.);
#8024=EDGE_CURVE('',#6429,#6536,#2975,.T.);
#8025=EDGE_CURVE('',#6534,#6536,#2976,.T.);
#8026=EDGE_CURVE('',#6424,#6537,#2977,.T.);
#8027=EDGE_CURVE('',#6538,#6537,#2978,.T.);
#8028=EDGE_CURVE('',#6425,#6538,#2979,.T.);
#8029=EDGE_CURVE('',#6539,#6538,#2980,.T.);
#8030=EDGE_CURVE('',#6426,#6539,#2981,.T.);
#8031=EDGE_CURVE('',#6537,#6539,#2982,.T.);
#8032=EDGE_CURVE('',#6421,#6540,#2983,.T.);
#8033=EDGE_CURVE('',#6541,#6540,#2984,.T.);
#8034=EDGE_CURVE('',#6422,#6541,#2985,.T.);
#8035=EDGE_CURVE('',#6542,#6541,#2986,.T.);
#8036=EDGE_CURVE('',#6423,#6542,#2987,.T.);
#8037=EDGE_CURVE('',#6540,#6542,#2988,.T.);
#8038=EDGE_CURVE('',#6418,#6543,#2989,.T.);
#8039=EDGE_CURVE('',#6544,#6543,#2990,.T.);
#8040=EDGE_CURVE('',#6419,#6544,#2991,.T.);
#8041=EDGE_CURVE('',#6545,#6544,#2992,.T.);
#8042=EDGE_CURVE('',#6420,#6545,#2993,.T.);
#8043=EDGE_CURVE('',#6543,#6545,#2994,.T.);
#8044=EDGE_CURVE('',#6415,#6546,#2995,.T.);
#8045=EDGE_CURVE('',#6547,#6546,#2996,.T.);
#8046=EDGE_CURVE('',#6416,#6547,#2997,.T.);
#8047=EDGE_CURVE('',#6548,#6547,#2998,.T.);
#8048=EDGE_CURVE('',#6417,#6548,#2999,.T.);
#8049=EDGE_CURVE('',#6546,#6548,#3000,.T.);
#8050=EDGE_CURVE('',#6549,#6204,#3001,.T.);
#8051=EDGE_CURVE('',#6301,#6549,#3002,.T.);
#8052=EDGE_CURVE('',#6202,#6550,#3003,.T.);
#8053=EDGE_CURVE('',#6550,#6549,#3004,.T.);
#8054=EDGE_CURVE('',#6302,#6550,#3005,.T.);
#8055=EDGE_CURVE('',#6412,#6551,#3006,.T.);
#8056=EDGE_CURVE('',#6552,#6551,#3007,.T.);
#8057=EDGE_CURVE('',#6413,#6552,#3008,.T.);
#8058=EDGE_CURVE('',#6553,#6552,#3009,.T.);
#8059=EDGE_CURVE('',#6414,#6553,#3010,.T.);
#8060=EDGE_CURVE('',#6551,#6553,#3011,.T.);
#8061=EDGE_CURVE('',#6409,#6554,#3012,.T.);
#8062=EDGE_CURVE('',#6555,#6554,#3013,.T.);
#8063=EDGE_CURVE('',#6410,#6555,#3014,.T.);
#8064=EDGE_CURVE('',#6556,#6555,#3015,.T.);
#8065=EDGE_CURVE('',#6411,#6556,#3016,.T.);
#8066=EDGE_CURVE('',#6554,#6556,#3017,.T.);
#8067=EDGE_CURVE('',#6406,#6557,#3018,.T.);
#8068=EDGE_CURVE('',#6558,#6557,#3019,.T.);
#8069=EDGE_CURVE('',#6407,#6558,#3020,.T.);
#8070=EDGE_CURVE('',#6559,#6558,#3021,.T.);
#8071=EDGE_CURVE('',#6408,#6559,#3022,.T.);
#8072=EDGE_CURVE('',#6557,#6559,#3023,.T.);
#8073=EDGE_CURVE('',#6403,#6560,#3024,.T.);
#8074=EDGE_CURVE('',#6561,#6560,#3025,.T.);
#8075=EDGE_CURVE('',#6404,#6561,#3026,.T.);
#8076=EDGE_CURVE('',#6562,#6561,#3027,.T.);
#8077=EDGE_CURVE('',#6405,#6562,#3028,.T.);
#8078=EDGE_CURVE('',#6560,#6562,#3029,.T.);
#8079=EDGE_CURVE('',#6400,#6563,#3030,.T.);
#8080=EDGE_CURVE('',#6564,#6563,#3031,.T.);
#8081=EDGE_CURVE('',#6401,#6564,#3032,.T.);
#8082=EDGE_CURVE('',#6565,#6564,#3033,.T.);
#8083=EDGE_CURVE('',#6402,#6565,#3034,.T.);
#8084=EDGE_CURVE('',#6563,#6565,#3035,.T.);
#8085=EDGE_CURVE('',#6397,#6566,#3036,.T.);
#8086=EDGE_CURVE('',#6567,#6566,#3037,.T.);
#8087=EDGE_CURVE('',#6398,#6567,#3038,.T.);
#8088=EDGE_CURVE('',#6568,#6567,#3039,.T.);
#8089=EDGE_CURVE('',#6399,#6568,#3040,.T.);
#8090=EDGE_CURVE('',#6566,#6568,#3041,.T.);
#8091=EDGE_CURVE('',#6394,#6569,#3042,.T.);
#8092=EDGE_CURVE('',#6570,#6569,#3043,.T.);
#8093=EDGE_CURVE('',#6395,#6570,#3044,.T.);
#8094=EDGE_CURVE('',#6571,#6570,#3045,.T.);
#8095=EDGE_CURVE('',#6396,#6571,#3046,.T.);
#8096=EDGE_CURVE('',#6569,#6571,#3047,.T.);
#8097=EDGE_CURVE('',#6391,#6572,#3048,.T.);
#8098=EDGE_CURVE('',#6573,#6572,#3049,.T.);
#8099=EDGE_CURVE('',#6392,#6573,#3050,.T.);
#8100=EDGE_CURVE('',#6574,#6573,#3051,.T.);
#8101=EDGE_CURVE('',#6393,#6574,#3052,.T.);
#8102=EDGE_CURVE('',#6572,#6574,#3053,.T.);
#8103=EDGE_CURVE('',#6313,#6283,#3054,.T.);
#8104=EDGE_CURVE('',#6388,#6575,#3055,.T.);
#8105=EDGE_CURVE('',#6576,#6575,#3056,.T.);
#8106=EDGE_CURVE('',#6389,#6576,#3057,.T.);
#8107=EDGE_CURVE('',#6577,#6576,#3058,.T.);
#8108=EDGE_CURVE('',#6390,#6577,#3059,.T.);
#8109=EDGE_CURVE('',#6575,#6577,#3060,.T.);
#8110=EDGE_CURVE('',#6385,#6578,#3061,.T.);
#8111=EDGE_CURVE('',#6579,#6578,#3062,.T.);
#8112=EDGE_CURVE('',#6386,#6579,#3063,.T.);
#8113=EDGE_CURVE('',#6580,#6579,#3064,.T.);
#8114=EDGE_CURVE('',#6387,#6580,#3065,.T.);
#8115=EDGE_CURVE('',#6578,#6580,#3066,.T.);
#8116=EDGE_CURVE('',#6382,#6581,#3067,.T.);
#8117=EDGE_CURVE('',#6582,#6581,#3068,.T.);
#8118=EDGE_CURVE('',#6383,#6582,#3069,.T.);
#8119=EDGE_CURVE('',#6583,#6582,#3070,.T.);
#8120=EDGE_CURVE('',#6384,#6583,#3071,.T.);
#8121=EDGE_CURVE('',#6581,#6583,#3072,.T.);
#8122=EDGE_CURVE('',#6379,#6584,#3073,.T.);
#8123=EDGE_CURVE('',#6585,#6584,#3074,.T.);
#8124=EDGE_CURVE('',#6380,#6585,#3075,.T.);
#8125=EDGE_CURVE('',#6586,#6585,#3076,.T.);
#8126=EDGE_CURVE('',#6381,#6586,#3077,.T.);
#8127=EDGE_CURVE('',#6584,#6586,#3078,.T.);
#8128=EDGE_CURVE('',#6376,#6587,#3079,.T.);
#8129=EDGE_CURVE('',#6588,#6587,#3080,.T.);
#8130=EDGE_CURVE('',#6377,#6588,#3081,.T.);
#8131=EDGE_CURVE('',#6589,#6588,#3082,.T.);
#8132=EDGE_CURVE('',#6378,#6589,#3083,.T.);
#8133=EDGE_CURVE('',#6587,#6589,#3084,.T.);
#8134=EDGE_CURVE('',#6318,#6590,#3085,.T.);
#8135=EDGE_CURVE('',#6591,#6590,#3086,.T.);
#8136=EDGE_CURVE('',#6319,#6591,#3087,.T.);
#8137=EDGE_CURVE('',#6592,#6591,#3088,.T.);
#8138=EDGE_CURVE('',#6320,#6592,#3089,.T.);
#8139=EDGE_CURVE('',#6590,#6592,#3090,.T.);
#8140=EDGE_CURVE('',#6321,#6593,#3091,.T.);
#8141=EDGE_CURVE('',#6594,#6593,#3092,.T.);
#8142=EDGE_CURVE('',#6322,#6594,#3093,.T.);
#8143=EDGE_CURVE('',#6595,#6594,#3094,.T.);
#8144=EDGE_CURVE('',#6323,#6595,#3095,.T.);
#8145=EDGE_CURVE('',#6593,#6595,#3096,.T.);
#8146=EDGE_CURVE('',#6324,#6596,#3097,.T.);
#8147=EDGE_CURVE('',#6597,#6596,#3098,.T.);
#8148=EDGE_CURVE('',#6325,#6597,#3099,.T.);
#8149=EDGE_CURVE('',#6598,#6597,#3100,.T.);
#8150=EDGE_CURVE('',#6326,#6598,#3101,.T.);
#8151=EDGE_CURVE('',#6596,#6598,#3102,.T.);
#8152=EDGE_CURVE('',#6327,#6599,#3103,.T.);
#8153=EDGE_CURVE('',#6600,#6599,#3104,.T.);
#8154=EDGE_CURVE('',#6328,#6600,#3105,.T.);
#8155=EDGE_CURVE('',#6601,#6600,#3106,.T.);
#8156=EDGE_CURVE('',#6329,#6601,#3107,.T.);
#8157=EDGE_CURVE('',#6599,#6601,#3108,.T.);
#8158=EDGE_CURVE('',#6330,#6602,#3109,.T.);
#8159=EDGE_CURVE('',#6603,#6602,#3110,.T.);
#8160=EDGE_CURVE('',#6331,#6603,#3111,.T.);
#8161=EDGE_CURVE('',#6604,#6603,#3112,.T.);
#8162=EDGE_CURVE('',#6332,#6604,#3113,.T.);
#8163=EDGE_CURVE('',#6602,#6604,#3114,.T.);
#8164=EDGE_CURVE('',#6605,#6606,#3115,.T.);
#8165=EDGE_CURVE('',#6606,#6304,#3116,.T.);
#8166=EDGE_CURVE('',#6605,#6303,#3117,.T.);
#8167=EDGE_CURVE('',#6605,#6196,#3118,.T.);
#8168=EDGE_CURVE('',#6194,#6606,#3119,.T.);
#8169=EDGE_CURVE('',#6333,#6607,#3120,.T.);
#8170=EDGE_CURVE('',#6608,#6607,#3121,.T.);
#8171=EDGE_CURVE('',#6334,#6608,#3122,.T.);
#8172=EDGE_CURVE('',#6609,#6608,#3123,.T.);
#8173=EDGE_CURVE('',#6335,#6609,#3124,.T.);
#8174=EDGE_CURVE('',#6607,#6609,#3125,.T.);
#8175=EDGE_CURVE('',#6336,#6610,#3126,.T.);
#8176=EDGE_CURVE('',#6611,#6610,#3127,.T.);
#8177=EDGE_CURVE('',#6337,#6611,#3128,.T.);
#8178=EDGE_CURVE('',#6612,#6611,#3129,.T.);
#8179=EDGE_CURVE('',#6338,#6612,#3130,.T.);
#8180=EDGE_CURVE('',#6610,#6612,#3131,.T.);
#8181=EDGE_CURVE('',#6339,#6613,#3132,.T.);
#8182=EDGE_CURVE('',#6614,#6613,#3133,.T.);
#8183=EDGE_CURVE('',#6340,#6614,#3134,.T.);
#8184=EDGE_CURVE('',#6615,#6614,#3135,.T.);
#8185=EDGE_CURVE('',#6341,#6615,#3136,.T.);
#8186=EDGE_CURVE('',#6613,#6615,#3137,.T.);
#8187=EDGE_CURVE('',#6342,#6616,#3138,.T.);
#8188=EDGE_CURVE('',#6617,#6616,#3139,.T.);
#8189=EDGE_CURVE('',#6343,#6617,#3140,.T.);
#8190=EDGE_CURVE('',#6618,#6617,#3141,.T.);
#8191=EDGE_CURVE('',#6344,#6618,#3142,.T.);
#8192=EDGE_CURVE('',#6616,#6618,#3143,.T.);
#8193=EDGE_CURVE('',#6316,#6288,#3144,.T.);
#8194=EDGE_CURVE('',#6345,#6619,#3145,.T.);
#8195=EDGE_CURVE('',#6620,#6619,#3146,.T.);
#8196=EDGE_CURVE('',#6346,#6620,#3147,.T.);
#8197=EDGE_CURVE('',#6621,#6620,#3148,.T.);
#8198=EDGE_CURVE('',#6347,#6621,#3149,.T.);
#8199=EDGE_CURVE('',#6619,#6621,#3150,.T.);
#8200=EDGE_CURVE('',#6622,#6212,#3151,.T.);
#8201=EDGE_CURVE('',#6299,#6622,#3152,.T.);
#8202=EDGE_CURVE('',#6210,#6623,#3153,.T.);
#8203=EDGE_CURVE('',#6623,#6622,#3154,.T.);
#8204=EDGE_CURVE('',#6300,#6623,#3155,.T.);
#8205=EDGE_CURVE('',#6624,#6244,#3156,.T.);
#8206=EDGE_CURVE('',#6293,#6624,#3157,.T.);
#8207=EDGE_CURVE('',#6242,#6624,#3158,.T.);
#8208=EDGE_CURVE('',#6625,#6180,#3159,.T.);
#8209=EDGE_CURVE('',#6306,#6625,#3160,.T.);
#8210=EDGE_CURVE('',#6178,#6626,#3161,.T.);
#8211=EDGE_CURVE('',#6626,#6625,#3162,.T.);
#8212=EDGE_CURVE('',#6307,#6626,#3163,.T.);
#8213=EDGE_CURVE('',#6627,#6172,#3164,.T.);
#8214=EDGE_CURVE('',#6309,#6627,#3165,.T.);
#8215=EDGE_CURVE('',#6170,#6627,#3166,.T.);
#8216=EDGE_CURVE('',#6628,#6148,#3167,.T.);
#8217=EDGE_CURVE('',#6314,#6628,#3168,.T.);
#8218=EDGE_CURVE('',#6146,#6628,#3169,.T.);
#8219=EDGE_CURVE('',#6629,#6164,#3170,.T.);
#8220=EDGE_CURVE('',#6310,#6629,#3171,.T.);
#8221=EDGE_CURVE('',#6162,#6629,#3172,.T.);
#8222=EDGE_CURVE('',#6630,#6188,#3173,.T.);
#8223=EDGE_CURVE('',#6305,#6630,#3174,.T.);
#8224=EDGE_CURVE('',#6186,#6630,#3175,.T.);
#8225=EDGE_CURVE('',#6315,#6631,#3176,.T.);
#8226=EDGE_CURVE('',#6138,#6631,#3177,.T.);
#8227=EDGE_CURVE('',#6631,#6140,#3178,.T.);
#8228=EDGE_CURVE('',#6632,#6132,#3179,.T.);
#8229=EDGE_CURVE('',#6375,#6632,#3180,.T.);
#8230=EDGE_CURVE('',#6130,#6632,#3181,.T.);
#8231=EDGE_CURVE('',#6312,#6633,#3182,.T.);
#8232=EDGE_CURVE('',#6154,#6633,#3183,.T.);
#8233=EDGE_CURVE('',#6634,#6156,#3184,.T.);
#8234=EDGE_CURVE('',#6311,#6634,#3185,.T.);
#8235=EDGE_CURVE('',#6633,#6634,#3186,.T.);
#8236=EDGE_CURVE('',#6348,#6635,#3187,.T.);
#8237=EDGE_CURVE('',#6636,#6635,#3188,.T.);
#8238=EDGE_CURVE('',#6349,#6636,#3189,.T.);
#8239=EDGE_CURVE('',#6637,#6636,#3190,.T.);
#8240=EDGE_CURVE('',#6350,#6637,#3191,.T.);
#8241=EDGE_CURVE('',#6635,#6637,#3192,.T.);
#8242=EDGE_CURVE('',#6351,#6638,#3193,.T.);
#8243=EDGE_CURVE('',#6639,#6638,#3194,.T.);
#8244=EDGE_CURVE('',#6352,#6639,#3195,.T.);
#8245=EDGE_CURVE('',#6640,#6639,#3196,.T.);
#8246=EDGE_CURVE('',#6353,#6640,#3197,.T.);
#8247=EDGE_CURVE('',#6638,#6640,#3198,.T.);
#8248=EDGE_CURVE('',#6354,#6641,#3199,.T.);
#8249=EDGE_CURVE('',#6642,#6641,#3200,.T.);
#8250=EDGE_CURVE('',#6355,#6642,#3201,.T.);
#8251=EDGE_CURVE('',#6643,#6642,#3202,.T.);
#8252=EDGE_CURVE('',#6356,#6643,#3203,.T.);
#8253=EDGE_CURVE('',#6641,#6643,#3204,.T.);
#8254=EDGE_CURVE('',#6357,#6644,#3205,.T.);
#8255=EDGE_CURVE('',#6645,#6644,#3206,.T.);
#8256=EDGE_CURVE('',#6358,#6645,#3207,.T.);
#8257=EDGE_CURVE('',#6646,#6645,#3208,.T.);
#8258=EDGE_CURVE('',#6359,#6646,#3209,.T.);
#8259=EDGE_CURVE('',#6644,#6646,#3210,.T.);
#8260=EDGE_CURVE('',#6360,#6647,#3211,.T.);
#8261=EDGE_CURVE('',#6648,#6647,#3212,.T.);
#8262=EDGE_CURVE('',#6361,#6648,#3213,.T.);
#8263=EDGE_CURVE('',#6649,#6648,#3214,.T.);
#8264=EDGE_CURVE('',#6362,#6649,#3215,.T.);
#8265=EDGE_CURVE('',#6647,#6649,#3216,.T.);
#8266=EDGE_CURVE('',#6363,#6650,#3217,.T.);
#8267=EDGE_CURVE('',#6651,#6650,#3218,.T.);
#8268=EDGE_CURVE('',#6364,#6651,#3219,.T.);
#8269=EDGE_CURVE('',#6652,#6651,#3220,.T.);
#8270=EDGE_CURVE('',#6365,#6652,#3221,.T.);
#8271=EDGE_CURVE('',#6650,#6652,#3222,.T.);
#8272=EDGE_CURVE('',#6366,#6653,#3223,.T.);
#8273=EDGE_CURVE('',#6654,#6653,#3224,.T.);
#8274=EDGE_CURVE('',#6367,#6654,#3225,.T.);
#8275=EDGE_CURVE('',#6655,#6654,#3226,.T.);
#8276=EDGE_CURVE('',#6368,#6655,#3227,.T.);
#8277=EDGE_CURVE('',#6653,#6655,#3228,.T.);
#8278=EDGE_CURVE('',#6369,#6656,#3229,.T.);
#8279=EDGE_CURVE('',#6657,#6656,#3230,.T.);
#8280=EDGE_CURVE('',#6370,#6657,#3231,.T.);
#8281=EDGE_CURVE('',#6658,#6657,#3232,.T.);
#8282=EDGE_CURVE('',#6371,#6658,#3233,.T.);
#8283=EDGE_CURVE('',#6656,#6658,#3234,.T.);
#8284=EDGE_CURVE('',#6372,#6659,#3235,.T.);
#8285=EDGE_CURVE('',#6660,#6659,#3236,.T.);
#8286=EDGE_CURVE('',#6373,#6660,#3237,.T.);
#8287=EDGE_CURVE('',#6661,#6660,#3238,.T.);
#8288=EDGE_CURVE('',#6374,#6661,#3239,.T.);
#8289=EDGE_CURVE('',#6659,#6661,#3240,.T.);
#8290=EDGE_CURVE('',#6662,#6663,#3241,.T.);
#8291=EDGE_CURVE('',#6662,#6664,#3242,.T.);
#8292=EDGE_CURVE('',#6665,#6664,#3243,.T.);
#8293=EDGE_CURVE('',#6663,#6665,#3244,.T.);
#8294=EDGE_CURVE('',#6663,#6666,#3245,.T.);
#8295=EDGE_CURVE('',#6667,#6665,#3246,.T.);
#8296=EDGE_CURVE('',#6666,#6667,#3247,.T.);
#8297=EDGE_CURVE('',#6666,#6662,#3248,.T.);
#8298=EDGE_CURVE('',#6664,#6667,#3249,.T.);
#8299=EDGE_CURVE('',#6668,#6669,#3250,.T.);
#8300=EDGE_CURVE('',#6668,#6670,#3251,.T.);
#8301=EDGE_CURVE('',#6671,#6670,#3252,.T.);
#8302=EDGE_CURVE('',#6669,#6671,#3253,.T.);
#8303=EDGE_CURVE('',#6669,#6672,#3254,.T.);
#8304=EDGE_CURVE('',#6673,#6671,#3255,.T.);
#8305=EDGE_CURVE('',#6672,#6673,#3256,.T.);
#8306=EDGE_CURVE('',#6672,#6668,#3257,.T.);
#8307=EDGE_CURVE('',#6670,#6673,#3258,.T.);
#8308=EDGE_CURVE('',#6674,#6675,#3259,.T.);
#8309=EDGE_CURVE('',#6674,#6676,#3260,.T.);
#8310=EDGE_CURVE('',#6677,#6676,#3261,.T.);
#8311=EDGE_CURVE('',#6675,#6677,#3262,.T.);
#8312=EDGE_CURVE('',#6675,#6678,#3263,.T.);
#8313=EDGE_CURVE('',#6679,#6677,#3264,.T.);
#8314=EDGE_CURVE('',#6678,#6679,#3265,.T.);
#8315=EDGE_CURVE('',#6678,#6674,#3266,.T.);
#8316=EDGE_CURVE('',#6676,#6679,#3267,.T.);
#8317=EDGE_CURVE('',#6680,#6681,#3268,.T.);
#8318=EDGE_CURVE('',#6680,#6682,#3269,.T.);
#8319=EDGE_CURVE('',#6683,#6682,#3270,.T.);
#8320=EDGE_CURVE('',#6681,#6683,#3271,.T.);
#8321=EDGE_CURVE('',#6681,#6684,#3272,.T.);
#8322=EDGE_CURVE('',#6685,#6683,#3273,.T.);
#8323=EDGE_CURVE('',#6684,#6685,#3274,.T.);
#8324=EDGE_CURVE('',#6684,#6680,#3275,.T.);
#8325=EDGE_CURVE('',#6682,#6685,#3276,.T.);
#8326=EDGE_CURVE('',#6686,#6687,#3277,.T.);
#8327=EDGE_CURVE('',#6686,#6688,#3278,.T.);
#8328=EDGE_CURVE('',#6689,#6688,#3279,.T.);
#8329=EDGE_CURVE('',#6687,#6689,#3280,.T.);
#8330=EDGE_CURVE('',#6687,#6690,#3281,.T.);
#8331=EDGE_CURVE('',#6691,#6689,#3282,.T.);
#8332=EDGE_CURVE('',#6690,#6691,#3283,.T.);
#8333=EDGE_CURVE('',#6690,#6686,#3284,.T.);
#8334=EDGE_CURVE('',#6688,#6691,#3285,.T.);
#8335=EDGE_CURVE('',#6692,#6693,#3286,.T.);
#8336=EDGE_CURVE('',#6692,#6694,#3287,.T.);
#8337=EDGE_CURVE('',#6695,#6694,#3288,.T.);
#8338=EDGE_CURVE('',#6693,#6695,#3289,.T.);
#8339=EDGE_CURVE('',#6693,#6696,#3290,.T.);
#8340=EDGE_CURVE('',#6697,#6695,#3291,.T.);
#8341=EDGE_CURVE('',#6696,#6697,#3292,.T.);
#8342=EDGE_CURVE('',#6696,#6692,#3293,.T.);
#8343=EDGE_CURVE('',#6694,#6697,#3294,.T.);
#8344=EDGE_CURVE('',#6698,#6699,#3295,.T.);
#8345=EDGE_CURVE('',#6698,#6700,#3296,.T.);
#8346=EDGE_CURVE('',#6701,#6700,#3297,.T.);
#8347=EDGE_CURVE('',#6699,#6701,#3298,.T.);
#8348=EDGE_CURVE('',#6699,#6702,#3299,.T.);
#8349=EDGE_CURVE('',#6703,#6701,#3300,.T.);
#8350=EDGE_CURVE('',#6702,#6703,#3301,.T.);
#8351=EDGE_CURVE('',#6702,#6698,#3302,.T.);
#8352=EDGE_CURVE('',#6700,#6703,#3303,.T.);
#8353=EDGE_CURVE('',#6704,#6705,#3304,.T.);
#8354=EDGE_CURVE('',#6704,#6706,#3305,.T.);
#8355=EDGE_CURVE('',#6707,#6706,#3306,.T.);
#8356=EDGE_CURVE('',#6705,#6707,#3307,.T.);
#8357=EDGE_CURVE('',#6705,#6708,#3308,.T.);
#8358=EDGE_CURVE('',#6709,#6707,#3309,.T.);
#8359=EDGE_CURVE('',#6708,#6709,#3310,.T.);
#8360=EDGE_CURVE('',#6708,#6704,#3311,.T.);
#8361=EDGE_CURVE('',#6706,#6709,#3312,.T.);
#8362=EDGE_CURVE('',#6710,#6711,#3313,.T.);
#8363=EDGE_CURVE('',#6710,#6712,#3314,.T.);
#8364=EDGE_CURVE('',#6713,#6712,#3315,.T.);
#8365=EDGE_CURVE('',#6711,#6713,#3316,.T.);
#8366=EDGE_CURVE('',#6711,#6714,#3317,.T.);
#8367=EDGE_CURVE('',#6715,#6713,#3318,.T.);
#8368=EDGE_CURVE('',#6714,#6715,#3319,.T.);
#8369=EDGE_CURVE('',#6714,#6710,#3320,.T.);
#8370=EDGE_CURVE('',#6712,#6715,#3321,.T.);
#8371=EDGE_CURVE('',#6716,#6717,#3322,.T.);
#8372=EDGE_CURVE('',#6716,#6718,#3323,.T.);
#8373=EDGE_CURVE('',#6719,#6718,#3324,.T.);
#8374=EDGE_CURVE('',#6717,#6719,#3325,.T.);
#8375=EDGE_CURVE('',#6717,#6720,#3326,.T.);
#8376=EDGE_CURVE('',#6721,#6719,#3327,.T.);
#8377=EDGE_CURVE('',#6720,#6721,#3328,.T.);
#8378=EDGE_CURVE('',#6720,#6716,#3329,.T.);
#8379=EDGE_CURVE('',#6718,#6721,#3330,.T.);
#8380=EDGE_CURVE('',#6722,#6723,#3331,.T.);
#8381=EDGE_CURVE('',#6722,#6724,#3332,.T.);
#8382=EDGE_CURVE('',#6725,#6724,#3333,.T.);
#8383=EDGE_CURVE('',#6723,#6725,#3334,.T.);
#8384=EDGE_CURVE('',#6723,#6726,#3335,.T.);
#8385=EDGE_CURVE('',#6727,#6725,#3336,.T.);
#8386=EDGE_CURVE('',#6726,#6727,#3337,.T.);
#8387=EDGE_CURVE('',#6726,#6722,#3338,.T.);
#8388=EDGE_CURVE('',#6724,#6727,#3339,.T.);
#8389=EDGE_CURVE('',#6728,#6729,#3340,.T.);
#8390=EDGE_CURVE('',#6728,#6730,#3341,.T.);
#8391=EDGE_CURVE('',#6731,#6730,#3342,.T.);
#8392=EDGE_CURVE('',#6729,#6731,#3343,.T.);
#8393=EDGE_CURVE('',#6729,#6732,#3344,.T.);
#8394=EDGE_CURVE('',#6733,#6731,#3345,.T.);
#8395=EDGE_CURVE('',#6732,#6733,#3346,.T.);
#8396=EDGE_CURVE('',#6732,#6728,#3347,.T.);
#8397=EDGE_CURVE('',#6730,#6733,#3348,.T.);
#8398=EDGE_CURVE('',#6734,#6735,#3349,.T.);
#8399=EDGE_CURVE('',#6734,#6736,#3350,.T.);
#8400=EDGE_CURVE('',#6737,#6736,#3351,.T.);
#8401=EDGE_CURVE('',#6735,#6737,#3352,.T.);
#8402=EDGE_CURVE('',#6735,#6738,#3353,.T.);
#8403=EDGE_CURVE('',#6739,#6737,#3354,.T.);
#8404=EDGE_CURVE('',#6738,#6739,#3355,.T.);
#8405=EDGE_CURVE('',#6738,#6734,#3356,.T.);
#8406=EDGE_CURVE('',#6736,#6739,#3357,.T.);
#8407=EDGE_CURVE('',#6740,#6741,#3358,.T.);
#8408=EDGE_CURVE('',#6740,#6742,#3359,.T.);
#8409=EDGE_CURVE('',#6743,#6742,#3360,.T.);
#8410=EDGE_CURVE('',#6741,#6743,#3361,.T.);
#8411=EDGE_CURVE('',#6741,#6744,#3362,.T.);
#8412=EDGE_CURVE('',#6745,#6743,#3363,.T.);
#8413=EDGE_CURVE('',#6744,#6745,#3364,.T.);
#8414=EDGE_CURVE('',#6744,#6740,#3365,.T.);
#8415=EDGE_CURVE('',#6742,#6745,#3366,.T.);
#8416=EDGE_CURVE('',#6746,#6747,#3367,.T.);
#8417=EDGE_CURVE('',#6746,#6748,#3368,.T.);
#8418=EDGE_CURVE('',#6749,#6748,#3369,.T.);
#8419=EDGE_CURVE('',#6747,#6749,#3370,.T.);
#8420=EDGE_CURVE('',#6747,#6750,#3371,.T.);
#8421=EDGE_CURVE('',#6751,#6749,#3372,.T.);
#8422=EDGE_CURVE('',#6750,#6751,#3373,.T.);
#8423=EDGE_CURVE('',#6750,#6746,#3374,.T.);
#8424=EDGE_CURVE('',#6748,#6751,#3375,.T.);
#8425=EDGE_CURVE('',#6752,#6753,#3376,.T.);
#8426=EDGE_CURVE('',#6752,#6754,#3377,.T.);
#8427=EDGE_CURVE('',#6755,#6754,#3378,.T.);
#8428=EDGE_CURVE('',#6753,#6755,#3379,.T.);
#8429=EDGE_CURVE('',#6753,#6756,#3380,.T.);
#8430=EDGE_CURVE('',#6757,#6755,#3381,.T.);
#8431=EDGE_CURVE('',#6756,#6757,#3382,.T.);
#8432=EDGE_CURVE('',#6756,#6752,#3383,.T.);
#8433=EDGE_CURVE('',#6754,#6757,#3384,.T.);
#8434=EDGE_CURVE('',#6758,#6759,#3385,.T.);
#8435=EDGE_CURVE('',#6758,#6760,#3386,.T.);
#8436=EDGE_CURVE('',#6761,#6760,#3387,.T.);
#8437=EDGE_CURVE('',#6759,#6761,#3388,.T.);
#8438=EDGE_CURVE('',#6759,#6762,#3389,.T.);
#8439=EDGE_CURVE('',#6763,#6761,#3390,.T.);
#8440=EDGE_CURVE('',#6762,#6763,#3391,.T.);
#8441=EDGE_CURVE('',#6762,#6758,#3392,.T.);
#8442=EDGE_CURVE('',#6760,#6763,#3393,.T.);
#8443=EDGE_CURVE('',#6764,#6765,#3394,.T.);
#8444=EDGE_CURVE('',#6764,#6766,#3395,.T.);
#8445=EDGE_CURVE('',#6767,#6766,#3396,.T.);
#8446=EDGE_CURVE('',#6765,#6767,#3397,.T.);
#8447=EDGE_CURVE('',#6765,#6768,#3398,.T.);
#8448=EDGE_CURVE('',#6769,#6767,#3399,.T.);
#8449=EDGE_CURVE('',#6768,#6769,#3400,.T.);
#8450=EDGE_CURVE('',#6768,#6764,#3401,.T.);
#8451=EDGE_CURVE('',#6766,#6769,#3402,.T.);
#8452=EDGE_CURVE('',#6770,#6771,#3403,.T.);
#8453=EDGE_CURVE('',#6770,#6772,#3404,.T.);
#8454=EDGE_CURVE('',#6773,#6772,#3405,.T.);
#8455=EDGE_CURVE('',#6771,#6773,#3406,.T.);
#8456=EDGE_CURVE('',#6771,#6774,#3407,.T.);
#8457=EDGE_CURVE('',#6775,#6773,#3408,.T.);
#8458=EDGE_CURVE('',#6774,#6775,#3409,.T.);
#8459=EDGE_CURVE('',#6774,#6770,#3410,.T.);
#8460=EDGE_CURVE('',#6772,#6775,#3411,.T.);
#8461=EDGE_CURVE('',#6776,#6777,#3412,.T.);
#8462=EDGE_CURVE('',#6776,#6778,#3413,.T.);
#8463=EDGE_CURVE('',#6779,#6778,#3414,.T.);
#8464=EDGE_CURVE('',#6777,#6779,#3415,.T.);
#8465=EDGE_CURVE('',#6777,#6780,#3416,.T.);
#8466=EDGE_CURVE('',#6781,#6779,#3417,.T.);
#8467=EDGE_CURVE('',#6780,#6781,#3418,.T.);
#8468=EDGE_CURVE('',#6780,#6776,#3419,.T.);
#8469=EDGE_CURVE('',#6778,#6781,#3420,.T.);
#8470=EDGE_CURVE('',#6782,#6783,#3421,.T.);
#8471=EDGE_CURVE('',#6782,#6784,#3422,.T.);
#8472=EDGE_CURVE('',#6785,#6784,#3423,.T.);
#8473=EDGE_CURVE('',#6783,#6785,#3424,.T.);
#8474=EDGE_CURVE('',#6783,#6786,#3425,.T.);
#8475=EDGE_CURVE('',#6787,#6785,#3426,.T.);
#8476=EDGE_CURVE('',#6786,#6787,#3427,.T.);
#8477=EDGE_CURVE('',#6786,#6782,#3428,.T.);
#8478=EDGE_CURVE('',#6784,#6787,#3429,.T.);
#8479=EDGE_CURVE('',#6788,#6789,#3430,.T.);
#8480=EDGE_CURVE('',#6788,#6790,#3431,.T.);
#8481=EDGE_CURVE('',#6791,#6790,#3432,.T.);
#8482=EDGE_CURVE('',#6789,#6791,#3433,.T.);
#8483=EDGE_CURVE('',#6789,#6792,#3434,.T.);
#8484=EDGE_CURVE('',#6793,#6791,#3435,.T.);
#8485=EDGE_CURVE('',#6792,#6793,#3436,.T.);
#8486=EDGE_CURVE('',#6792,#6788,#3437,.T.);
#8487=EDGE_CURVE('',#6790,#6793,#3438,.T.);
#8488=EDGE_CURVE('',#6794,#6795,#3439,.T.);
#8489=EDGE_CURVE('',#6794,#6796,#3440,.T.);
#8490=EDGE_CURVE('',#6797,#6796,#3441,.T.);
#8491=EDGE_CURVE('',#6795,#6797,#3442,.T.);
#8492=EDGE_CURVE('',#6795,#6798,#3443,.T.);
#8493=EDGE_CURVE('',#6799,#6797,#3444,.T.);
#8494=EDGE_CURVE('',#6798,#6799,#3445,.T.);
#8495=EDGE_CURVE('',#6798,#6794,#3446,.T.);
#8496=EDGE_CURVE('',#6796,#6799,#3447,.T.);
#8497=EDGE_CURVE('',#6800,#6801,#3448,.T.);
#8498=EDGE_CURVE('',#6800,#6802,#3449,.T.);
#8499=EDGE_CURVE('',#6803,#6802,#3450,.T.);
#8500=EDGE_CURVE('',#6801,#6803,#3451,.T.);
#8501=EDGE_CURVE('',#6801,#6804,#3452,.T.);
#8502=EDGE_CURVE('',#6805,#6803,#3453,.T.);
#8503=EDGE_CURVE('',#6804,#6805,#3454,.T.);
#8504=EDGE_CURVE('',#6804,#6800,#3455,.T.);
#8505=EDGE_CURVE('',#6802,#6805,#3456,.T.);
#8506=EDGE_CURVE('',#6806,#6807,#3457,.T.);
#8507=EDGE_CURVE('',#6806,#6808,#3458,.T.);
#8508=EDGE_CURVE('',#6809,#6808,#3459,.T.);
#8509=EDGE_CURVE('',#6807,#6809,#3460,.T.);
#8510=EDGE_CURVE('',#6807,#6810,#3461,.T.);
#8511=EDGE_CURVE('',#6811,#6809,#3462,.T.);
#8512=EDGE_CURVE('',#6810,#6811,#3463,.T.);
#8513=EDGE_CURVE('',#6810,#6806,#3464,.T.);
#8514=EDGE_CURVE('',#6808,#6811,#3465,.T.);
#8515=EDGE_CURVE('',#6812,#6813,#3466,.T.);
#8516=EDGE_CURVE('',#6812,#6814,#3467,.T.);
#8517=EDGE_CURVE('',#6815,#6814,#3468,.T.);
#8518=EDGE_CURVE('',#6813,#6815,#3469,.T.);
#8519=EDGE_CURVE('',#6813,#6816,#3470,.T.);
#8520=EDGE_CURVE('',#6817,#6815,#3471,.T.);
#8521=EDGE_CURVE('',#6816,#6817,#3472,.T.);
#8522=EDGE_CURVE('',#6816,#6812,#3473,.T.);
#8523=EDGE_CURVE('',#6814,#6817,#3474,.T.);
#8524=EDGE_CURVE('',#6818,#6819,#3475,.T.);
#8525=EDGE_CURVE('',#6818,#6820,#3476,.T.);
#8526=EDGE_CURVE('',#6821,#6820,#3477,.T.);
#8527=EDGE_CURVE('',#6819,#6821,#3478,.T.);
#8528=EDGE_CURVE('',#6819,#6822,#3479,.T.);
#8529=EDGE_CURVE('',#6823,#6821,#3480,.T.);
#8530=EDGE_CURVE('',#6822,#6823,#3481,.T.);
#8531=EDGE_CURVE('',#6822,#6818,#3482,.T.);
#8532=EDGE_CURVE('',#6820,#6823,#3483,.T.);
#8533=EDGE_CURVE('',#6824,#6825,#3484,.T.);
#8534=EDGE_CURVE('',#6824,#6826,#3485,.T.);
#8535=EDGE_CURVE('',#6827,#6826,#3486,.T.);
#8536=EDGE_CURVE('',#6825,#6827,#3487,.T.);
#8537=EDGE_CURVE('',#6825,#6828,#3488,.T.);
#8538=EDGE_CURVE('',#6829,#6827,#3489,.T.);
#8539=EDGE_CURVE('',#6828,#6829,#3490,.T.);
#8540=EDGE_CURVE('',#6828,#6824,#3491,.T.);
#8541=EDGE_CURVE('',#6826,#6829,#3492,.T.);
#8542=EDGE_CURVE('',#6830,#6831,#3493,.T.);
#8543=EDGE_CURVE('',#6830,#6832,#3494,.T.);
#8544=EDGE_CURVE('',#6833,#6832,#3495,.T.);
#8545=EDGE_CURVE('',#6831,#6833,#3496,.T.);
#8546=EDGE_CURVE('',#6831,#6834,#3497,.T.);
#8547=EDGE_CURVE('',#6835,#6833,#3498,.T.);
#8548=EDGE_CURVE('',#6834,#6835,#3499,.T.);
#8549=EDGE_CURVE('',#6834,#6830,#3500,.T.);
#8550=EDGE_CURVE('',#6832,#6835,#3501,.T.);
#8551=EDGE_CURVE('',#6836,#6837,#3502,.T.);
#8552=EDGE_CURVE('',#6836,#6838,#3503,.T.);
#8553=EDGE_CURVE('',#6839,#6838,#3504,.T.);
#8554=EDGE_CURVE('',#6837,#6839,#3505,.T.);
#8555=EDGE_CURVE('',#6837,#6840,#3506,.T.);
#8556=EDGE_CURVE('',#6841,#6839,#3507,.T.);
#8557=EDGE_CURVE('',#6840,#6841,#3508,.T.);
#8558=EDGE_CURVE('',#6840,#6836,#3509,.T.);
#8559=EDGE_CURVE('',#6838,#6841,#3510,.T.);
#8560=EDGE_CURVE('',#6842,#6843,#3511,.T.);
#8561=EDGE_CURVE('',#6842,#6844,#3512,.T.);
#8562=EDGE_CURVE('',#6845,#6844,#3513,.T.);
#8563=EDGE_CURVE('',#6843,#6845,#3514,.T.);
#8564=EDGE_CURVE('',#6843,#6846,#3515,.T.);
#8565=EDGE_CURVE('',#6847,#6845,#3516,.T.);
#8566=EDGE_CURVE('',#6846,#6847,#3517,.T.);
#8567=EDGE_CURVE('',#6846,#6842,#3518,.T.);
#8568=EDGE_CURVE('',#6844,#6847,#3519,.T.);
#8569=EDGE_CURVE('',#6848,#6849,#3520,.T.);
#8570=EDGE_CURVE('',#6848,#6850,#3521,.T.);
#8571=EDGE_CURVE('',#6851,#6850,#3522,.T.);
#8572=EDGE_CURVE('',#6849,#6851,#3523,.T.);
#8573=EDGE_CURVE('',#6849,#6852,#3524,.T.);
#8574=EDGE_CURVE('',#6853,#6851,#3525,.T.);
#8575=EDGE_CURVE('',#6852,#6853,#3526,.T.);
#8576=EDGE_CURVE('',#6852,#6848,#3527,.T.);
#8577=EDGE_CURVE('',#6850,#6853,#3528,.T.);
#8578=EDGE_CURVE('',#6854,#6855,#3529,.T.);
#8579=EDGE_CURVE('',#6854,#6856,#3530,.T.);
#8580=EDGE_CURVE('',#6857,#6856,#3531,.T.);
#8581=EDGE_CURVE('',#6855,#6857,#3532,.T.);
#8582=EDGE_CURVE('',#6855,#6858,#3533,.T.);
#8583=EDGE_CURVE('',#6859,#6857,#3534,.T.);
#8584=EDGE_CURVE('',#6858,#6859,#3535,.T.);
#8585=EDGE_CURVE('',#6858,#6854,#3536,.T.);
#8586=EDGE_CURVE('',#6856,#6859,#3537,.T.);
#8587=EDGE_CURVE('',#6860,#6861,#3538,.T.);
#8588=EDGE_CURVE('',#6860,#6862,#3539,.T.);
#8589=EDGE_CURVE('',#6863,#6862,#3540,.T.);
#8590=EDGE_CURVE('',#6861,#6863,#3541,.T.);
#8591=EDGE_CURVE('',#6861,#6864,#3542,.T.);
#8592=EDGE_CURVE('',#6865,#6863,#3543,.T.);
#8593=EDGE_CURVE('',#6864,#6865,#3544,.T.);
#8594=EDGE_CURVE('',#6864,#6860,#3545,.T.);
#8595=EDGE_CURVE('',#6862,#6865,#3546,.T.);
#8596=EDGE_CURVE('',#6866,#6867,#3547,.T.);
#8597=EDGE_CURVE('',#6866,#6868,#3548,.T.);
#8598=EDGE_CURVE('',#6869,#6868,#3549,.T.);
#8599=EDGE_CURVE('',#6867,#6869,#3550,.T.);
#8600=EDGE_CURVE('',#6867,#6870,#3551,.T.);
#8601=EDGE_CURVE('',#6871,#6869,#3552,.T.);
#8602=EDGE_CURVE('',#6870,#6871,#3553,.T.);
#8603=EDGE_CURVE('',#6870,#6866,#3554,.T.);
#8604=EDGE_CURVE('',#6868,#6871,#3555,.T.);
#8605=EDGE_CURVE('',#6872,#6873,#3556,.T.);
#8606=EDGE_CURVE('',#6872,#6874,#3557,.T.);
#8607=EDGE_CURVE('',#6875,#6874,#3558,.T.);
#8608=EDGE_CURVE('',#6873,#6875,#3559,.T.);
#8609=EDGE_CURVE('',#6873,#6876,#3560,.T.);
#8610=EDGE_CURVE('',#6877,#6875,#3561,.T.);
#8611=EDGE_CURVE('',#6876,#6877,#3562,.T.);
#8612=EDGE_CURVE('',#6876,#6872,#3563,.T.);
#8613=EDGE_CURVE('',#6874,#6877,#3564,.T.);
#8614=EDGE_CURVE('',#6878,#6879,#3565,.T.);
#8615=EDGE_CURVE('',#6878,#6880,#3566,.T.);
#8616=EDGE_CURVE('',#6881,#6880,#3567,.T.);
#8617=EDGE_CURVE('',#6879,#6881,#3568,.T.);
#8618=EDGE_CURVE('',#6879,#6882,#3569,.T.);
#8619=EDGE_CURVE('',#6883,#6881,#3570,.T.);
#8620=EDGE_CURVE('',#6882,#6883,#3571,.T.);
#8621=EDGE_CURVE('',#6882,#6878,#3572,.T.);
#8622=EDGE_CURVE('',#6880,#6883,#3573,.T.);
#8623=EDGE_CURVE('',#6884,#6885,#3574,.T.);
#8624=EDGE_CURVE('',#6884,#6886,#3575,.T.);
#8625=EDGE_CURVE('',#6887,#6886,#3576,.T.);
#8626=EDGE_CURVE('',#6885,#6887,#3577,.T.);
#8627=EDGE_CURVE('',#6885,#6888,#3578,.T.);
#8628=EDGE_CURVE('',#6889,#6887,#3579,.T.);
#8629=EDGE_CURVE('',#6888,#6889,#3580,.T.);
#8630=EDGE_CURVE('',#6888,#6884,#3581,.T.);
#8631=EDGE_CURVE('',#6886,#6889,#3582,.T.);
#8632=EDGE_CURVE('',#6890,#6891,#3583,.T.);
#8633=EDGE_CURVE('',#6890,#6892,#3584,.T.);
#8634=EDGE_CURVE('',#6893,#6892,#3585,.T.);
#8635=EDGE_CURVE('',#6891,#6893,#3586,.T.);
#8636=EDGE_CURVE('',#6891,#6894,#3587,.T.);
#8637=EDGE_CURVE('',#6895,#6893,#3588,.T.);
#8638=EDGE_CURVE('',#6894,#6895,#3589,.T.);
#8639=EDGE_CURVE('',#6894,#6890,#3590,.T.);
#8640=EDGE_CURVE('',#6892,#6895,#3591,.T.);
#8641=EDGE_CURVE('',#6896,#6897,#3592,.T.);
#8642=EDGE_CURVE('',#6896,#6898,#3593,.T.);
#8643=EDGE_CURVE('',#6899,#6898,#3594,.T.);
#8644=EDGE_CURVE('',#6897,#6899,#3595,.T.);
#8645=EDGE_CURVE('',#6897,#6900,#3596,.T.);
#8646=EDGE_CURVE('',#6901,#6899,#3597,.T.);
#8647=EDGE_CURVE('',#6900,#6901,#3598,.T.);
#8648=EDGE_CURVE('',#6900,#6896,#3599,.T.);
#8649=EDGE_CURVE('',#6898,#6901,#3600,.T.);
#8650=EDGE_CURVE('',#6902,#6903,#3601,.T.);
#8651=EDGE_CURVE('',#6902,#6904,#3602,.T.);
#8652=EDGE_CURVE('',#6905,#6904,#3603,.T.);
#8653=EDGE_CURVE('',#6903,#6905,#3604,.T.);
#8654=EDGE_CURVE('',#6903,#6906,#3605,.T.);
#8655=EDGE_CURVE('',#6907,#6905,#3606,.T.);
#8656=EDGE_CURVE('',#6906,#6907,#3607,.T.);
#8657=EDGE_CURVE('',#6906,#6902,#3608,.T.);
#8658=EDGE_CURVE('',#6904,#6907,#3609,.T.);
#8659=EDGE_CURVE('',#6908,#6908,#92,.T.);
#8660=EDGE_CURVE('',#6909,#6910,#93,.T.);
#8661=EDGE_CURVE('',#6909,#6911,#3610,.T.);
#8662=EDGE_CURVE('',#6911,#6910,#3611,.T.);
#8663=EDGE_CURVE('',#6912,#6913,#3612,.T.);
#8664=EDGE_CURVE('',#6913,#6914,#3613,.T.);
#8665=EDGE_CURVE('',#6912,#6914,#94,.T.);
#8666=EDGE_CURVE('',#6915,#6916,#95,.T.);
#8667=EDGE_CURVE('',#6915,#6917,#3614,.T.);
#8668=EDGE_CURVE('',#6917,#6916,#3615,.T.);
#8669=EDGE_CURVE('',#6918,#6919,#3616,.T.);
#8670=EDGE_CURVE('',#6919,#6920,#3617,.T.);
#8671=EDGE_CURVE('',#6918,#6920,#96,.T.);
#8672=EDGE_CURVE('',#6921,#6922,#97,.T.);
#8673=EDGE_CURVE('',#6921,#6923,#3618,.T.);
#8674=EDGE_CURVE('',#6923,#6922,#3619,.T.);
#8675=EDGE_CURVE('',#6924,#6925,#3620,.T.);
#8676=EDGE_CURVE('',#6925,#6926,#3621,.T.);
#8677=EDGE_CURVE('',#6924,#6926,#98,.T.);
#8678=EDGE_CURVE('',#6927,#6928,#99,.T.);
#8679=EDGE_CURVE('',#6927,#6929,#3622,.T.);
#8680=EDGE_CURVE('',#6929,#6930,#3623,.T.);
#8681=EDGE_CURVE('',#6930,#6928,#3624,.T.);
#8682=EDGE_CURVE('',#6931,#6932,#3625,.T.);
#8683=EDGE_CURVE('',#6932,#6933,#3626,.T.);
#8684=EDGE_CURVE('',#6933,#6934,#3627,.T.);
#8685=EDGE_CURVE('',#6931,#6934,#100,.T.);
#8686=EDGE_CURVE('',#6935,#6936,#101,.T.);
#8687=EDGE_CURVE('',#6935,#6937,#3628,.T.);
#8688=EDGE_CURVE('',#6937,#6936,#3629,.T.);
#8689=EDGE_CURVE('',#6938,#6939,#3630,.T.);
#8690=EDGE_CURVE('',#6939,#6940,#3631,.T.);
#8691=EDGE_CURVE('',#6940,#6941,#3632,.T.);
#8692=EDGE_CURVE('',#6938,#6941,#102,.T.);
#8693=EDGE_CURVE('',#6942,#6943,#103,.T.);
#8694=EDGE_CURVE('',#6942,#6944,#3633,.T.);
#8695=EDGE_CURVE('',#6944,#6943,#3634,.T.);
#8696=EDGE_CURVE('',#6945,#6946,#3635,.T.);
#8697=EDGE_CURVE('',#6946,#6947,#3636,.T.);
#8698=EDGE_CURVE('',#6945,#6947,#104,.T.);
#8699=EDGE_CURVE('',#6948,#6949,#105,.T.);
#8700=EDGE_CURVE('',#6948,#6950,#3637,.T.);
#8701=EDGE_CURVE('',#6950,#6951,#3638,.T.);
#8702=EDGE_CURVE('',#6951,#6949,#3639,.T.);
#8703=EDGE_CURVE('',#6952,#6953,#3640,.T.);
#8704=EDGE_CURVE('',#6953,#6954,#3641,.T.);
#8705=EDGE_CURVE('',#6954,#6955,#3642,.T.);
#8706=EDGE_CURVE('',#6952,#6955,#106,.T.);
#8707=EDGE_CURVE('',#6956,#6957,#107,.T.);
#8708=EDGE_CURVE('',#6956,#6958,#3643,.T.);
#8709=EDGE_CURVE('',#6958,#6957,#3644,.T.);
#8710=EDGE_CURVE('',#6959,#6960,#3645,.T.);
#8711=EDGE_CURVE('',#6960,#6961,#3646,.T.);
#8712=EDGE_CURVE('',#6961,#6962,#3647,.T.);
#8713=EDGE_CURVE('',#6959,#6962,#108,.T.);
#8714=EDGE_CURVE('',#6963,#6964,#109,.T.);
#8715=EDGE_CURVE('',#6963,#6965,#3648,.T.);
#8716=EDGE_CURVE('',#6965,#6964,#3649,.T.);
#8717=EDGE_CURVE('',#6966,#6967,#3650,.T.);
#8718=EDGE_CURVE('',#6967,#6968,#3651,.T.);
#8719=EDGE_CURVE('',#6966,#6968,#110,.T.);
#8720=EDGE_CURVE('',#6969,#6970,#111,.T.);
#8721=EDGE_CURVE('',#6969,#6971,#3652,.T.);
#8722=EDGE_CURVE('',#6971,#6972,#3653,.T.);
#8723=EDGE_CURVE('',#6972,#6970,#3654,.T.);
#8724=EDGE_CURVE('',#6973,#6974,#3655,.T.);
#8725=EDGE_CURVE('',#6974,#6975,#3656,.T.);
#8726=EDGE_CURVE('',#6973,#6975,#112,.T.);
#8727=EDGE_CURVE('',#6976,#6977,#113,.T.);
#8728=EDGE_CURVE('',#6976,#6978,#3657,.T.);
#8729=EDGE_CURVE('',#6978,#6977,#3658,.T.);
#8730=EDGE_CURVE('',#6979,#6980,#3659,.T.);
#8731=EDGE_CURVE('',#6980,#6981,#3660,.T.);
#8732=EDGE_CURVE('',#6979,#6981,#114,.T.);
#8733=EDGE_CURVE('',#6982,#6983,#3661,.T.);
#8734=EDGE_CURVE('',#6983,#6984,#3662,.T.);
#8735=EDGE_CURVE('',#6984,#6985,#3663,.T.);
#8736=EDGE_CURVE('',#6982,#6985,#115,.T.);
#8737=EDGE_CURVE('',#6986,#6987,#3664,.T.);
#8738=EDGE_CURVE('',#6987,#6988,#3665,.T.);
#8739=EDGE_CURVE('',#6988,#6986,#3666,.T.);
#8740=EDGE_CURVE('',#6908,#6989,#3667,.T.);
#8741=EDGE_CURVE('',#6989,#6989,#116,.T.);
#8742=EDGE_CURVE('',#6990,#6981,#3668,.T.);
#8743=EDGE_CURVE('',#6991,#6990,#117,.T.);
#8744=EDGE_CURVE('',#6979,#6991,#3669,.T.);
#8745=EDGE_CURVE('',#6992,#6975,#3670,.T.);
#8746=EDGE_CURVE('',#6993,#6992,#118,.T.);
#8747=EDGE_CURVE('',#6973,#6993,#3671,.T.);
#8748=EDGE_CURVE('',#6994,#6968,#3672,.T.);
#8749=EDGE_CURVE('',#6995,#6994,#119,.T.);
#8750=EDGE_CURVE('',#6966,#6995,#3673,.T.);
#8751=EDGE_CURVE('',#6996,#6962,#3674,.T.);
#8752=EDGE_CURVE('',#6997,#6996,#120,.T.);
#8753=EDGE_CURVE('',#6959,#6997,#3675,.T.);
#8754=EDGE_CURVE('',#6998,#6955,#3676,.T.);
#8755=EDGE_CURVE('',#6999,#6998,#121,.T.);
#8756=EDGE_CURVE('',#6952,#6999,#3677,.T.);
#8757=EDGE_CURVE('',#7000,#6947,#3678,.T.);
#8758=EDGE_CURVE('',#7001,#7000,#122,.T.);
#8759=EDGE_CURVE('',#6945,#7001,#3679,.T.);
#8760=EDGE_CURVE('',#7002,#6941,#3680,.T.);
#8761=EDGE_CURVE('',#7003,#7002,#123,.T.);
#8762=EDGE_CURVE('',#6938,#7003,#3681,.T.);
#8763=EDGE_CURVE('',#7004,#6934,#3682,.T.);
#8764=EDGE_CURVE('',#7005,#7004,#124,.T.);
#8765=EDGE_CURVE('',#6931,#7005,#3683,.T.);
#8766=EDGE_CURVE('',#7006,#6926,#3684,.T.);
#8767=EDGE_CURVE('',#7007,#7006,#125,.T.);
#8768=EDGE_CURVE('',#6924,#7007,#3685,.T.);
#8769=EDGE_CURVE('',#7008,#6920,#3686,.T.);
#8770=EDGE_CURVE('',#7009,#7008,#126,.T.);
#8771=EDGE_CURVE('',#6918,#7009,#3687,.T.);
#8772=EDGE_CURVE('',#7010,#6914,#3688,.T.);
#8773=EDGE_CURVE('',#7011,#7010,#127,.T.);
#8774=EDGE_CURVE('',#6912,#7011,#3689,.T.);
#8775=EDGE_CURVE('',#7012,#6910,#3690,.T.);
#8776=EDGE_CURVE('',#7013,#7012,#128,.T.);
#8777=EDGE_CURVE('',#6909,#7013,#3691,.T.);
#8778=EDGE_CURVE('',#7014,#6916,#3692,.T.);
#8779=EDGE_CURVE('',#7015,#7014,#129,.T.);
#8780=EDGE_CURVE('',#6915,#7015,#3693,.T.);
#8781=EDGE_CURVE('',#7016,#6922,#3694,.T.);
#8782=EDGE_CURVE('',#7017,#7016,#130,.T.);
#8783=EDGE_CURVE('',#6921,#7017,#3695,.T.);
#8784=EDGE_CURVE('',#7018,#6928,#3696,.T.);
#8785=EDGE_CURVE('',#7019,#7018,#131,.T.);
#8786=EDGE_CURVE('',#6927,#7019,#3697,.T.);
#8787=EDGE_CURVE('',#7020,#6936,#3698,.T.);
#8788=EDGE_CURVE('',#7021,#7020,#132,.T.);
#8789=EDGE_CURVE('',#6935,#7021,#3699,.T.);
#8790=EDGE_CURVE('',#7022,#6943,#3700,.T.);
#8791=EDGE_CURVE('',#7023,#7022,#133,.T.);
#8792=EDGE_CURVE('',#6942,#7023,#3701,.T.);
#8793=EDGE_CURVE('',#7024,#6949,#3702,.T.);
#8794=EDGE_CURVE('',#7025,#7024,#134,.T.);
#8795=EDGE_CURVE('',#6948,#7025,#3703,.T.);
#8796=EDGE_CURVE('',#7026,#6957,#3704,.T.);
#8797=EDGE_CURVE('',#7027,#7026,#135,.T.);
#8798=EDGE_CURVE('',#6956,#7027,#3705,.T.);
#8799=EDGE_CURVE('',#7028,#6964,#3706,.T.);
#8800=EDGE_CURVE('',#7029,#7028,#136,.T.);
#8801=EDGE_CURVE('',#6963,#7029,#3707,.T.);
#8802=EDGE_CURVE('',#7030,#6970,#3708,.T.);
#8803=EDGE_CURVE('',#7031,#7030,#137,.T.);
#8804=EDGE_CURVE('',#6969,#7031,#3709,.T.);
#8805=EDGE_CURVE('',#7032,#6977,#3710,.T.);
#8806=EDGE_CURVE('',#7033,#7032,#138,.T.);
#8807=EDGE_CURVE('',#6976,#7033,#3711,.T.);
#8808=EDGE_CURVE('',#7034,#6985,#3712,.T.);
#8809=EDGE_CURVE('',#7035,#7034,#139,.T.);
#8810=EDGE_CURVE('',#6982,#7035,#3713,.T.);
#8811=EDGE_CURVE('',#7036,#7021,#3714,.T.);
#8812=EDGE_CURVE('',#6937,#7036,#3715,.T.);
#8813=EDGE_CURVE('',#7020,#7036,#3716,.T.);
#8814=EDGE_CURVE('',#7022,#7037,#3717,.T.);
#8815=EDGE_CURVE('',#7037,#7023,#3718,.T.);
#8816=EDGE_CURVE('',#6944,#7037,#3719,.T.);
#8817=EDGE_CURVE('',#6951,#7038,#3720,.T.);
#8818=EDGE_CURVE('',#7024,#7038,#3721,.T.);
#8819=EDGE_CURVE('',#7039,#7025,#3722,.T.);
#8820=EDGE_CURVE('',#6950,#7039,#3723,.T.);
#8821=EDGE_CURVE('',#7038,#7039,#3724,.T.);
#8822=EDGE_CURVE('',#7040,#7027,#3725,.T.);
#8823=EDGE_CURVE('',#6958,#7040,#3726,.T.);
#8824=EDGE_CURVE('',#7026,#7040,#3727,.T.);
#8825=EDGE_CURVE('',#7028,#7041,#3728,.T.);
#8826=EDGE_CURVE('',#7041,#7029,#3729,.T.);
#8827=EDGE_CURVE('',#6965,#7041,#3730,.T.);
#8828=EDGE_CURVE('',#6978,#7042,#3731,.T.);
#8829=EDGE_CURVE('',#7032,#7042,#3732,.T.);
#8830=EDGE_CURVE('',#7042,#7033,#3733,.T.);
#8831=EDGE_CURVE('',#7043,#7031,#3734,.T.);
#8832=EDGE_CURVE('',#6971,#7043,#3735,.T.);
#8833=EDGE_CURVE('',#7030,#7044,#3736,.T.);
#8834=EDGE_CURVE('',#7044,#7043,#3737,.T.);
#8835=EDGE_CURVE('',#6972,#7044,#3738,.T.);
#8836=EDGE_CURVE('',#7045,#7019,#3739,.T.);
#8837=EDGE_CURVE('',#6929,#7045,#3740,.T.);
#8838=EDGE_CURVE('',#7018,#7046,#3741,.T.);
#8839=EDGE_CURVE('',#7046,#7045,#3742,.T.);
#8840=EDGE_CURVE('',#6930,#7046,#3743,.T.);
#8841=EDGE_CURVE('',#7047,#7035,#3744,.T.);
#8842=EDGE_CURVE('',#6983,#7047,#3745,.T.);
#8843=EDGE_CURVE('',#7034,#7048,#3746,.T.);
#8844=EDGE_CURVE('',#7048,#7047,#3747,.T.);
#8845=EDGE_CURVE('',#6984,#7048,#3748,.T.);
#8846=EDGE_CURVE('',#7049,#7017,#3749,.T.);
#8847=EDGE_CURVE('',#6923,#7049,#3750,.T.);
#8848=EDGE_CURVE('',#7016,#7049,#3751,.T.);
#8849=EDGE_CURVE('',#7014,#7050,#3752,.T.);
#8850=EDGE_CURVE('',#7050,#7015,#3753,.T.);
#8851=EDGE_CURVE('',#6917,#7050,#3754,.T.);
#8852=EDGE_CURVE('',#6980,#7051,#3755,.T.);
#8853=EDGE_CURVE('',#6990,#7051,#3756,.T.);
#8854=EDGE_CURVE('',#7051,#6991,#3757,.T.);
#8855=EDGE_CURVE('',#6933,#7052,#3758,.T.);
#8856=EDGE_CURVE('',#7004,#7052,#3759,.T.);
#8857=EDGE_CURVE('',#6932,#7053,#3760,.T.);
#8858=EDGE_CURVE('',#7052,#7053,#3761,.T.);
#8859=EDGE_CURVE('',#7053,#7005,#3762,.T.);
#8860=EDGE_CURVE('',#7054,#7001,#3763,.T.);
#8861=EDGE_CURVE('',#6946,#7054,#3764,.T.);
#8862=EDGE_CURVE('',#7000,#7054,#3765,.T.);
#8863=EDGE_CURVE('',#7055,#7003,#3766,.T.);
#8864=EDGE_CURVE('',#6939,#7055,#3767,.T.);
#8865=EDGE_CURVE('',#7002,#7056,#3768,.T.);
#8866=EDGE_CURVE('',#7056,#7055,#3769,.T.);
#8867=EDGE_CURVE('',#6940,#7056,#3770,.T.);
#8868=EDGE_CURVE('',#7057,#7007,#3771,.T.);
#8869=EDGE_CURVE('',#6925,#7057,#3772,.T.);
#8870=EDGE_CURVE('',#7006,#7057,#3773,.T.);
#8871=EDGE_CURVE('',#6954,#7058,#3774,.T.);
#8872=EDGE_CURVE('',#6998,#7058,#3775,.T.);
#8873=EDGE_CURVE('',#7059,#6999,#3776,.T.);
#8874=EDGE_CURVE('',#6953,#7059,#3777,.T.);
#8875=EDGE_CURVE('',#7058,#7059,#3778,.T.);
#8876=EDGE_CURVE('',#7060,#7009,#3779,.T.);
#8877=EDGE_CURVE('',#6919,#7060,#3780,.T.);
#8878=EDGE_CURVE('',#7008,#7060,#3781,.T.);
#8879=EDGE_CURVE('',#6967,#7061,#3782,.T.);
#8880=EDGE_CURVE('',#6994,#7061,#3783,.T.);
#8881=EDGE_CURVE('',#7061,#6995,#3784,.T.);
#8882=EDGE_CURVE('',#7010,#7062,#3785,.T.);
#8883=EDGE_CURVE('',#7062,#7011,#3786,.T.);
#8884=EDGE_CURVE('',#6913,#7062,#3787,.T.);
#8885=EDGE_CURVE('',#7063,#6997,#3788,.T.);
#8886=EDGE_CURVE('',#6960,#7063,#3789,.T.);
#8887=EDGE_CURVE('',#6996,#7064,#3790,.T.);
#8888=EDGE_CURVE('',#7064,#7063,#3791,.T.);
#8889=EDGE_CURVE('',#6961,#7064,#3792,.T.);
#8890=EDGE_CURVE('',#7012,#7065,#3793,.T.);
#8891=EDGE_CURVE('',#7065,#7013,#3794,.T.);
#8892=EDGE_CURVE('',#6911,#7065,#3795,.T.);
#8893=EDGE_CURVE('',#6974,#7066,#3796,.T.);
#8894=EDGE_CURVE('',#6992,#7066,#3797,.T.);
#8895=EDGE_CURVE('',#7066,#6993,#3798,.T.);
#8896=EDGE_CURVE('',#6986,#7067,#3799,.T.);
#8897=EDGE_CURVE('',#7068,#7067,#3800,.T.);
#8898=EDGE_CURVE('',#6987,#7068,#3801,.T.);
#8899=EDGE_CURVE('',#7069,#7068,#3802,.T.);
#8900=EDGE_CURVE('',#6988,#7069,#3803,.T.);
#8901=EDGE_CURVE('',#7067,#7069,#3804,.T.);
#8902=EDGE_CURVE('',#7070,#7071,#3805,.T.);
#8903=EDGE_CURVE('',#7072,#7070,#140,.T.);
#8904=EDGE_CURVE('',#7073,#7072,#3806,.T.);
#8905=EDGE_CURVE('',#7071,#7073,#141,.T.);
#8906=EDGE_CURVE('',#7074,#7072,#3807,.T.);
#8907=EDGE_CURVE('',#7074,#7075,#3808,.T.);
#8908=EDGE_CURVE('',#7073,#7075,#3809,.T.);
#8909=EDGE_CURVE('',#7076,#7071,#3810,.T.);
#8910=EDGE_CURVE('',#7077,#7076,#3811,.T.);
#8911=EDGE_CURVE('',#7070,#7077,#3812,.T.);
#8912=EDGE_CURVE('',#7077,#7074,#3813,.T.);
#8913=EDGE_CURVE('',#7075,#7076,#3814,.T.);
#8914=EDGE_CURVE('',#7078,#7079,#3815,.T.);
#8915=EDGE_CURVE('',#7080,#7078,#142,.T.);
#8916=EDGE_CURVE('',#7081,#7080,#3816,.T.);
#8917=EDGE_CURVE('',#7079,#7081,#143,.T.);
#8918=EDGE_CURVE('',#7082,#7080,#3817,.T.);
#8919=EDGE_CURVE('',#7082,#7083,#3818,.T.);
#8920=EDGE_CURVE('',#7081,#7083,#3819,.T.);
#8921=EDGE_CURVE('',#7084,#7079,#3820,.T.);
#8922=EDGE_CURVE('',#7085,#7084,#3821,.T.);
#8923=EDGE_CURVE('',#7078,#7085,#3822,.T.);
#8924=EDGE_CURVE('',#7083,#7084,#3823,.T.);
#8925=EDGE_CURVE('',#7085,#7082,#3824,.T.);
#8926=EDGE_CURVE('',#7086,#7087,#144,.T.);
#8927=EDGE_CURVE('',#7088,#7086,#3825,.T.);
#8928=EDGE_CURVE('',#7089,#7088,#145,.T.);
#8929=EDGE_CURVE('',#7087,#7089,#3826,.T.);
#8930=EDGE_CURVE('',#7090,#7086,#3827,.T.);
#8931=EDGE_CURVE('',#7091,#7090,#3828,.T.);
#8932=EDGE_CURVE('',#7088,#7091,#3829,.T.);
#8933=EDGE_CURVE('',#7087,#7090,#3830,.T.);
#8934=EDGE_CURVE('',#7091,#7089,#3831,.T.);
#8935=EDGE_CURVE('',#7092,#7093,#3832,.T.);
#8936=EDGE_CURVE('',#7094,#7092,#3833,.T.);
#8937=EDGE_CURVE('',#7095,#7094,#3834,.T.);
#8938=EDGE_CURVE('',#7095,#7093,#3835,.T.);
#8939=EDGE_CURVE('',#7096,#7097,#3836,.T.);
#8940=EDGE_CURVE('',#7098,#7096,#146,.T.);
#8941=EDGE_CURVE('',#7099,#7098,#3837,.T.);
#8942=EDGE_CURVE('',#7097,#7099,#147,.T.);
#8943=EDGE_CURVE('',#7100,#7098,#3838,.T.);
#8944=EDGE_CURVE('',#7100,#7101,#3839,.T.);
#8945=EDGE_CURVE('',#7099,#7101,#3840,.T.);
#8946=EDGE_CURVE('',#7102,#7097,#3841,.T.);
#8947=EDGE_CURVE('',#7103,#7102,#3842,.T.);
#8948=EDGE_CURVE('',#7096,#7103,#3843,.T.);
#8949=EDGE_CURVE('',#7103,#7100,#3844,.T.);
#8950=EDGE_CURVE('',#7101,#7102,#3845,.T.);
#8951=EDGE_CURVE('',#7104,#7105,#3846,.T.);
#8952=EDGE_CURVE('',#7106,#7104,#148,.T.);
#8953=EDGE_CURVE('',#7107,#7106,#3847,.T.);
#8954=EDGE_CURVE('',#7105,#7107,#149,.T.);
#8955=EDGE_CURVE('',#7108,#7106,#3848,.T.);
#8956=EDGE_CURVE('',#7108,#7109,#3849,.T.);
#8957=EDGE_CURVE('',#7107,#7109,#3850,.T.);
#8958=EDGE_CURVE('',#7109,#7105,#3851,.T.);
#8959=EDGE_CURVE('',#7104,#7108,#3852,.T.);
#8960=EDGE_CURVE('',#7110,#7111,#3853,.T.);
#8961=EDGE_CURVE('',#7112,#7110,#150,.T.);
#8962=EDGE_CURVE('',#7113,#7112,#3854,.T.);
#8963=EDGE_CURVE('',#7111,#7113,#151,.T.);
#8964=EDGE_CURVE('',#7114,#7112,#3855,.T.);
#8965=EDGE_CURVE('',#7114,#7115,#3856,.T.);
#8966=EDGE_CURVE('',#7113,#7115,#3857,.T.);
#8967=EDGE_CURVE('',#7115,#7111,#3858,.T.);
#8968=EDGE_CURVE('',#7110,#7114,#3859,.T.);
#8969=EDGE_CURVE('',#7116,#7117,#3860,.T.);
#8970=EDGE_CURVE('',#7118,#7116,#152,.T.);
#8971=EDGE_CURVE('',#7119,#7118,#3861,.T.);
#8972=EDGE_CURVE('',#7117,#7119,#153,.T.);
#8973=EDGE_CURVE('',#7120,#7118,#3862,.T.);
#8974=EDGE_CURVE('',#7121,#7120,#3863,.T.);
#8975=EDGE_CURVE('',#7119,#7121,#3864,.T.);
#8976=EDGE_CURVE('',#7116,#7120,#3865,.T.);
#8977=EDGE_CURVE('',#7121,#7117,#3866,.T.);
#8978=EDGE_CURVE('',#7122,#7123,#3867,.T.);
#8979=EDGE_CURVE('',#7124,#7122,#3868,.T.);
#8980=EDGE_CURVE('',#7125,#7124,#3869,.T.);
#8981=EDGE_CURVE('',#7125,#7123,#3870,.T.);
#8982=EDGE_CURVE('',#7126,#7122,#3871,.T.);
#8983=EDGE_CURVE('',#7123,#7126,#3872,.T.);
#8984=EDGE_CURVE('',#7127,#7128,#3873,.T.);
#8985=EDGE_CURVE('',#7129,#7127,#154,.T.);
#8986=EDGE_CURVE('',#7130,#7129,#3874,.T.);
#8987=EDGE_CURVE('',#7128,#7130,#155,.T.);
#8988=EDGE_CURVE('',#7131,#7129,#3875,.T.);
#8989=EDGE_CURVE('',#7131,#7132,#3876,.T.);
#8990=EDGE_CURVE('',#7130,#7132,#3877,.T.);
#8991=EDGE_CURVE('',#7132,#7128,#3878,.T.);
#8992=EDGE_CURVE('',#7127,#7131,#3879,.T.);
#8993=EDGE_CURVE('',#7133,#7134,#3880,.T.);
#8994=EDGE_CURVE('',#7135,#7133,#156,.T.);
#8995=EDGE_CURVE('',#7136,#7135,#3881,.T.);
#8996=EDGE_CURVE('',#7134,#7136,#157,.T.);
#8997=EDGE_CURVE('',#7137,#7135,#3882,.T.);
#8998=EDGE_CURVE('',#7137,#7138,#3883,.T.);
#8999=EDGE_CURVE('',#7136,#7138,#3884,.T.);
#9000=EDGE_CURVE('',#7139,#7137,#3885,.T.);
#9001=EDGE_CURVE('',#7139,#7140,#3886,.T.);
#9002=EDGE_CURVE('',#7138,#7140,#3887,.T.);
#9003=EDGE_CURVE('',#7140,#7134,#3888,.T.);
#9004=EDGE_CURVE('',#7133,#7139,#3889,.T.);
#9005=EDGE_CURVE('',#7141,#7142,#158,.T.);
#9006=EDGE_CURVE('',#7143,#7141,#3890,.T.);
#9007=EDGE_CURVE('',#7144,#7143,#159,.T.);
#9008=EDGE_CURVE('',#7142,#7144,#3891,.T.);
#9009=EDGE_CURVE('',#7143,#7145,#3892,.T.);
#9010=EDGE_CURVE('',#7145,#7144,#3893,.T.);
#9011=EDGE_CURVE('',#7146,#7141,#3894,.T.);
#9012=EDGE_CURVE('',#7146,#7145,#3895,.T.);
#9013=EDGE_CURVE('',#7142,#7146,#3896,.T.);
#9014=EDGE_CURVE('',#7147,#7148,#3897,.T.);
#9015=EDGE_CURVE('',#7149,#7147,#160,.T.);
#9016=EDGE_CURVE('',#7150,#7149,#3898,.T.);
#9017=EDGE_CURVE('',#7148,#7150,#161,.T.);
#9018=EDGE_CURVE('',#7151,#7149,#3899,.T.);
#9019=EDGE_CURVE('',#7152,#7151,#3900,.T.);
#9020=EDGE_CURVE('',#7150,#7152,#3901,.T.);
#9021=EDGE_CURVE('',#7147,#7151,#3902,.T.);
#9022=EDGE_CURVE('',#7152,#7148,#3903,.T.);
#9023=EDGE_CURVE('',#7153,#7154,#3904,.T.);
#9024=EDGE_CURVE('',#7155,#7153,#162,.T.);
#9025=EDGE_CURVE('',#7156,#7155,#3905,.T.);
#9026=EDGE_CURVE('',#7154,#7156,#163,.T.);
#9027=EDGE_CURVE('',#7157,#7155,#3906,.T.);
#9028=EDGE_CURVE('',#7157,#7158,#3907,.T.);
#9029=EDGE_CURVE('',#7156,#7158,#3908,.T.);
#9030=EDGE_CURVE('',#7159,#7157,#3909,.T.);
#9031=EDGE_CURVE('',#7159,#7160,#3910,.T.);
#9032=EDGE_CURVE('',#7158,#7160,#3911,.T.);
#9033=EDGE_CURVE('',#7160,#7154,#3912,.T.);
#9034=EDGE_CURVE('',#7153,#7159,#3913,.T.);
#9035=EDGE_CURVE('',#7161,#7162,#3914,.T.);
#9036=EDGE_CURVE('',#7163,#7161,#164,.T.);
#9037=EDGE_CURVE('',#7164,#7163,#3915,.T.);
#9038=EDGE_CURVE('',#7162,#7164,#165,.T.);
#9039=EDGE_CURVE('',#7165,#7163,#3916,.T.);
#9040=EDGE_CURVE('',#7166,#7165,#3917,.T.);
#9041=EDGE_CURVE('',#7164,#7166,#3918,.T.);
#9042=EDGE_CURVE('',#7161,#7167,#3919,.T.);
#9043=EDGE_CURVE('',#7167,#7165,#3920,.T.);
#9044=EDGE_CURVE('',#7166,#7168,#3921,.T.);
#9045=EDGE_CURVE('',#7168,#7167,#3922,.T.);
#9046=EDGE_CURVE('',#7168,#7162,#3923,.T.);
#9047=EDGE_CURVE('',#7124,#7169,#3924,.T.);
#9048=EDGE_CURVE('',#7169,#7126,#3925,.T.);
#9049=EDGE_CURVE('',#7169,#7125,#3926,.T.);
#9050=EDGE_CURVE('',#7170,#7095,#3927,.T.);
#9051=EDGE_CURVE('',#7170,#7171,#3928,.T.);
#9052=EDGE_CURVE('',#7093,#7171,#3929,.T.);
#9053=EDGE_CURVE('',#7094,#7170,#3930,.T.);
#9054=EDGE_CURVE('',#7171,#7092,#3931,.T.);
#9055=EDGE_CURVE('',#7172,#7173,#3932,.T.);
#9056=EDGE_CURVE('',#7172,#7174,#3933,.T.);
#9057=EDGE_CURVE('',#7175,#7174,#3934,.T.);
#9058=EDGE_CURVE('',#7173,#7175,#3935,.T.);
#9059=EDGE_CURVE('',#7173,#7176,#3936,.T.);
#9060=EDGE_CURVE('',#7177,#7175,#3937,.T.);
#9061=EDGE_CURVE('',#7176,#7177,#3938,.T.);
#9062=EDGE_CURVE('',#7176,#7172,#3939,.T.);
#9063=EDGE_CURVE('',#7174,#7177,#3940,.T.);
#9064=EDGE_CURVE('',#7178,#7179,#3941,.T.);
#9065=EDGE_CURVE('',#7178,#7180,#3942,.T.);
#9066=EDGE_CURVE('',#7181,#7180,#3943,.T.);
#9067=EDGE_CURVE('',#7179,#7181,#3944,.T.);
#9068=EDGE_CURVE('',#7179,#7182,#3945,.T.);
#9069=EDGE_CURVE('',#7183,#7181,#3946,.T.);
#9070=EDGE_CURVE('',#7182,#7183,#3947,.T.);
#9071=EDGE_CURVE('',#7182,#7178,#3948,.T.);
#9072=EDGE_CURVE('',#7180,#7183,#3949,.T.);
#9073=EDGE_CURVE('',#7184,#7185,#3950,.T.);
#9074=EDGE_CURVE('',#7184,#7186,#3951,.T.);
#9075=EDGE_CURVE('',#7187,#7186,#3952,.T.);
#9076=EDGE_CURVE('',#7185,#7187,#3953,.T.);
#9077=EDGE_CURVE('',#7185,#7188,#3954,.T.);
#9078=EDGE_CURVE('',#7189,#7187,#3955,.T.);
#9079=EDGE_CURVE('',#7188,#7189,#3956,.T.);
#9080=EDGE_CURVE('',#7188,#7184,#3957,.T.);
#9081=EDGE_CURVE('',#7186,#7189,#3958,.T.);
#9082=EDGE_CURVE('',#7190,#7191,#3959,.T.);
#9083=EDGE_CURVE('',#7190,#7192,#3960,.T.);
#9084=EDGE_CURVE('',#7193,#7192,#3961,.T.);
#9085=EDGE_CURVE('',#7191,#7193,#3962,.T.);
#9086=EDGE_CURVE('',#7191,#7194,#3963,.T.);
#9087=EDGE_CURVE('',#7195,#7193,#3964,.T.);
#9088=EDGE_CURVE('',#7194,#7195,#3965,.T.);
#9089=EDGE_CURVE('',#7194,#7190,#3966,.T.);
#9090=EDGE_CURVE('',#7192,#7195,#3967,.T.);
#9091=EDGE_CURVE('',#7196,#7197,#3968,.T.);
#9092=EDGE_CURVE('',#7196,#7198,#3969,.T.);
#9093=EDGE_CURVE('',#7199,#7198,#3970,.T.);
#9094=EDGE_CURVE('',#7197,#7199,#3971,.T.);
#9095=EDGE_CURVE('',#7197,#7200,#3972,.T.);
#9096=EDGE_CURVE('',#7201,#7199,#3973,.T.);
#9097=EDGE_CURVE('',#7200,#7201,#3974,.T.);
#9098=EDGE_CURVE('',#7200,#7196,#3975,.T.);
#9099=EDGE_CURVE('',#7198,#7201,#3976,.T.);
#9100=EDGE_CURVE('',#7202,#7203,#3977,.T.);
#9101=EDGE_CURVE('',#7202,#7204,#3978,.T.);
#9102=EDGE_CURVE('',#7205,#7204,#3979,.T.);
#9103=EDGE_CURVE('',#7203,#7205,#3980,.T.);
#9104=EDGE_CURVE('',#7203,#7206,#3981,.T.);
#9105=EDGE_CURVE('',#7207,#7205,#3982,.T.);
#9106=EDGE_CURVE('',#7206,#7207,#3983,.T.);
#9107=EDGE_CURVE('',#7206,#7202,#3984,.T.);
#9108=EDGE_CURVE('',#7204,#7207,#3985,.T.);
#9109=EDGE_CURVE('',#7208,#7209,#3986,.T.);
#9110=EDGE_CURVE('',#7208,#7210,#3987,.T.);
#9111=EDGE_CURVE('',#7211,#7210,#3988,.T.);
#9112=EDGE_CURVE('',#7209,#7211,#3989,.T.);
#9113=EDGE_CURVE('',#7209,#7212,#3990,.T.);
#9114=EDGE_CURVE('',#7213,#7211,#3991,.T.);
#9115=EDGE_CURVE('',#7212,#7213,#3992,.T.);
#9116=EDGE_CURVE('',#7212,#7208,#3993,.T.);
#9117=EDGE_CURVE('',#7210,#7213,#3994,.T.);
#9118=EDGE_CURVE('',#7214,#7215,#3995,.T.);
#9119=EDGE_CURVE('',#7214,#7216,#3996,.T.);
#9120=EDGE_CURVE('',#7217,#7216,#3997,.T.);
#9121=EDGE_CURVE('',#7215,#7217,#3998,.T.);
#9122=EDGE_CURVE('',#7215,#7218,#3999,.T.);
#9123=EDGE_CURVE('',#7219,#7217,#4000,.T.);
#9124=EDGE_CURVE('',#7218,#7219,#4001,.T.);
#9125=EDGE_CURVE('',#7218,#7214,#4002,.T.);
#9126=EDGE_CURVE('',#7216,#7219,#4003,.T.);
#9127=EDGE_CURVE('',#7220,#7221,#4004,.T.);
#9128=EDGE_CURVE('',#7220,#7222,#4005,.T.);
#9129=EDGE_CURVE('',#7223,#7222,#4006,.T.);
#9130=EDGE_CURVE('',#7221,#7223,#4007,.T.);
#9131=EDGE_CURVE('',#7221,#7224,#4008,.T.);
#9132=EDGE_CURVE('',#7225,#7223,#4009,.T.);
#9133=EDGE_CURVE('',#7224,#7225,#4010,.T.);
#9134=EDGE_CURVE('',#7224,#7220,#4011,.T.);
#9135=EDGE_CURVE('',#7222,#7225,#4012,.T.);
#9136=EDGE_CURVE('',#7226,#7227,#4013,.T.);
#9137=EDGE_CURVE('',#7226,#7228,#4014,.T.);
#9138=EDGE_CURVE('',#7229,#7228,#4015,.T.);
#9139=EDGE_CURVE('',#7227,#7229,#4016,.T.);
#9140=EDGE_CURVE('',#7227,#7230,#4017,.T.);
#9141=EDGE_CURVE('',#7231,#7229,#4018,.T.);
#9142=EDGE_CURVE('',#7230,#7231,#4019,.T.);
#9143=EDGE_CURVE('',#7230,#7226,#4020,.T.);
#9144=EDGE_CURVE('',#7228,#7231,#4021,.T.);
#9145=EDGE_CURVE('',#7232,#7233,#4022,.T.);
#9146=EDGE_CURVE('',#7232,#7234,#4023,.T.);
#9147=EDGE_CURVE('',#7235,#7234,#4024,.T.);
#9148=EDGE_CURVE('',#7233,#7235,#4025,.T.);
#9149=EDGE_CURVE('',#7233,#7236,#4026,.T.);
#9150=EDGE_CURVE('',#7237,#7235,#4027,.T.);
#9151=EDGE_CURVE('',#7236,#7237,#4028,.T.);
#9152=EDGE_CURVE('',#7236,#7232,#4029,.T.);
#9153=EDGE_CURVE('',#7234,#7237,#4030,.T.);
#9154=EDGE_CURVE('',#7238,#7239,#4031,.T.);
#9155=EDGE_CURVE('',#7238,#7240,#4032,.T.);
#9156=EDGE_CURVE('',#7241,#7240,#4033,.T.);
#9157=EDGE_CURVE('',#7239,#7241,#4034,.T.);
#9158=EDGE_CURVE('',#7239,#7242,#4035,.T.);
#9159=EDGE_CURVE('',#7243,#7241,#4036,.T.);
#9160=EDGE_CURVE('',#7242,#7243,#4037,.T.);
#9161=EDGE_CURVE('',#7242,#7238,#4038,.T.);
#9162=EDGE_CURVE('',#7240,#7243,#4039,.T.);
#9163=EDGE_CURVE('',#7244,#7245,#4040,.T.);
#9164=EDGE_CURVE('',#7244,#7246,#4041,.T.);
#9165=EDGE_CURVE('',#7247,#7246,#4042,.T.);
#9166=EDGE_CURVE('',#7245,#7247,#4043,.T.);
#9167=EDGE_CURVE('',#7245,#7248,#4044,.T.);
#9168=EDGE_CURVE('',#7249,#7247,#4045,.T.);
#9169=EDGE_CURVE('',#7248,#7249,#4046,.T.);
#9170=EDGE_CURVE('',#7248,#7244,#4047,.T.);
#9171=EDGE_CURVE('',#7246,#7249,#4048,.T.);
#9172=EDGE_CURVE('',#7250,#7251,#4049,.T.);
#9173=EDGE_CURVE('',#7250,#7252,#4050,.T.);
#9174=EDGE_CURVE('',#7253,#7252,#4051,.T.);
#9175=EDGE_CURVE('',#7251,#7253,#4052,.T.);
#9176=EDGE_CURVE('',#7251,#7254,#4053,.T.);
#9177=EDGE_CURVE('',#7255,#7253,#4054,.T.);
#9178=EDGE_CURVE('',#7254,#7255,#4055,.T.);
#9179=EDGE_CURVE('',#7254,#7250,#4056,.T.);
#9180=EDGE_CURVE('',#7252,#7255,#4057,.T.);
#9181=EDGE_CURVE('',#7256,#7257,#4058,.T.);
#9182=EDGE_CURVE('',#7256,#7258,#4059,.T.);
#9183=EDGE_CURVE('',#7259,#7258,#4060,.T.);
#9184=EDGE_CURVE('',#7257,#7259,#4061,.T.);
#9185=EDGE_CURVE('',#7257,#7260,#4062,.T.);
#9186=EDGE_CURVE('',#7261,#7259,#4063,.T.);
#9187=EDGE_CURVE('',#7260,#7261,#4064,.T.);
#9188=EDGE_CURVE('',#7260,#7256,#4065,.T.);
#9189=EDGE_CURVE('',#7258,#7261,#4066,.T.);
#9190=EDGE_CURVE('',#7262,#7263,#4067,.T.);
#9191=EDGE_CURVE('',#7262,#7264,#4068,.T.);
#9192=EDGE_CURVE('',#7265,#7264,#4069,.T.);
#9193=EDGE_CURVE('',#7263,#7265,#4070,.T.);
#9194=EDGE_CURVE('',#7263,#7266,#4071,.T.);
#9195=EDGE_CURVE('',#7267,#7265,#4072,.T.);
#9196=EDGE_CURVE('',#7266,#7267,#4073,.T.);
#9197=EDGE_CURVE('',#7266,#7262,#4074,.T.);
#9198=EDGE_CURVE('',#7264,#7267,#4075,.T.);
#9199=EDGE_CURVE('',#7268,#7269,#4076,.T.);
#9200=EDGE_CURVE('',#7268,#7270,#4077,.T.);
#9201=EDGE_CURVE('',#7271,#7270,#4078,.T.);
#9202=EDGE_CURVE('',#7269,#7271,#4079,.T.);
#9203=EDGE_CURVE('',#7269,#7272,#4080,.T.);
#9204=EDGE_CURVE('',#7273,#7271,#4081,.T.);
#9205=EDGE_CURVE('',#7272,#7273,#4082,.T.);
#9206=EDGE_CURVE('',#7272,#7268,#4083,.T.);
#9207=EDGE_CURVE('',#7270,#7273,#4084,.T.);
#9208=EDGE_CURVE('',#7274,#7275,#4085,.T.);
#9209=EDGE_CURVE('',#7274,#7276,#4086,.T.);
#9210=EDGE_CURVE('',#7277,#7276,#4087,.T.);
#9211=EDGE_CURVE('',#7275,#7277,#4088,.T.);
#9212=EDGE_CURVE('',#7275,#7278,#4089,.T.);
#9213=EDGE_CURVE('',#7279,#7277,#4090,.T.);
#9214=EDGE_CURVE('',#7278,#7279,#4091,.T.);
#9215=EDGE_CURVE('',#7278,#7274,#4092,.T.);
#9216=EDGE_CURVE('',#7276,#7279,#4093,.T.);
#9217=EDGE_CURVE('',#7280,#7281,#4094,.T.);
#9218=EDGE_CURVE('',#7280,#7282,#4095,.T.);
#9219=EDGE_CURVE('',#7283,#7282,#4096,.T.);
#9220=EDGE_CURVE('',#7281,#7283,#4097,.T.);
#9221=EDGE_CURVE('',#7281,#7284,#4098,.T.);
#9222=EDGE_CURVE('',#7285,#7283,#4099,.T.);
#9223=EDGE_CURVE('',#7284,#7285,#4100,.T.);
#9224=EDGE_CURVE('',#7284,#7280,#4101,.T.);
#9225=EDGE_CURVE('',#7282,#7285,#4102,.T.);
#9226=EDGE_CURVE('',#7286,#7287,#4103,.T.);
#9227=EDGE_CURVE('',#7286,#7288,#4104,.T.);
#9228=EDGE_CURVE('',#7289,#7288,#4105,.T.);
#9229=EDGE_CURVE('',#7287,#7289,#4106,.T.);
#9230=EDGE_CURVE('',#7287,#7290,#4107,.T.);
#9231=EDGE_CURVE('',#7291,#7289,#4108,.T.);
#9232=EDGE_CURVE('',#7290,#7291,#4109,.T.);
#9233=EDGE_CURVE('',#7290,#7286,#4110,.T.);
#9234=EDGE_CURVE('',#7288,#7291,#4111,.T.);
#9235=EDGE_CURVE('',#7292,#7293,#4112,.T.);
#9236=EDGE_CURVE('',#7292,#7294,#4113,.T.);
#9237=EDGE_CURVE('',#7295,#7294,#4114,.T.);
#9238=EDGE_CURVE('',#7293,#7295,#4115,.T.);
#9239=EDGE_CURVE('',#7293,#7296,#4116,.T.);
#9240=EDGE_CURVE('',#7297,#7295,#4117,.T.);
#9241=EDGE_CURVE('',#7296,#7297,#4118,.T.);
#9242=EDGE_CURVE('',#7296,#7292,#4119,.T.);
#9243=EDGE_CURVE('',#7294,#7297,#4120,.T.);
#9244=EDGE_CURVE('',#7298,#7299,#4121,.T.);
#9245=EDGE_CURVE('',#7298,#7300,#4122,.T.);
#9246=EDGE_CURVE('',#7301,#7300,#4123,.T.);
#9247=EDGE_CURVE('',#7299,#7301,#4124,.T.);
#9248=EDGE_CURVE('',#7299,#7302,#4125,.T.);
#9249=EDGE_CURVE('',#7303,#7301,#4126,.T.);
#9250=EDGE_CURVE('',#7302,#7303,#4127,.T.);
#9251=EDGE_CURVE('',#7302,#7298,#4128,.T.);
#9252=EDGE_CURVE('',#7300,#7303,#4129,.T.);
#9253=EDGE_CURVE('',#7304,#7305,#4130,.T.);
#9254=EDGE_CURVE('',#7304,#7306,#4131,.T.);
#9255=EDGE_CURVE('',#7307,#7306,#4132,.T.);
#9256=EDGE_CURVE('',#7305,#7307,#4133,.T.);
#9257=EDGE_CURVE('',#7305,#7308,#4134,.T.);
#9258=EDGE_CURVE('',#7309,#7307,#4135,.T.);
#9259=EDGE_CURVE('',#7308,#7309,#4136,.T.);
#9260=EDGE_CURVE('',#7308,#7304,#4137,.T.);
#9261=EDGE_CURVE('',#7306,#7309,#4138,.T.);
#9262=EDGE_CURVE('',#7310,#7311,#4139,.T.);
#9263=EDGE_CURVE('',#7310,#7312,#4140,.T.);
#9264=EDGE_CURVE('',#7313,#7312,#4141,.T.);
#9265=EDGE_CURVE('',#7311,#7313,#4142,.T.);
#9266=EDGE_CURVE('',#7311,#7314,#4143,.T.);
#9267=EDGE_CURVE('',#7315,#7313,#4144,.T.);
#9268=EDGE_CURVE('',#7314,#7315,#4145,.T.);
#9269=EDGE_CURVE('',#7314,#7310,#4146,.T.);
#9270=EDGE_CURVE('',#7312,#7315,#4147,.T.);
#9271=EDGE_CURVE('',#7316,#7317,#4148,.T.);
#9272=EDGE_CURVE('',#7316,#7318,#4149,.T.);
#9273=EDGE_CURVE('',#7319,#7318,#4150,.T.);
#9274=EDGE_CURVE('',#7317,#7319,#4151,.T.);
#9275=EDGE_CURVE('',#7317,#7320,#4152,.T.);
#9276=EDGE_CURVE('',#7321,#7319,#4153,.T.);
#9277=EDGE_CURVE('',#7320,#7321,#4154,.T.);
#9278=EDGE_CURVE('',#7320,#7316,#4155,.T.);
#9279=EDGE_CURVE('',#7318,#7321,#4156,.T.);
#9280=EDGE_CURVE('',#7322,#7323,#4157,.T.);
#9281=EDGE_CURVE('',#7322,#7324,#4158,.T.);
#9282=EDGE_CURVE('',#7325,#7324,#4159,.T.);
#9283=EDGE_CURVE('',#7323,#7325,#4160,.T.);
#9284=EDGE_CURVE('',#7323,#7326,#4161,.T.);
#9285=EDGE_CURVE('',#7327,#7325,#4162,.T.);
#9286=EDGE_CURVE('',#7326,#7327,#4163,.T.);
#9287=EDGE_CURVE('',#7326,#7322,#4164,.T.);
#9288=EDGE_CURVE('',#7324,#7327,#4165,.T.);
#9289=EDGE_CURVE('',#7328,#7329,#4166,.T.);
#9290=EDGE_CURVE('',#7328,#7330,#4167,.T.);
#9291=EDGE_CURVE('',#7331,#7330,#4168,.T.);
#9292=EDGE_CURVE('',#7329,#7331,#4169,.T.);
#9293=EDGE_CURVE('',#7329,#7332,#4170,.T.);
#9294=EDGE_CURVE('',#7333,#7331,#4171,.T.);
#9295=EDGE_CURVE('',#7332,#7333,#4172,.T.);
#9296=EDGE_CURVE('',#7332,#7328,#4173,.T.);
#9297=EDGE_CURVE('',#7330,#7333,#4174,.T.);
#9298=EDGE_CURVE('',#7334,#7335,#4175,.T.);
#9299=EDGE_CURVE('',#7334,#7336,#4176,.T.);
#9300=EDGE_CURVE('',#7337,#7336,#4177,.T.);
#9301=EDGE_CURVE('',#7335,#7337,#4178,.T.);
#9302=EDGE_CURVE('',#7335,#7338,#4179,.T.);
#9303=EDGE_CURVE('',#7339,#7337,#4180,.T.);
#9304=EDGE_CURVE('',#7338,#7339,#4181,.T.);
#9305=EDGE_CURVE('',#7338,#7334,#4182,.T.);
#9306=EDGE_CURVE('',#7336,#7339,#4183,.T.);
#9307=EDGE_CURVE('',#7340,#7341,#4184,.T.);
#9308=EDGE_CURVE('',#7340,#7342,#4185,.T.);
#9309=EDGE_CURVE('',#7343,#7342,#4186,.T.);
#9310=EDGE_CURVE('',#7341,#7343,#4187,.T.);
#9311=EDGE_CURVE('',#7341,#7344,#4188,.T.);
#9312=EDGE_CURVE('',#7345,#7343,#4189,.T.);
#9313=EDGE_CURVE('',#7344,#7345,#4190,.T.);
#9314=EDGE_CURVE('',#7344,#7340,#4191,.T.);
#9315=EDGE_CURVE('',#7342,#7345,#4192,.T.);
#9316=EDGE_CURVE('',#7346,#7347,#4193,.T.);
#9317=EDGE_CURVE('',#7346,#7348,#4194,.T.);
#9318=EDGE_CURVE('',#7349,#7348,#4195,.T.);
#9319=EDGE_CURVE('',#7347,#7349,#4196,.T.);
#9320=EDGE_CURVE('',#7347,#7350,#4197,.T.);
#9321=EDGE_CURVE('',#7351,#7349,#4198,.T.);
#9322=EDGE_CURVE('',#7350,#7351,#4199,.T.);
#9323=EDGE_CURVE('',#7350,#7346,#4200,.T.);
#9324=EDGE_CURVE('',#7348,#7351,#4201,.T.);
#9325=EDGE_CURVE('',#7352,#7353,#4202,.T.);
#9326=EDGE_CURVE('',#7352,#7354,#4203,.T.);
#9327=EDGE_CURVE('',#7355,#7354,#4204,.T.);
#9328=EDGE_CURVE('',#7353,#7355,#4205,.T.);
#9329=EDGE_CURVE('',#7353,#7356,#4206,.T.);
#9330=EDGE_CURVE('',#7357,#7355,#4207,.T.);
#9331=EDGE_CURVE('',#7356,#7357,#4208,.T.);
#9332=EDGE_CURVE('',#7356,#7352,#4209,.T.);
#9333=EDGE_CURVE('',#7354,#7357,#4210,.T.);
#9334=EDGE_CURVE('',#7358,#7359,#4211,.T.);
#9335=EDGE_CURVE('',#7358,#7360,#4212,.T.);
#9336=EDGE_CURVE('',#7361,#7360,#4213,.T.);
#9337=EDGE_CURVE('',#7359,#7361,#4214,.T.);
#9338=EDGE_CURVE('',#7359,#7362,#4215,.T.);
#9339=EDGE_CURVE('',#7363,#7361,#4216,.T.);
#9340=EDGE_CURVE('',#7362,#7363,#4217,.T.);
#9341=EDGE_CURVE('',#7362,#7358,#4218,.T.);
#9342=EDGE_CURVE('',#7360,#7363,#4219,.T.);
#9343=EDGE_CURVE('',#7364,#7364,#166,.T.);
#9344=EDGE_CURVE('',#7364,#7365,#4220,.T.);
#9345=EDGE_CURVE('',#7365,#7365,#167,.T.);
#9346=ORIENTED_EDGE('',*,*,#7366,.F.);
#9347=ORIENTED_EDGE('',*,*,#7367,.T.);
#9348=ORIENTED_EDGE('',*,*,#7368,.F.);
#9349=ORIENTED_EDGE('',*,*,#7369,.F.);
#9350=ORIENTED_EDGE('',*,*,#7370,.F.);
#9351=ORIENTED_EDGE('',*,*,#7371,.T.);
#9352=ORIENTED_EDGE('',*,*,#7372,.F.);
#9353=ORIENTED_EDGE('',*,*,#7367,.F.);
#9354=ORIENTED_EDGE('',*,*,#7373,.F.);
#9355=ORIENTED_EDGE('',*,*,#7369,.T.);
#9356=ORIENTED_EDGE('',*,*,#7374,.F.);
#9357=ORIENTED_EDGE('',*,*,#7375,.F.);
#9358=ORIENTED_EDGE('',*,*,#7376,.F.);
#9359=ORIENTED_EDGE('',*,*,#7375,.T.);
#9360=ORIENTED_EDGE('',*,*,#7377,.F.);
#9361=ORIENTED_EDGE('',*,*,#7371,.F.);
#9362=ORIENTED_EDGE('',*,*,#7378,.T.);
#9363=ORIENTED_EDGE('',*,*,#7379,.T.);
#9364=ORIENTED_EDGE('',*,*,#7380,.T.);
#9365=ORIENTED_EDGE('',*,*,#7381,.T.);
#9366=ORIENTED_EDGE('',*,*,#7377,.T.);
#9367=ORIENTED_EDGE('',*,*,#7374,.T.);
#9368=ORIENTED_EDGE('',*,*,#7368,.T.);
#9369=ORIENTED_EDGE('',*,*,#7372,.T.);
#9370=ORIENTED_EDGE('',*,*,#7382,.T.);
#9371=ORIENTED_EDGE('',*,*,#7383,.T.);
#9372=ORIENTED_EDGE('',*,*,#7381,.F.);
#9373=ORIENTED_EDGE('',*,*,#7384,.F.);
#9374=ORIENTED_EDGE('',*,*,#7385,.T.);
#9375=ORIENTED_EDGE('',*,*,#7384,.T.);
#9376=ORIENTED_EDGE('',*,*,#7380,.F.);
#9377=ORIENTED_EDGE('',*,*,#7386,.F.);
#9378=ORIENTED_EDGE('',*,*,#7387,.T.);
#9379=ORIENTED_EDGE('',*,*,#7386,.T.);
#9380=ORIENTED_EDGE('',*,*,#7379,.F.);
#9381=ORIENTED_EDGE('',*,*,#7388,.F.);
#9382=ORIENTED_EDGE('',*,*,#7389,.T.);
#9383=ORIENTED_EDGE('',*,*,#7388,.T.);
#9384=ORIENTED_EDGE('',*,*,#7378,.F.);
#9385=ORIENTED_EDGE('',*,*,#7383,.F.);
#9386=ORIENTED_EDGE('',*,*,#7370,.T.);
#9387=ORIENTED_EDGE('',*,*,#7366,.T.);
#9388=ORIENTED_EDGE('',*,*,#7373,.T.);
#9389=ORIENTED_EDGE('',*,*,#7376,.T.);
#9390=ORIENTED_EDGE('',*,*,#7389,.F.);
#9391=ORIENTED_EDGE('',*,*,#7382,.F.);
#9392=ORIENTED_EDGE('',*,*,#7385,.F.);
#9393=ORIENTED_EDGE('',*,*,#7387,.F.);
#9394=ORIENTED_EDGE('',*,*,#7390,.F.);
#9395=ORIENTED_EDGE('',*,*,#7391,.F.);
#9396=ORIENTED_EDGE('',*,*,#7392,.F.);
#9397=ORIENTED_EDGE('',*,*,#7393,.F.);
#9398=ORIENTED_EDGE('',*,*,#7392,.T.);
#9399=ORIENTED_EDGE('',*,*,#7394,.T.);
#9400=ORIENTED_EDGE('',*,*,#7395,.T.);
#9401=ORIENTED_EDGE('',*,*,#7396,.F.);
#9402=ORIENTED_EDGE('',*,*,#7393,.T.);
#9403=ORIENTED_EDGE('',*,*,#7396,.T.);
#9404=ORIENTED_EDGE('',*,*,#7397,.T.);
#9405=ORIENTED_EDGE('',*,*,#7398,.F.);
#9406=ORIENTED_EDGE('',*,*,#7395,.F.);
#9407=ORIENTED_EDGE('',*,*,#7399,.F.);
#9408=ORIENTED_EDGE('',*,*,#7400,.F.);
#9409=ORIENTED_EDGE('',*,*,#7397,.F.);
#9410=ORIENTED_EDGE('',*,*,#7401,.T.);
#9411=ORIENTED_EDGE('',*,*,#7402,.T.);
#9412=ORIENTED_EDGE('',*,*,#7403,.T.);
#9413=ORIENTED_EDGE('',*,*,#7404,.T.);
#9414=ORIENTED_EDGE('',*,*,#7405,.T.);
#9415=ORIENTED_EDGE('',*,*,#7406,.T.);
#9416=ORIENTED_EDGE('',*,*,#7407,.T.);
#9417=ORIENTED_EDGE('',*,*,#7408,.T.);
#9418=ORIENTED_EDGE('',*,*,#7409,.T.);
#9419=ORIENTED_EDGE('',*,*,#7410,.T.);
#9420=ORIENTED_EDGE('',*,*,#7411,.F.);
#9421=ORIENTED_EDGE('',*,*,#7412,.F.);
#9422=ORIENTED_EDGE('',*,*,#7413,.T.);
#9423=ORIENTED_EDGE('',*,*,#7406,.F.);
#9424=ORIENTED_EDGE('',*,*,#7414,.F.);
#9425=ORIENTED_EDGE('',*,*,#7415,.F.);
#9426=ORIENTED_EDGE('',*,*,#7411,.T.);
#9427=ORIENTED_EDGE('',*,*,#7405,.F.);
#9428=ORIENTED_EDGE('',*,*,#7400,.T.);
#9429=ORIENTED_EDGE('',*,*,#7416,.F.);
#9430=ORIENTED_EDGE('',*,*,#7414,.T.);
#9431=ORIENTED_EDGE('',*,*,#7404,.F.);
#9432=ORIENTED_EDGE('',*,*,#7417,.F.);
#9433=ORIENTED_EDGE('',*,*,#7418,.F.);
#9434=ORIENTED_EDGE('',*,*,#7390,.T.);
#9435=ORIENTED_EDGE('',*,*,#7398,.T.);
#9436=ORIENTED_EDGE('',*,*,#7419,.F.);
#9437=ORIENTED_EDGE('',*,*,#7420,.T.);
#9438=ORIENTED_EDGE('',*,*,#7417,.T.);
#9439=ORIENTED_EDGE('',*,*,#7403,.F.);
#9440=ORIENTED_EDGE('',*,*,#7421,.F.);
#9441=ORIENTED_EDGE('',*,*,#7422,.T.);
#9442=ORIENTED_EDGE('',*,*,#7419,.T.);
#9443=ORIENTED_EDGE('',*,*,#7402,.F.);
#9444=ORIENTED_EDGE('',*,*,#7423,.F.);
#9445=ORIENTED_EDGE('',*,*,#7424,.F.);
#9446=ORIENTED_EDGE('',*,*,#7425,.T.);
#9447=ORIENTED_EDGE('',*,*,#7410,.F.);
#9448=ORIENTED_EDGE('',*,*,#7426,.F.);
#9449=ORIENTED_EDGE('',*,*,#7427,.F.);
#9450=ORIENTED_EDGE('',*,*,#7423,.T.);
#9451=ORIENTED_EDGE('',*,*,#7409,.F.);
#9452=ORIENTED_EDGE('',*,*,#7428,.F.);
#9453=ORIENTED_EDGE('',*,*,#7429,.F.);
#9454=ORIENTED_EDGE('',*,*,#7426,.T.);
#9455=ORIENTED_EDGE('',*,*,#7408,.F.);
#9456=ORIENTED_EDGE('',*,*,#7413,.F.);
#9457=ORIENTED_EDGE('',*,*,#7430,.F.);
#9458=ORIENTED_EDGE('',*,*,#7428,.T.);
#9459=ORIENTED_EDGE('',*,*,#7407,.F.);
#9460=ORIENTED_EDGE('',*,*,#7425,.F.);
#9461=ORIENTED_EDGE('',*,*,#7431,.T.);
#9462=ORIENTED_EDGE('',*,*,#7421,.T.);
#9463=ORIENTED_EDGE('',*,*,#7401,.F.);
#9464=ORIENTED_EDGE('',*,*,#7431,.F.);
#9465=ORIENTED_EDGE('',*,*,#7424,.T.);
#9466=ORIENTED_EDGE('',*,*,#7427,.T.);
#9467=ORIENTED_EDGE('',*,*,#7429,.T.);
#9468=ORIENTED_EDGE('',*,*,#7430,.T.);
#9469=ORIENTED_EDGE('',*,*,#7412,.T.);
#9470=ORIENTED_EDGE('',*,*,#7415,.T.);
#9471=ORIENTED_EDGE('',*,*,#7416,.T.);
#9472=ORIENTED_EDGE('',*,*,#7399,.T.);
#9473=ORIENTED_EDGE('',*,*,#7394,.F.);
#9474=ORIENTED_EDGE('',*,*,#7391,.T.);
#9475=ORIENTED_EDGE('',*,*,#7418,.T.);
#9476=ORIENTED_EDGE('',*,*,#7420,.F.);
#9477=ORIENTED_EDGE('',*,*,#7422,.F.);
#9478=ORIENTED_EDGE('',*,*,#7432,.T.);
#9479=ORIENTED_EDGE('',*,*,#7433,.F.);
#9480=ORIENTED_EDGE('',*,*,#7434,.T.);
#9481=ORIENTED_EDGE('',*,*,#7435,.T.);
#9482=ORIENTED_EDGE('',*,*,#7436,.T.);
#9483=ORIENTED_EDGE('',*,*,#7435,.F.);
#9484=ORIENTED_EDGE('',*,*,#7437,.T.);
#9485=ORIENTED_EDGE('',*,*,#7438,.T.);
#9486=ORIENTED_EDGE('',*,*,#7439,.F.);
#9487=ORIENTED_EDGE('',*,*,#7432,.F.);
#9488=ORIENTED_EDGE('',*,*,#7436,.F.);
#9489=ORIENTED_EDGE('',*,*,#7440,.F.);
#9490=ORIENTED_EDGE('',*,*,#7441,.T.);
#9491=ORIENTED_EDGE('',*,*,#7442,.T.);
#9492=ORIENTED_EDGE('',*,*,#7443,.T.);
#9493=ORIENTED_EDGE('',*,*,#7444,.T.);
#9494=ORIENTED_EDGE('',*,*,#7445,.T.);
#9495=ORIENTED_EDGE('',*,*,#7446,.T.);
#9496=ORIENTED_EDGE('',*,*,#7447,.T.);
#9497=ORIENTED_EDGE('',*,*,#7448,.T.);
#9498=ORIENTED_EDGE('',*,*,#7449,.T.);
#9499=ORIENTED_EDGE('',*,*,#7450,.T.);
#9500=ORIENTED_EDGE('',*,*,#7451,.F.);
#9501=ORIENTED_EDGE('',*,*,#7452,.F.);
#9502=ORIENTED_EDGE('',*,*,#7453,.T.);
#9503=ORIENTED_EDGE('',*,*,#7446,.F.);
#9504=ORIENTED_EDGE('',*,*,#7454,.F.);
#9505=ORIENTED_EDGE('',*,*,#7455,.F.);
#9506=ORIENTED_EDGE('',*,*,#7451,.T.);
#9507=ORIENTED_EDGE('',*,*,#7445,.F.);
#9508=ORIENTED_EDGE('',*,*,#7456,.F.);
#9509=ORIENTED_EDGE('',*,*,#7457,.F.);
#9510=ORIENTED_EDGE('',*,*,#7454,.T.);
#9511=ORIENTED_EDGE('',*,*,#7444,.F.);
#9512=ORIENTED_EDGE('',*,*,#7458,.F.);
#9513=ORIENTED_EDGE('',*,*,#7459,.F.);
#9514=ORIENTED_EDGE('',*,*,#7456,.T.);
#9515=ORIENTED_EDGE('',*,*,#7443,.F.);
#9516=ORIENTED_EDGE('',*,*,#7439,.T.);
#9517=ORIENTED_EDGE('',*,*,#7460,.F.);
#9518=ORIENTED_EDGE('',*,*,#7458,.T.);
#9519=ORIENTED_EDGE('',*,*,#7442,.F.);
#9520=ORIENTED_EDGE('',*,*,#7461,.F.);
#9521=ORIENTED_EDGE('',*,*,#7433,.T.);
#9522=ORIENTED_EDGE('',*,*,#7462,.F.);
#9523=ORIENTED_EDGE('',*,*,#7463,.T.);
#9524=ORIENTED_EDGE('',*,*,#7464,.T.);
#9525=ORIENTED_EDGE('',*,*,#7450,.F.);
#9526=ORIENTED_EDGE('',*,*,#7465,.F.);
#9527=ORIENTED_EDGE('',*,*,#7466,.F.);
#9528=ORIENTED_EDGE('',*,*,#7462,.T.);
#9529=ORIENTED_EDGE('',*,*,#7449,.F.);
#9530=ORIENTED_EDGE('',*,*,#7467,.F.);
#9531=ORIENTED_EDGE('',*,*,#7468,.F.);
#9532=ORIENTED_EDGE('',*,*,#7465,.T.);
#9533=ORIENTED_EDGE('',*,*,#7448,.F.);
#9534=ORIENTED_EDGE('',*,*,#7453,.F.);
#9535=ORIENTED_EDGE('',*,*,#7469,.F.);
#9536=ORIENTED_EDGE('',*,*,#7467,.T.);
#9537=ORIENTED_EDGE('',*,*,#7447,.F.);
#9538=ORIENTED_EDGE('',*,*,#7464,.F.);
#9539=ORIENTED_EDGE('',*,*,#7470,.F.);
#9540=ORIENTED_EDGE('',*,*,#7437,.F.);
#9541=ORIENTED_EDGE('',*,*,#7434,.F.);
#9542=ORIENTED_EDGE('',*,*,#7461,.T.);
#9543=ORIENTED_EDGE('',*,*,#7441,.F.);
#9544=ORIENTED_EDGE('',*,*,#7470,.T.);
#9545=ORIENTED_EDGE('',*,*,#7463,.F.);
#9546=ORIENTED_EDGE('',*,*,#7466,.T.);
#9547=ORIENTED_EDGE('',*,*,#7468,.T.);
#9548=ORIENTED_EDGE('',*,*,#7469,.T.);
#9549=ORIENTED_EDGE('',*,*,#7452,.T.);
#9550=ORIENTED_EDGE('',*,*,#7455,.T.);
#9551=ORIENTED_EDGE('',*,*,#7457,.T.);
#9552=ORIENTED_EDGE('',*,*,#7459,.T.);
#9553=ORIENTED_EDGE('',*,*,#7460,.T.);
#9554=ORIENTED_EDGE('',*,*,#7440,.T.);
#9555=ORIENTED_EDGE('',*,*,#7438,.F.);
#9556=ORIENTED_EDGE('',*,*,#7471,.F.);
#9557=ORIENTED_EDGE('',*,*,#7472,.T.);
#9558=ORIENTED_EDGE('',*,*,#7473,.F.);
#9559=ORIENTED_EDGE('',*,*,#7472,.F.);
#9560=ORIENTED_EDGE('',*,*,#7474,.F.);
#9561=ORIENTED_EDGE('',*,*,#7475,.F.);
#9562=ORIENTED_EDGE('',*,*,#7476,.F.);
#9563=ORIENTED_EDGE('',*,*,#7477,.F.);
#9564=ORIENTED_EDGE('',*,*,#7478,.F.);
#9565=ORIENTED_EDGE('',*,*,#7479,.F.);
#9566=ORIENTED_EDGE('',*,*,#7480,.F.);
#9567=ORIENTED_EDGE('',*,*,#7481,.F.);
#9568=ORIENTED_EDGE('',*,*,#7482,.F.);
#9569=ORIENTED_EDGE('',*,*,#7483,.F.);
#9570=ORIENTED_EDGE('',*,*,#7484,.F.);
#9571=ORIENTED_EDGE('',*,*,#7485,.F.);
#9572=ORIENTED_EDGE('',*,*,#7486,.F.);
#9573=ORIENTED_EDGE('',*,*,#7487,.F.);
#9574=ORIENTED_EDGE('',*,*,#7488,.F.);
#9575=ORIENTED_EDGE('',*,*,#7489,.F.);
#9576=ORIENTED_EDGE('',*,*,#7490,.F.);
#9577=ORIENTED_EDGE('',*,*,#7491,.F.);
#9578=ORIENTED_EDGE('',*,*,#7492,.F.);
#9579=ORIENTED_EDGE('',*,*,#7493,.F.);
#9580=ORIENTED_EDGE('',*,*,#7494,.F.);
#9581=ORIENTED_EDGE('',*,*,#7495,.F.);
#9582=ORIENTED_EDGE('',*,*,#7496,.F.);
#9583=ORIENTED_EDGE('',*,*,#7497,.F.);
#9584=ORIENTED_EDGE('',*,*,#7498,.F.);
#9585=ORIENTED_EDGE('',*,*,#7499,.F.);
#9586=ORIENTED_EDGE('',*,*,#7500,.F.);
#9587=ORIENTED_EDGE('',*,*,#7501,.F.);
#9588=ORIENTED_EDGE('',*,*,#7502,.F.);
#9589=ORIENTED_EDGE('',*,*,#7503,.F.);
#9590=ORIENTED_EDGE('',*,*,#7504,.F.);
#9591=ORIENTED_EDGE('',*,*,#7505,.F.);
#9592=ORIENTED_EDGE('',*,*,#7506,.F.);
#9593=ORIENTED_EDGE('',*,*,#7507,.F.);
#9594=ORIENTED_EDGE('',*,*,#7508,.F.);
#9595=ORIENTED_EDGE('',*,*,#7509,.F.);
#9596=ORIENTED_EDGE('',*,*,#7510,.F.);
#9597=ORIENTED_EDGE('',*,*,#7511,.F.);
#9598=ORIENTED_EDGE('',*,*,#7512,.F.);
#9599=ORIENTED_EDGE('',*,*,#7513,.F.);
#9600=ORIENTED_EDGE('',*,*,#7514,.F.);
#9601=ORIENTED_EDGE('',*,*,#7515,.F.);
#9602=ORIENTED_EDGE('',*,*,#7516,.F.);
#9603=ORIENTED_EDGE('',*,*,#7517,.F.);
#9604=ORIENTED_EDGE('',*,*,#7518,.F.);
#9605=ORIENTED_EDGE('',*,*,#7519,.F.);
#9606=ORIENTED_EDGE('',*,*,#7520,.F.);
#9607=ORIENTED_EDGE('',*,*,#7521,.F.);
#9608=ORIENTED_EDGE('',*,*,#7522,.F.);
#9609=ORIENTED_EDGE('',*,*,#7523,.F.);
#9610=ORIENTED_EDGE('',*,*,#7524,.F.);
#9611=ORIENTED_EDGE('',*,*,#7525,.F.);
#9612=ORIENTED_EDGE('',*,*,#7526,.F.);
#9613=ORIENTED_EDGE('',*,*,#7527,.F.);
#9614=ORIENTED_EDGE('',*,*,#7528,.F.);
#9615=ORIENTED_EDGE('',*,*,#7529,.F.);
#9616=ORIENTED_EDGE('',*,*,#7530,.F.);
#9617=ORIENTED_EDGE('',*,*,#7531,.F.);
#9618=ORIENTED_EDGE('',*,*,#7532,.F.);
#9619=ORIENTED_EDGE('',*,*,#7533,.F.);
#9620=ORIENTED_EDGE('',*,*,#7534,.F.);
#9621=ORIENTED_EDGE('',*,*,#7535,.F.);
#9622=ORIENTED_EDGE('',*,*,#7536,.F.);
#9623=ORIENTED_EDGE('',*,*,#7537,.F.);
#9624=ORIENTED_EDGE('',*,*,#7538,.F.);
#9625=ORIENTED_EDGE('',*,*,#7539,.F.);
#9626=ORIENTED_EDGE('',*,*,#7540,.F.);
#9627=ORIENTED_EDGE('',*,*,#7541,.F.);
#9628=ORIENTED_EDGE('',*,*,#7542,.F.);
#9629=ORIENTED_EDGE('',*,*,#7543,.F.);
#9630=ORIENTED_EDGE('',*,*,#7544,.F.);
#9631=ORIENTED_EDGE('',*,*,#7545,.F.);
#9632=ORIENTED_EDGE('',*,*,#7546,.F.);
#9633=ORIENTED_EDGE('',*,*,#7547,.F.);
#9634=ORIENTED_EDGE('',*,*,#7548,.F.);
#9635=ORIENTED_EDGE('',*,*,#7549,.F.);
#9636=ORIENTED_EDGE('',*,*,#7550,.F.);
#9637=ORIENTED_EDGE('',*,*,#7551,.F.);
#9638=ORIENTED_EDGE('',*,*,#7552,.F.);
#9639=ORIENTED_EDGE('',*,*,#7553,.F.);
#9640=ORIENTED_EDGE('',*,*,#7554,.F.);
#9641=ORIENTED_EDGE('',*,*,#7555,.F.);
#9642=ORIENTED_EDGE('',*,*,#7556,.F.);
#9643=ORIENTED_EDGE('',*,*,#7557,.F.);
#9644=ORIENTED_EDGE('',*,*,#7558,.F.);
#9645=ORIENTED_EDGE('',*,*,#7559,.F.);
#9646=ORIENTED_EDGE('',*,*,#7560,.F.);
#9647=ORIENTED_EDGE('',*,*,#7561,.F.);
#9648=ORIENTED_EDGE('',*,*,#7562,.F.);
#9649=ORIENTED_EDGE('',*,*,#7563,.F.);
#9650=ORIENTED_EDGE('',*,*,#7564,.F.);
#9651=ORIENTED_EDGE('',*,*,#7565,.F.);
#9652=ORIENTED_EDGE('',*,*,#7566,.F.);
#9653=ORIENTED_EDGE('',*,*,#7567,.F.);
#9654=ORIENTED_EDGE('',*,*,#7568,.F.);
#9655=ORIENTED_EDGE('',*,*,#7569,.F.);
#9656=ORIENTED_EDGE('',*,*,#7570,.F.);
#9657=ORIENTED_EDGE('',*,*,#7571,.F.);
#9658=ORIENTED_EDGE('',*,*,#7572,.F.);
#9659=ORIENTED_EDGE('',*,*,#7573,.F.);
#9660=ORIENTED_EDGE('',*,*,#7574,.F.);
#9661=ORIENTED_EDGE('',*,*,#7575,.F.);
#9662=ORIENTED_EDGE('',*,*,#7576,.F.);
#9663=ORIENTED_EDGE('',*,*,#7577,.F.);
#9664=ORIENTED_EDGE('',*,*,#7578,.F.);
#9665=ORIENTED_EDGE('',*,*,#7579,.F.);
#9666=ORIENTED_EDGE('',*,*,#7580,.F.);
#9667=ORIENTED_EDGE('',*,*,#7581,.F.);
#9668=ORIENTED_EDGE('',*,*,#7582,.F.);
#9669=ORIENTED_EDGE('',*,*,#7583,.F.);
#9670=ORIENTED_EDGE('',*,*,#7584,.F.);
#9671=ORIENTED_EDGE('',*,*,#7585,.F.);
#9672=ORIENTED_EDGE('',*,*,#7586,.F.);
#9673=ORIENTED_EDGE('',*,*,#7587,.F.);
#9674=ORIENTED_EDGE('',*,*,#7588,.F.);
#9675=ORIENTED_EDGE('',*,*,#7589,.F.);
#9676=ORIENTED_EDGE('',*,*,#7590,.F.);
#9677=ORIENTED_EDGE('',*,*,#7591,.F.);
#9678=ORIENTED_EDGE('',*,*,#7592,.F.);
#9679=ORIENTED_EDGE('',*,*,#7593,.F.);
#9680=ORIENTED_EDGE('',*,*,#7594,.F.);
#9681=ORIENTED_EDGE('',*,*,#7595,.F.);
#9682=ORIENTED_EDGE('',*,*,#7596,.F.);
#9683=ORIENTED_EDGE('',*,*,#7597,.F.);
#9684=ORIENTED_EDGE('',*,*,#7598,.F.);
#9685=ORIENTED_EDGE('',*,*,#7599,.F.);
#9686=ORIENTED_EDGE('',*,*,#7600,.F.);
#9687=ORIENTED_EDGE('',*,*,#7601,.F.);
#9688=ORIENTED_EDGE('',*,*,#7602,.F.);
#9689=ORIENTED_EDGE('',*,*,#7603,.F.);
#9690=ORIENTED_EDGE('',*,*,#7604,.F.);
#9691=ORIENTED_EDGE('',*,*,#7605,.F.);
#9692=ORIENTED_EDGE('',*,*,#7594,.T.);
#9693=ORIENTED_EDGE('',*,*,#7606,.F.);
#9694=ORIENTED_EDGE('',*,*,#7607,.F.);
#9695=ORIENTED_EDGE('',*,*,#7608,.F.);
#9696=ORIENTED_EDGE('',*,*,#7597,.T.);
#9697=ORIENTED_EDGE('',*,*,#7609,.T.);
#9698=ORIENTED_EDGE('',*,*,#7606,.T.);
#9699=ORIENTED_EDGE('',*,*,#7596,.T.);
#9700=ORIENTED_EDGE('',*,*,#7610,.F.);
#9701=ORIENTED_EDGE('',*,*,#7607,.T.);
#9702=ORIENTED_EDGE('',*,*,#7609,.F.);
#9703=ORIENTED_EDGE('',*,*,#7589,.T.);
#9704=ORIENTED_EDGE('',*,*,#7611,.T.);
#9705=ORIENTED_EDGE('',*,*,#7612,.T.);
#9706=ORIENTED_EDGE('',*,*,#7613,.T.);
#9707=ORIENTED_EDGE('',*,*,#7588,.T.);
#9708=ORIENTED_EDGE('',*,*,#7614,.F.);
#9709=ORIENTED_EDGE('',*,*,#7615,.T.);
#9710=ORIENTED_EDGE('',*,*,#7611,.F.);
#9711=ORIENTED_EDGE('',*,*,#7578,.T.);
#9712=ORIENTED_EDGE('',*,*,#7616,.F.);
#9713=ORIENTED_EDGE('',*,*,#7617,.F.);
#9714=ORIENTED_EDGE('',*,*,#7618,.F.);
#9715=ORIENTED_EDGE('',*,*,#7581,.T.);
#9716=ORIENTED_EDGE('',*,*,#7619,.T.);
#9717=ORIENTED_EDGE('',*,*,#7616,.T.);
#9718=ORIENTED_EDGE('',*,*,#7580,.T.);
#9719=ORIENTED_EDGE('',*,*,#7620,.T.);
#9720=ORIENTED_EDGE('',*,*,#7617,.T.);
#9721=ORIENTED_EDGE('',*,*,#7619,.F.);
#9722=ORIENTED_EDGE('',*,*,#7570,.T.);
#9723=ORIENTED_EDGE('',*,*,#7621,.F.);
#9724=ORIENTED_EDGE('',*,*,#7622,.F.);
#9725=ORIENTED_EDGE('',*,*,#7623,.F.);
#9726=ORIENTED_EDGE('',*,*,#7573,.T.);
#9727=ORIENTED_EDGE('',*,*,#7624,.T.);
#9728=ORIENTED_EDGE('',*,*,#7621,.T.);
#9729=ORIENTED_EDGE('',*,*,#7572,.T.);
#9730=ORIENTED_EDGE('',*,*,#7625,.F.);
#9731=ORIENTED_EDGE('',*,*,#7622,.T.);
#9732=ORIENTED_EDGE('',*,*,#7624,.F.);
#9733=ORIENTED_EDGE('',*,*,#7562,.T.);
#9734=ORIENTED_EDGE('',*,*,#7626,.F.);
#9735=ORIENTED_EDGE('',*,*,#7627,.F.);
#9736=ORIENTED_EDGE('',*,*,#7628,.F.);
#9737=ORIENTED_EDGE('',*,*,#7565,.T.);
#9738=ORIENTED_EDGE('',*,*,#7629,.T.);
#9739=ORIENTED_EDGE('',*,*,#7626,.T.);
#9740=ORIENTED_EDGE('',*,*,#7564,.T.);
#9741=ORIENTED_EDGE('',*,*,#7630,.F.);
#9742=ORIENTED_EDGE('',*,*,#7627,.T.);
#9743=ORIENTED_EDGE('',*,*,#7629,.F.);
#9744=ORIENTED_EDGE('',*,*,#7554,.T.);
#9745=ORIENTED_EDGE('',*,*,#7631,.F.);
#9746=ORIENTED_EDGE('',*,*,#7632,.F.);
#9747=ORIENTED_EDGE('',*,*,#7633,.F.);
#9748=ORIENTED_EDGE('',*,*,#7557,.T.);
#9749=ORIENTED_EDGE('',*,*,#7634,.T.);
#9750=ORIENTED_EDGE('',*,*,#7635,.T.);
#9751=ORIENTED_EDGE('',*,*,#7631,.T.);
#9752=ORIENTED_EDGE('',*,*,#7556,.T.);
#9753=ORIENTED_EDGE('',*,*,#7636,.F.);
#9754=ORIENTED_EDGE('',*,*,#7637,.T.);
#9755=ORIENTED_EDGE('',*,*,#7634,.F.);
#9756=ORIENTED_EDGE('',*,*,#7546,.T.);
#9757=ORIENTED_EDGE('',*,*,#7638,.F.);
#9758=ORIENTED_EDGE('',*,*,#7639,.F.);
#9759=ORIENTED_EDGE('',*,*,#7640,.F.);
#9760=ORIENTED_EDGE('',*,*,#7549,.T.);
#9761=ORIENTED_EDGE('',*,*,#7641,.T.);
#9762=ORIENTED_EDGE('',*,*,#7638,.T.);
#9763=ORIENTED_EDGE('',*,*,#7548,.T.);
#9764=ORIENTED_EDGE('',*,*,#7642,.F.);
#9765=ORIENTED_EDGE('',*,*,#7639,.T.);
#9766=ORIENTED_EDGE('',*,*,#7641,.F.);
#9767=ORIENTED_EDGE('',*,*,#7538,.T.);
#9768=ORIENTED_EDGE('',*,*,#7643,.F.);
#9769=ORIENTED_EDGE('',*,*,#7644,.F.);
#9770=ORIENTED_EDGE('',*,*,#7645,.T.);
#9771=ORIENTED_EDGE('',*,*,#7541,.T.);
#9772=ORIENTED_EDGE('',*,*,#7646,.T.);
#9773=ORIENTED_EDGE('',*,*,#7643,.T.);
#9774=ORIENTED_EDGE('',*,*,#7540,.T.);
#9775=ORIENTED_EDGE('',*,*,#7647,.F.);
#9776=ORIENTED_EDGE('',*,*,#7644,.T.);
#9777=ORIENTED_EDGE('',*,*,#7646,.F.);
#9778=ORIENTED_EDGE('',*,*,#7530,.T.);
#9779=ORIENTED_EDGE('',*,*,#7648,.F.);
#9780=ORIENTED_EDGE('',*,*,#7649,.F.);
#9781=ORIENTED_EDGE('',*,*,#7650,.F.);
#9782=ORIENTED_EDGE('',*,*,#7533,.T.);
#9783=ORIENTED_EDGE('',*,*,#7651,.T.);
#9784=ORIENTED_EDGE('',*,*,#7652,.T.);
#9785=ORIENTED_EDGE('',*,*,#7648,.T.);
#9786=ORIENTED_EDGE('',*,*,#7532,.T.);
#9787=ORIENTED_EDGE('',*,*,#7653,.F.);
#9788=ORIENTED_EDGE('',*,*,#7654,.T.);
#9789=ORIENTED_EDGE('',*,*,#7651,.F.);
#9790=ORIENTED_EDGE('',*,*,#7522,.T.);
#9791=ORIENTED_EDGE('',*,*,#7655,.F.);
#9792=ORIENTED_EDGE('',*,*,#7656,.F.);
#9793=ORIENTED_EDGE('',*,*,#7657,.F.);
#9794=ORIENTED_EDGE('',*,*,#7525,.T.);
#9795=ORIENTED_EDGE('',*,*,#7658,.T.);
#9796=ORIENTED_EDGE('',*,*,#7655,.T.);
#9797=ORIENTED_EDGE('',*,*,#7524,.T.);
#9798=ORIENTED_EDGE('',*,*,#7659,.F.);
#9799=ORIENTED_EDGE('',*,*,#7656,.T.);
#9800=ORIENTED_EDGE('',*,*,#7658,.F.);
#9801=ORIENTED_EDGE('',*,*,#7517,.T.);
#9802=ORIENTED_EDGE('',*,*,#7660,.T.);
#9803=ORIENTED_EDGE('',*,*,#7661,.T.);
#9804=ORIENTED_EDGE('',*,*,#7662,.T.);
#9805=ORIENTED_EDGE('',*,*,#7516,.T.);
#9806=ORIENTED_EDGE('',*,*,#7663,.F.);
#9807=ORIENTED_EDGE('',*,*,#7664,.T.);
#9808=ORIENTED_EDGE('',*,*,#7660,.F.);
#9809=ORIENTED_EDGE('',*,*,#7506,.T.);
#9810=ORIENTED_EDGE('',*,*,#7665,.F.);
#9811=ORIENTED_EDGE('',*,*,#7666,.F.);
#9812=ORIENTED_EDGE('',*,*,#7667,.F.);
#9813=ORIENTED_EDGE('',*,*,#7509,.T.);
#9814=ORIENTED_EDGE('',*,*,#7668,.T.);
#9815=ORIENTED_EDGE('',*,*,#7665,.T.);
#9816=ORIENTED_EDGE('',*,*,#7508,.T.);
#9817=ORIENTED_EDGE('',*,*,#7669,.F.);
#9818=ORIENTED_EDGE('',*,*,#7666,.T.);
#9819=ORIENTED_EDGE('',*,*,#7668,.F.);
#9820=ORIENTED_EDGE('',*,*,#7498,.T.);
#9821=ORIENTED_EDGE('',*,*,#7670,.F.);
#9822=ORIENTED_EDGE('',*,*,#7671,.F.);
#9823=ORIENTED_EDGE('',*,*,#7672,.F.);
#9824=ORIENTED_EDGE('',*,*,#7501,.T.);
#9825=ORIENTED_EDGE('',*,*,#7673,.T.);
#9826=ORIENTED_EDGE('',*,*,#7670,.T.);
#9827=ORIENTED_EDGE('',*,*,#7500,.T.);
#9828=ORIENTED_EDGE('',*,*,#7674,.F.);
#9829=ORIENTED_EDGE('',*,*,#7671,.T.);
#9830=ORIENTED_EDGE('',*,*,#7673,.F.);
#9831=ORIENTED_EDGE('',*,*,#7493,.T.);
#9832=ORIENTED_EDGE('',*,*,#7675,.T.);
#9833=ORIENTED_EDGE('',*,*,#7676,.T.);
#9834=ORIENTED_EDGE('',*,*,#7677,.T.);
#9835=ORIENTED_EDGE('',*,*,#7492,.T.);
#9836=ORIENTED_EDGE('',*,*,#7678,.F.);
#9837=ORIENTED_EDGE('',*,*,#7679,.T.);
#9838=ORIENTED_EDGE('',*,*,#7675,.F.);
#9839=ORIENTED_EDGE('',*,*,#7478,.T.);
#9840=ORIENTED_EDGE('',*,*,#7680,.F.);
#9841=ORIENTED_EDGE('',*,*,#7681,.F.);
#9842=ORIENTED_EDGE('',*,*,#7682,.T.);
#9843=ORIENTED_EDGE('',*,*,#7481,.T.);
#9844=ORIENTED_EDGE('',*,*,#7683,.T.);
#9845=ORIENTED_EDGE('',*,*,#7680,.T.);
#9846=ORIENTED_EDGE('',*,*,#7480,.T.);
#9847=ORIENTED_EDGE('',*,*,#7684,.F.);
#9848=ORIENTED_EDGE('',*,*,#7681,.T.);
#9849=ORIENTED_EDGE('',*,*,#7683,.F.);
#9850=ORIENTED_EDGE('',*,*,#7485,.T.);
#9851=ORIENTED_EDGE('',*,*,#7685,.T.);
#9852=ORIENTED_EDGE('',*,*,#7686,.T.);
#9853=ORIENTED_EDGE('',*,*,#7687,.T.);
#9854=ORIENTED_EDGE('',*,*,#7484,.T.);
#9855=ORIENTED_EDGE('',*,*,#7688,.F.);
#9856=ORIENTED_EDGE('',*,*,#7689,.T.);
#9857=ORIENTED_EDGE('',*,*,#7685,.F.);
#9858=ORIENTED_EDGE('',*,*,#7471,.T.);
#9859=ORIENTED_EDGE('',*,*,#7608,.T.);
#9860=ORIENTED_EDGE('',*,*,#7610,.T.);
#9861=ORIENTED_EDGE('',*,*,#7595,.T.);
#9862=ORIENTED_EDGE('',*,*,#7605,.T.);
#9863=ORIENTED_EDGE('',*,*,#7690,.T.);
#9864=ORIENTED_EDGE('',*,*,#7691,.T.);
#9865=ORIENTED_EDGE('',*,*,#7692,.T.);
#9866=ORIENTED_EDGE('',*,*,#7693,.T.);
#9867=ORIENTED_EDGE('',*,*,#7694,.T.);
#9868=ORIENTED_EDGE('',*,*,#7614,.T.);
#9869=ORIENTED_EDGE('',*,*,#7587,.T.);
#9870=ORIENTED_EDGE('',*,*,#7601,.T.);
#9871=ORIENTED_EDGE('',*,*,#7695,.T.);
#9872=ORIENTED_EDGE('',*,*,#7696,.F.);
#9873=ORIENTED_EDGE('',*,*,#7618,.T.);
#9874=ORIENTED_EDGE('',*,*,#7620,.F.);
#9875=ORIENTED_EDGE('',*,*,#7579,.T.);
#9876=ORIENTED_EDGE('',*,*,#7593,.T.);
#9877=ORIENTED_EDGE('',*,*,#7697,.T.);
#9878=ORIENTED_EDGE('',*,*,#7698,.T.);
#9879=ORIENTED_EDGE('',*,*,#7699,.T.);
#9880=ORIENTED_EDGE('',*,*,#7623,.T.);
#9881=ORIENTED_EDGE('',*,*,#7625,.T.);
#9882=ORIENTED_EDGE('',*,*,#7571,.T.);
#9883=ORIENTED_EDGE('',*,*,#7585,.T.);
#9884=ORIENTED_EDGE('',*,*,#7700,.T.);
#9885=ORIENTED_EDGE('',*,*,#7701,.T.);
#9886=ORIENTED_EDGE('',*,*,#7628,.T.);
#9887=ORIENTED_EDGE('',*,*,#7630,.T.);
#9888=ORIENTED_EDGE('',*,*,#7563,.T.);
#9889=ORIENTED_EDGE('',*,*,#7577,.T.);
#9890=ORIENTED_EDGE('',*,*,#7702,.T.);
#9891=ORIENTED_EDGE('',*,*,#7703,.T.);
#9892=ORIENTED_EDGE('',*,*,#7704,.T.);
#9893=ORIENTED_EDGE('',*,*,#7633,.T.);
#9894=ORIENTED_EDGE('',*,*,#7705,.T.);
#9895=ORIENTED_EDGE('',*,*,#7636,.T.);
#9896=ORIENTED_EDGE('',*,*,#7555,.T.);
#9897=ORIENTED_EDGE('',*,*,#7569,.T.);
#9898=ORIENTED_EDGE('',*,*,#7706,.T.);
#9899=ORIENTED_EDGE('',*,*,#7707,.F.);
#9900=ORIENTED_EDGE('',*,*,#7708,.T.);
#9901=ORIENTED_EDGE('',*,*,#7640,.T.);
#9902=ORIENTED_EDGE('',*,*,#7642,.T.);
#9903=ORIENTED_EDGE('',*,*,#7547,.T.);
#9904=ORIENTED_EDGE('',*,*,#7561,.T.);
#9905=ORIENTED_EDGE('',*,*,#7709,.T.);
#9906=ORIENTED_EDGE('',*,*,#7710,.T.);
#9907=ORIENTED_EDGE('',*,*,#7711,.T.);
#9908=ORIENTED_EDGE('',*,*,#7645,.F.);
#9909=ORIENTED_EDGE('',*,*,#7647,.T.);
#9910=ORIENTED_EDGE('',*,*,#7539,.T.);
#9911=ORIENTED_EDGE('',*,*,#7553,.T.);
#9912=ORIENTED_EDGE('',*,*,#7712,.T.);
#9913=ORIENTED_EDGE('',*,*,#7713,.T.);
#9914=ORIENTED_EDGE('',*,*,#7714,.T.);
#9915=ORIENTED_EDGE('',*,*,#7650,.T.);
#9916=ORIENTED_EDGE('',*,*,#7715,.T.);
#9917=ORIENTED_EDGE('',*,*,#7653,.T.);
#9918=ORIENTED_EDGE('',*,*,#7531,.T.);
#9919=ORIENTED_EDGE('',*,*,#7545,.T.);
#9920=ORIENTED_EDGE('',*,*,#7716,.T.);
#9921=ORIENTED_EDGE('',*,*,#7717,.F.);
#9922=ORIENTED_EDGE('',*,*,#7657,.T.);
#9923=ORIENTED_EDGE('',*,*,#7659,.T.);
#9924=ORIENTED_EDGE('',*,*,#7523,.T.);
#9925=ORIENTED_EDGE('',*,*,#7537,.T.);
#9926=ORIENTED_EDGE('',*,*,#7718,.T.);
#9927=ORIENTED_EDGE('',*,*,#7719,.F.);
#9928=ORIENTED_EDGE('',*,*,#7720,.T.);
#9929=ORIENTED_EDGE('',*,*,#7721,.T.);
#9930=ORIENTED_EDGE('',*,*,#7722,.T.);
#9931=ORIENTED_EDGE('',*,*,#7663,.T.);
#9932=ORIENTED_EDGE('',*,*,#7515,.T.);
#9933=ORIENTED_EDGE('',*,*,#7529,.T.);
#9934=ORIENTED_EDGE('',*,*,#7723,.T.);
#9935=ORIENTED_EDGE('',*,*,#7724,.F.);
#9936=ORIENTED_EDGE('',*,*,#7667,.T.);
#9937=ORIENTED_EDGE('',*,*,#7669,.T.);
#9938=ORIENTED_EDGE('',*,*,#7507,.T.);
#9939=ORIENTED_EDGE('',*,*,#7521,.T.);
#9940=ORIENTED_EDGE('',*,*,#7725,.F.);
#9941=ORIENTED_EDGE('',*,*,#7726,.T.);
#9942=ORIENTED_EDGE('',*,*,#7672,.T.);
#9943=ORIENTED_EDGE('',*,*,#7674,.T.);
#9944=ORIENTED_EDGE('',*,*,#7499,.T.);
#9945=ORIENTED_EDGE('',*,*,#7513,.T.);
#9946=ORIENTED_EDGE('',*,*,#7727,.T.);
#9947=ORIENTED_EDGE('',*,*,#7728,.F.);
#9948=ORIENTED_EDGE('',*,*,#7729,.T.);
#9949=ORIENTED_EDGE('',*,*,#7730,.T.);
#9950=ORIENTED_EDGE('',*,*,#7731,.T.);
#9951=ORIENTED_EDGE('',*,*,#7678,.T.);
#9952=ORIENTED_EDGE('',*,*,#7491,.T.);
#9953=ORIENTED_EDGE('',*,*,#7505,.T.);
#9954=ORIENTED_EDGE('',*,*,#7732,.F.);
#9955=ORIENTED_EDGE('',*,*,#7733,.T.);
#9956=ORIENTED_EDGE('',*,*,#7682,.F.);
#9957=ORIENTED_EDGE('',*,*,#7684,.T.);
#9958=ORIENTED_EDGE('',*,*,#7479,.T.);
#9959=ORIENTED_EDGE('',*,*,#7497,.T.);
#9960=ORIENTED_EDGE('',*,*,#7734,.F.);
#9961=ORIENTED_EDGE('',*,*,#7735,.T.);
#9962=ORIENTED_EDGE('',*,*,#7736,.F.);
#9963=ORIENTED_EDGE('',*,*,#7737,.T.);
#9964=ORIENTED_EDGE('',*,*,#7688,.T.);
#9965=ORIENTED_EDGE('',*,*,#7483,.T.);
#9966=ORIENTED_EDGE('',*,*,#7738,.F.);
#9967=ORIENTED_EDGE('',*,*,#7739,.T.);
#9968=ORIENTED_EDGE('',*,*,#7475,.T.);
#9969=ORIENTED_EDGE('',*,*,#7740,.T.);
#9970=ORIENTED_EDGE('',*,*,#7741,.T.);
#9971=ORIENTED_EDGE('',*,*,#7742,.T.);
#9972=ORIENTED_EDGE('',*,*,#7743,.T.);
#9973=ORIENTED_EDGE('',*,*,#7744,.F.);
#9974=ORIENTED_EDGE('',*,*,#7745,.T.);
#9975=ORIENTED_EDGE('',*,*,#7746,.T.);
#9976=ORIENTED_EDGE('',*,*,#7747,.F.);
#9977=ORIENTED_EDGE('',*,*,#7748,.T.);
#9978=ORIENTED_EDGE('',*,*,#7749,.T.);
#9979=ORIENTED_EDGE('',*,*,#7750,.F.);
#9980=ORIENTED_EDGE('',*,*,#7751,.T.);
#9981=ORIENTED_EDGE('',*,*,#7752,.T.);
#9982=ORIENTED_EDGE('',*,*,#7753,.T.);
#9983=ORIENTED_EDGE('',*,*,#7754,.F.);
#9984=ORIENTED_EDGE('',*,*,#7755,.T.);
#9985=ORIENTED_EDGE('',*,*,#7756,.T.);
#9986=ORIENTED_EDGE('',*,*,#7757,.F.);
#9987=ORIENTED_EDGE('',*,*,#7758,.T.);
#9988=ORIENTED_EDGE('',*,*,#7759,.F.);
#9989=ORIENTED_EDGE('',*,*,#7760,.T.);
#9990=ORIENTED_EDGE('',*,*,#7761,.T.);
#9991=ORIENTED_EDGE('',*,*,#7762,.T.);
#9992=ORIENTED_EDGE('',*,*,#7763,.F.);
#9993=ORIENTED_EDGE('',*,*,#7764,.T.);
#9994=ORIENTED_EDGE('',*,*,#7765,.T.);
#9995=ORIENTED_EDGE('',*,*,#7766,.F.);
#9996=ORIENTED_EDGE('',*,*,#7767,.T.);
#9997=ORIENTED_EDGE('',*,*,#7768,.F.);
#9998=ORIENTED_EDGE('',*,*,#7769,.T.);
#9999=ORIENTED_EDGE('',*,*,#7770,.T.);
#10000=ORIENTED_EDGE('',*,*,#7771,.T.);
#10001=ORIENTED_EDGE('',*,*,#7772,.F.);
#10002=ORIENTED_EDGE('',*,*,#7773,.T.);
#10003=ORIENTED_EDGE('',*,*,#7774,.F.);
#10004=ORIENTED_EDGE('',*,*,#7775,.T.);
#10005=ORIENTED_EDGE('',*,*,#7776,.T.);
#10006=ORIENTED_EDGE('',*,*,#7777,.T.);
#10007=ORIENTED_EDGE('',*,*,#7778,.F.);
#10008=ORIENTED_EDGE('',*,*,#7779,.T.);
#10009=ORIENTED_EDGE('',*,*,#7780,.F.);
#10010=ORIENTED_EDGE('',*,*,#7781,.T.);
#10011=ORIENTED_EDGE('',*,*,#7782,.T.);
#10012=ORIENTED_EDGE('',*,*,#7783,.T.);
#10013=ORIENTED_EDGE('',*,*,#7784,.F.);
#10014=ORIENTED_EDGE('',*,*,#7785,.T.);
#10015=ORIENTED_EDGE('',*,*,#7786,.F.);
#10016=ORIENTED_EDGE('',*,*,#7787,.T.);
#10017=ORIENTED_EDGE('',*,*,#7788,.T.);
#10018=ORIENTED_EDGE('',*,*,#7789,.T.);
#10019=ORIENTED_EDGE('',*,*,#7790,.F.);
#10020=ORIENTED_EDGE('',*,*,#7791,.T.);
#10021=ORIENTED_EDGE('',*,*,#7792,.F.);
#10022=ORIENTED_EDGE('',*,*,#7793,.T.);
#10023=ORIENTED_EDGE('',*,*,#7794,.T.);
#10024=ORIENTED_EDGE('',*,*,#7795,.F.);
#10025=ORIENTED_EDGE('',*,*,#7796,.T.);
#10026=ORIENTED_EDGE('',*,*,#7489,.T.);
#10027=ORIENTED_EDGE('',*,*,#7797,.F.);
#10028=ORIENTED_EDGE('',*,*,#7798,.T.);
#10029=ORIENTED_EDGE('',*,*,#7799,.T.);
#10030=ORIENTED_EDGE('',*,*,#7800,.T.);
#10031=ORIENTED_EDGE('',*,*,#7801,.T.);
#10032=ORIENTED_EDGE('',*,*,#7802,.T.);
#10033=ORIENTED_EDGE('',*,*,#7803,.T.);
#10034=ORIENTED_EDGE('',*,*,#7804,.T.);
#10035=ORIENTED_EDGE('',*,*,#7805,.T.);
#10036=ORIENTED_EDGE('',*,*,#7806,.T.);
#10037=ORIENTED_EDGE('',*,*,#7807,.T.);
#10038=ORIENTED_EDGE('',*,*,#7808,.T.);
#10039=ORIENTED_EDGE('',*,*,#7809,.T.);
#10040=ORIENTED_EDGE('',*,*,#7810,.T.);
#10041=ORIENTED_EDGE('',*,*,#7811,.T.);
#10042=ORIENTED_EDGE('',*,*,#7812,.T.);
#10043=ORIENTED_EDGE('',*,*,#7813,.T.);
#10044=ORIENTED_EDGE('',*,*,#7814,.T.);
#10045=ORIENTED_EDGE('',*,*,#7815,.T.);
#10046=ORIENTED_EDGE('',*,*,#7816,.T.);
#10047=ORIENTED_EDGE('',*,*,#7817,.T.);
#10048=ORIENTED_EDGE('',*,*,#7818,.T.);
#10049=ORIENTED_EDGE('',*,*,#7819,.T.);
#10050=ORIENTED_EDGE('',*,*,#7820,.T.);
#10051=ORIENTED_EDGE('',*,*,#7821,.T.);
#10052=ORIENTED_EDGE('',*,*,#7822,.T.);
#10053=ORIENTED_EDGE('',*,*,#7823,.T.);
#10054=ORIENTED_EDGE('',*,*,#7824,.T.);
#10055=ORIENTED_EDGE('',*,*,#7825,.T.);
#10056=ORIENTED_EDGE('',*,*,#7826,.T.);
#10057=ORIENTED_EDGE('',*,*,#7827,.T.);
#10058=ORIENTED_EDGE('',*,*,#7828,.T.);
#10059=ORIENTED_EDGE('',*,*,#7829,.T.);
#10060=ORIENTED_EDGE('',*,*,#7830,.T.);
#10061=ORIENTED_EDGE('',*,*,#7831,.T.);
#10062=ORIENTED_EDGE('',*,*,#7832,.T.);
#10063=ORIENTED_EDGE('',*,*,#7833,.T.);
#10064=ORIENTED_EDGE('',*,*,#7834,.T.);
#10065=ORIENTED_EDGE('',*,*,#7835,.T.);
#10066=ORIENTED_EDGE('',*,*,#7836,.T.);
#10067=ORIENTED_EDGE('',*,*,#7837,.T.);
#10068=ORIENTED_EDGE('',*,*,#7838,.T.);
#10069=ORIENTED_EDGE('',*,*,#7839,.T.);
#10070=ORIENTED_EDGE('',*,*,#7840,.T.);
#10071=ORIENTED_EDGE('',*,*,#7841,.T.);
#10072=ORIENTED_EDGE('',*,*,#7842,.T.);
#10073=ORIENTED_EDGE('',*,*,#7843,.T.);
#10074=ORIENTED_EDGE('',*,*,#7844,.T.);
#10075=ORIENTED_EDGE('',*,*,#7845,.T.);
#10076=ORIENTED_EDGE('',*,*,#7846,.T.);
#10077=ORIENTED_EDGE('',*,*,#7847,.T.);
#10078=ORIENTED_EDGE('',*,*,#7848,.T.);
#10079=ORIENTED_EDGE('',*,*,#7849,.T.);
#10080=ORIENTED_EDGE('',*,*,#7850,.T.);
#10081=ORIENTED_EDGE('',*,*,#7851,.T.);
#10082=ORIENTED_EDGE('',*,*,#7852,.T.);
#10083=ORIENTED_EDGE('',*,*,#7853,.T.);
#10084=ORIENTED_EDGE('',*,*,#7854,.T.);
#10085=ORIENTED_EDGE('',*,*,#7855,.T.);
#10086=ORIENTED_EDGE('',*,*,#7856,.T.);
#10087=ORIENTED_EDGE('',*,*,#7857,.T.);
#10088=ORIENTED_EDGE('',*,*,#7858,.T.);
#10089=ORIENTED_EDGE('',*,*,#7859,.T.);
#10090=ORIENTED_EDGE('',*,*,#7860,.T.);
#10091=ORIENTED_EDGE('',*,*,#7861,.T.);
#10092=ORIENTED_EDGE('',*,*,#7862,.T.);
#10093=ORIENTED_EDGE('',*,*,#7863,.T.);
#10094=ORIENTED_EDGE('',*,*,#7864,.T.);
#10095=ORIENTED_EDGE('',*,*,#7865,.T.);
#10096=ORIENTED_EDGE('',*,*,#7866,.T.);
#10097=ORIENTED_EDGE('',*,*,#7867,.T.);
#10098=ORIENTED_EDGE('',*,*,#7868,.T.);
#10099=ORIENTED_EDGE('',*,*,#7869,.T.);
#10100=ORIENTED_EDGE('',*,*,#7870,.T.);
#10101=ORIENTED_EDGE('',*,*,#7871,.T.);
#10102=ORIENTED_EDGE('',*,*,#7872,.T.);
#10103=ORIENTED_EDGE('',*,*,#7873,.T.);
#10104=ORIENTED_EDGE('',*,*,#7874,.T.);
#10105=ORIENTED_EDGE('',*,*,#7875,.T.);
#10106=ORIENTED_EDGE('',*,*,#7876,.T.);
#10107=ORIENTED_EDGE('',*,*,#7877,.T.);
#10108=ORIENTED_EDGE('',*,*,#7878,.T.);
#10109=ORIENTED_EDGE('',*,*,#7879,.T.);
#10110=ORIENTED_EDGE('',*,*,#7880,.T.);
#10111=ORIENTED_EDGE('',*,*,#7881,.T.);
#10112=ORIENTED_EDGE('',*,*,#7882,.T.);
#10113=ORIENTED_EDGE('',*,*,#7883,.T.);
#10114=ORIENTED_EDGE('',*,*,#7884,.T.);
#10115=ORIENTED_EDGE('',*,*,#7885,.T.);
#10116=ORIENTED_EDGE('',*,*,#7886,.T.);
#10117=ORIENTED_EDGE('',*,*,#7887,.T.);
#10118=ORIENTED_EDGE('',*,*,#7888,.T.);
#10119=ORIENTED_EDGE('',*,*,#7889,.T.);
#10120=ORIENTED_EDGE('',*,*,#7890,.T.);
#10121=ORIENTED_EDGE('',*,*,#7891,.T.);
#10122=ORIENTED_EDGE('',*,*,#7892,.T.);
#10123=ORIENTED_EDGE('',*,*,#7893,.T.);
#10124=ORIENTED_EDGE('',*,*,#7894,.T.);
#10125=ORIENTED_EDGE('',*,*,#7895,.T.);
#10126=ORIENTED_EDGE('',*,*,#7896,.T.);
#10127=ORIENTED_EDGE('',*,*,#7897,.T.);
#10128=ORIENTED_EDGE('',*,*,#7898,.T.);
#10129=ORIENTED_EDGE('',*,*,#7899,.T.);
#10130=ORIENTED_EDGE('',*,*,#7900,.T.);
#10131=ORIENTED_EDGE('',*,*,#7477,.T.);
#10132=ORIENTED_EDGE('',*,*,#7901,.T.);
#10133=ORIENTED_EDGE('',*,*,#7902,.T.);
#10134=ORIENTED_EDGE('',*,*,#7476,.T.);
#10135=ORIENTED_EDGE('',*,*,#7739,.F.);
#10136=ORIENTED_EDGE('',*,*,#7903,.T.);
#10137=ORIENTED_EDGE('',*,*,#7901,.F.);
#10138=ORIENTED_EDGE('',*,*,#7898,.F.);
#10139=ORIENTED_EDGE('',*,*,#7904,.T.);
#10140=ORIENTED_EDGE('',*,*,#7905,.F.);
#10141=ORIENTED_EDGE('',*,*,#7906,.F.);
#10142=ORIENTED_EDGE('',*,*,#7899,.F.);
#10143=ORIENTED_EDGE('',*,*,#7906,.T.);
#10144=ORIENTED_EDGE('',*,*,#7907,.F.);
#10145=ORIENTED_EDGE('',*,*,#7908,.F.);
#10146=ORIENTED_EDGE('',*,*,#7900,.F.);
#10147=ORIENTED_EDGE('',*,*,#7908,.T.);
#10148=ORIENTED_EDGE('',*,*,#7909,.F.);
#10149=ORIENTED_EDGE('',*,*,#7904,.F.);
#10150=ORIENTED_EDGE('',*,*,#7909,.T.);
#10151=ORIENTED_EDGE('',*,*,#7907,.T.);
#10152=ORIENTED_EDGE('',*,*,#7905,.T.);
#10153=ORIENTED_EDGE('',*,*,#7895,.F.);
#10154=ORIENTED_EDGE('',*,*,#7910,.T.);
#10155=ORIENTED_EDGE('',*,*,#7911,.F.);
#10156=ORIENTED_EDGE('',*,*,#7912,.F.);
#10157=ORIENTED_EDGE('',*,*,#7896,.F.);
#10158=ORIENTED_EDGE('',*,*,#7912,.T.);
#10159=ORIENTED_EDGE('',*,*,#7913,.F.);
#10160=ORIENTED_EDGE('',*,*,#7914,.F.);
#10161=ORIENTED_EDGE('',*,*,#7897,.F.);
#10162=ORIENTED_EDGE('',*,*,#7914,.T.);
#10163=ORIENTED_EDGE('',*,*,#7915,.F.);
#10164=ORIENTED_EDGE('',*,*,#7910,.F.);
#10165=ORIENTED_EDGE('',*,*,#7915,.T.);
#10166=ORIENTED_EDGE('',*,*,#7913,.T.);
#10167=ORIENTED_EDGE('',*,*,#7911,.T.);
#10168=ORIENTED_EDGE('',*,*,#7592,.T.);
#10169=ORIENTED_EDGE('',*,*,#7916,.F.);
#10170=ORIENTED_EDGE('',*,*,#7917,.F.);
#10171=ORIENTED_EDGE('',*,*,#7697,.F.);
#10172=ORIENTED_EDGE('',*,*,#7698,.F.);
#10173=ORIENTED_EDGE('',*,*,#7917,.T.);
#10174=ORIENTED_EDGE('',*,*,#7918,.F.);
#10175=ORIENTED_EDGE('',*,*,#7919,.F.);
#10176=ORIENTED_EDGE('',*,*,#7590,.T.);
#10177=ORIENTED_EDGE('',*,*,#7699,.F.);
#10178=ORIENTED_EDGE('',*,*,#7919,.T.);
#10179=ORIENTED_EDGE('',*,*,#7920,.F.);
#10180=ORIENTED_EDGE('',*,*,#7591,.T.);
#10181=ORIENTED_EDGE('',*,*,#7920,.T.);
#10182=ORIENTED_EDGE('',*,*,#7918,.T.);
#10183=ORIENTED_EDGE('',*,*,#7916,.T.);
#10184=ORIENTED_EDGE('',*,*,#7892,.F.);
#10185=ORIENTED_EDGE('',*,*,#7921,.T.);
#10186=ORIENTED_EDGE('',*,*,#7922,.F.);
#10187=ORIENTED_EDGE('',*,*,#7923,.F.);
#10188=ORIENTED_EDGE('',*,*,#7893,.F.);
#10189=ORIENTED_EDGE('',*,*,#7923,.T.);
#10190=ORIENTED_EDGE('',*,*,#7924,.F.);
#10191=ORIENTED_EDGE('',*,*,#7925,.F.);
#10192=ORIENTED_EDGE('',*,*,#7894,.F.);
#10193=ORIENTED_EDGE('',*,*,#7925,.T.);
#10194=ORIENTED_EDGE('',*,*,#7926,.F.);
#10195=ORIENTED_EDGE('',*,*,#7921,.F.);
#10196=ORIENTED_EDGE('',*,*,#7926,.T.);
#10197=ORIENTED_EDGE('',*,*,#7924,.T.);
#10198=ORIENTED_EDGE('',*,*,#7922,.T.);
#10199=ORIENTED_EDGE('',*,*,#7889,.F.);
#10200=ORIENTED_EDGE('',*,*,#7927,.T.);
#10201=ORIENTED_EDGE('',*,*,#7928,.F.);
#10202=ORIENTED_EDGE('',*,*,#7929,.F.);
#10203=ORIENTED_EDGE('',*,*,#7890,.F.);
#10204=ORIENTED_EDGE('',*,*,#7929,.T.);
#10205=ORIENTED_EDGE('',*,*,#7930,.F.);
#10206=ORIENTED_EDGE('',*,*,#7931,.F.);
#10207=ORIENTED_EDGE('',*,*,#7891,.F.);
#10208=ORIENTED_EDGE('',*,*,#7931,.T.);
#10209=ORIENTED_EDGE('',*,*,#7932,.F.);
#10210=ORIENTED_EDGE('',*,*,#7927,.F.);
#10211=ORIENTED_EDGE('',*,*,#7932,.T.);
#10212=ORIENTED_EDGE('',*,*,#7930,.T.);
#10213=ORIENTED_EDGE('',*,*,#7928,.T.);
#10214=ORIENTED_EDGE('',*,*,#7604,.T.);
#10215=ORIENTED_EDGE('',*,*,#7933,.F.);
#10216=ORIENTED_EDGE('',*,*,#7934,.F.);
#10217=ORIENTED_EDGE('',*,*,#7690,.F.);
#10218=ORIENTED_EDGE('',*,*,#7603,.T.);
#10219=ORIENTED_EDGE('',*,*,#7935,.T.);
#10220=ORIENTED_EDGE('',*,*,#7936,.T.);
#10221=ORIENTED_EDGE('',*,*,#7933,.T.);
#10222=ORIENTED_EDGE('',*,*,#7691,.F.);
#10223=ORIENTED_EDGE('',*,*,#7934,.T.);
#10224=ORIENTED_EDGE('',*,*,#7936,.F.);
#10225=ORIENTED_EDGE('',*,*,#7937,.F.);
#10226=ORIENTED_EDGE('',*,*,#7602,.T.);
#10227=ORIENTED_EDGE('',*,*,#7692,.F.);
#10228=ORIENTED_EDGE('',*,*,#7937,.T.);
#10229=ORIENTED_EDGE('',*,*,#7935,.F.);
#10230=ORIENTED_EDGE('',*,*,#7886,.F.);
#10231=ORIENTED_EDGE('',*,*,#7938,.T.);
#10232=ORIENTED_EDGE('',*,*,#7939,.F.);
#10233=ORIENTED_EDGE('',*,*,#7940,.F.);
#10234=ORIENTED_EDGE('',*,*,#7887,.F.);
#10235=ORIENTED_EDGE('',*,*,#7940,.T.);
#10236=ORIENTED_EDGE('',*,*,#7941,.F.);
#10237=ORIENTED_EDGE('',*,*,#7942,.F.);
#10238=ORIENTED_EDGE('',*,*,#7888,.F.);
#10239=ORIENTED_EDGE('',*,*,#7942,.T.);
#10240=ORIENTED_EDGE('',*,*,#7943,.F.);
#10241=ORIENTED_EDGE('',*,*,#7938,.F.);
#10242=ORIENTED_EDGE('',*,*,#7943,.T.);
#10243=ORIENTED_EDGE('',*,*,#7941,.T.);
#10244=ORIENTED_EDGE('',*,*,#7939,.T.);
#10245=ORIENTED_EDGE('',*,*,#7883,.F.);
#10246=ORIENTED_EDGE('',*,*,#7944,.T.);
#10247=ORIENTED_EDGE('',*,*,#7945,.F.);
#10248=ORIENTED_EDGE('',*,*,#7946,.F.);
#10249=ORIENTED_EDGE('',*,*,#7884,.F.);
#10250=ORIENTED_EDGE('',*,*,#7946,.T.);
#10251=ORIENTED_EDGE('',*,*,#7947,.F.);
#10252=ORIENTED_EDGE('',*,*,#7948,.F.);
#10253=ORIENTED_EDGE('',*,*,#7885,.F.);
#10254=ORIENTED_EDGE('',*,*,#7948,.T.);
#10255=ORIENTED_EDGE('',*,*,#7949,.F.);
#10256=ORIENTED_EDGE('',*,*,#7944,.F.);
#10257=ORIENTED_EDGE('',*,*,#7949,.T.);
#10258=ORIENTED_EDGE('',*,*,#7947,.T.);
#10259=ORIENTED_EDGE('',*,*,#7945,.T.);
#10260=ORIENTED_EDGE('',*,*,#7705,.F.);
#10261=ORIENTED_EDGE('',*,*,#7632,.T.);
#10262=ORIENTED_EDGE('',*,*,#7635,.F.);
#10263=ORIENTED_EDGE('',*,*,#7637,.F.);
#10264=ORIENTED_EDGE('',*,*,#7586,.T.);
#10265=ORIENTED_EDGE('',*,*,#7613,.F.);
#10266=ORIENTED_EDGE('',*,*,#7950,.F.);
#10267=ORIENTED_EDGE('',*,*,#7693,.F.);
#10268=ORIENTED_EDGE('',*,*,#7694,.F.);
#10269=ORIENTED_EDGE('',*,*,#7950,.T.);
#10270=ORIENTED_EDGE('',*,*,#7612,.F.);
#10271=ORIENTED_EDGE('',*,*,#7615,.F.);
#10272=ORIENTED_EDGE('',*,*,#7880,.F.);
#10273=ORIENTED_EDGE('',*,*,#7951,.T.);
#10274=ORIENTED_EDGE('',*,*,#7952,.F.);
#10275=ORIENTED_EDGE('',*,*,#7953,.F.);
#10276=ORIENTED_EDGE('',*,*,#7881,.F.);
#10277=ORIENTED_EDGE('',*,*,#7953,.T.);
#10278=ORIENTED_EDGE('',*,*,#7954,.F.);
#10279=ORIENTED_EDGE('',*,*,#7955,.F.);
#10280=ORIENTED_EDGE('',*,*,#7882,.F.);
#10281=ORIENTED_EDGE('',*,*,#7955,.T.);
#10282=ORIENTED_EDGE('',*,*,#7956,.F.);
#10283=ORIENTED_EDGE('',*,*,#7951,.F.);
#10284=ORIENTED_EDGE('',*,*,#7956,.T.);
#10285=ORIENTED_EDGE('',*,*,#7954,.T.);
#10286=ORIENTED_EDGE('',*,*,#7952,.T.);
#10287=ORIENTED_EDGE('',*,*,#7576,.T.);
#10288=ORIENTED_EDGE('',*,*,#7957,.F.);
#10289=ORIENTED_EDGE('',*,*,#7958,.F.);
#10290=ORIENTED_EDGE('',*,*,#7702,.F.);
#10291=ORIENTED_EDGE('',*,*,#7575,.T.);
#10292=ORIENTED_EDGE('',*,*,#7959,.T.);
#10293=ORIENTED_EDGE('',*,*,#7960,.T.);
#10294=ORIENTED_EDGE('',*,*,#7957,.T.);
#10295=ORIENTED_EDGE('',*,*,#7703,.F.);
#10296=ORIENTED_EDGE('',*,*,#7958,.T.);
#10297=ORIENTED_EDGE('',*,*,#7960,.F.);
#10298=ORIENTED_EDGE('',*,*,#7961,.F.);
#10299=ORIENTED_EDGE('',*,*,#7574,.T.);
#10300=ORIENTED_EDGE('',*,*,#7704,.F.);
#10301=ORIENTED_EDGE('',*,*,#7961,.T.);
#10302=ORIENTED_EDGE('',*,*,#7959,.F.);
#10303=ORIENTED_EDGE('',*,*,#7877,.F.);
#10304=ORIENTED_EDGE('',*,*,#7962,.T.);
#10305=ORIENTED_EDGE('',*,*,#7963,.F.);
#10306=ORIENTED_EDGE('',*,*,#7964,.F.);
#10307=ORIENTED_EDGE('',*,*,#7878,.F.);
#10308=ORIENTED_EDGE('',*,*,#7964,.T.);
#10309=ORIENTED_EDGE('',*,*,#7965,.F.);
#10310=ORIENTED_EDGE('',*,*,#7966,.F.);
#10311=ORIENTED_EDGE('',*,*,#7879,.F.);
#10312=ORIENTED_EDGE('',*,*,#7966,.T.);
#10313=ORIENTED_EDGE('',*,*,#7967,.F.);
#10314=ORIENTED_EDGE('',*,*,#7962,.F.);
#10315=ORIENTED_EDGE('',*,*,#7967,.T.);
#10316=ORIENTED_EDGE('',*,*,#7965,.T.);
#10317=ORIENTED_EDGE('',*,*,#7963,.T.);
#10318=ORIENTED_EDGE('',*,*,#7874,.F.);
#10319=ORIENTED_EDGE('',*,*,#7968,.T.);
#10320=ORIENTED_EDGE('',*,*,#7969,.F.);
#10321=ORIENTED_EDGE('',*,*,#7970,.F.);
#10322=ORIENTED_EDGE('',*,*,#7875,.F.);
#10323=ORIENTED_EDGE('',*,*,#7970,.T.);
#10324=ORIENTED_EDGE('',*,*,#7971,.F.);
#10325=ORIENTED_EDGE('',*,*,#7972,.F.);
#10326=ORIENTED_EDGE('',*,*,#7876,.F.);
#10327=ORIENTED_EDGE('',*,*,#7972,.T.);
#10328=ORIENTED_EDGE('',*,*,#7973,.F.);
#10329=ORIENTED_EDGE('',*,*,#7968,.F.);
#10330=ORIENTED_EDGE('',*,*,#7973,.T.);
#10331=ORIENTED_EDGE('',*,*,#7971,.T.);
#10332=ORIENTED_EDGE('',*,*,#7969,.T.);
#10333=ORIENTED_EDGE('',*,*,#7584,.T.);
#10334=ORIENTED_EDGE('',*,*,#7974,.F.);
#10335=ORIENTED_EDGE('',*,*,#7975,.F.);
#10336=ORIENTED_EDGE('',*,*,#7700,.F.);
#10337=ORIENTED_EDGE('',*,*,#7583,.T.);
#10338=ORIENTED_EDGE('',*,*,#7976,.T.);
#10339=ORIENTED_EDGE('',*,*,#7974,.T.);
#10340=ORIENTED_EDGE('',*,*,#7582,.T.);
#10341=ORIENTED_EDGE('',*,*,#7701,.F.);
#10342=ORIENTED_EDGE('',*,*,#7975,.T.);
#10343=ORIENTED_EDGE('',*,*,#7976,.F.);
#10344=ORIENTED_EDGE('',*,*,#7871,.F.);
#10345=ORIENTED_EDGE('',*,*,#7977,.T.);
#10346=ORIENTED_EDGE('',*,*,#7978,.F.);
#10347=ORIENTED_EDGE('',*,*,#7979,.F.);
#10348=ORIENTED_EDGE('',*,*,#7872,.F.);
#10349=ORIENTED_EDGE('',*,*,#7979,.T.);
#10350=ORIENTED_EDGE('',*,*,#7980,.F.);
#10351=ORIENTED_EDGE('',*,*,#7981,.F.);
#10352=ORIENTED_EDGE('',*,*,#7873,.F.);
#10353=ORIENTED_EDGE('',*,*,#7981,.T.);
#10354=ORIENTED_EDGE('',*,*,#7982,.F.);
#10355=ORIENTED_EDGE('',*,*,#7977,.F.);
#10356=ORIENTED_EDGE('',*,*,#7982,.T.);
#10357=ORIENTED_EDGE('',*,*,#7980,.T.);
#10358=ORIENTED_EDGE('',*,*,#7978,.T.);
#10359=ORIENTED_EDGE('',*,*,#7868,.F.);
#10360=ORIENTED_EDGE('',*,*,#7983,.T.);
#10361=ORIENTED_EDGE('',*,*,#7984,.F.);
#10362=ORIENTED_EDGE('',*,*,#7985,.F.);
#10363=ORIENTED_EDGE('',*,*,#7869,.F.);
#10364=ORIENTED_EDGE('',*,*,#7985,.T.);
#10365=ORIENTED_EDGE('',*,*,#7986,.F.);
#10366=ORIENTED_EDGE('',*,*,#7987,.F.);
#10367=ORIENTED_EDGE('',*,*,#7870,.F.);
#10368=ORIENTED_EDGE('',*,*,#7987,.T.);
#10369=ORIENTED_EDGE('',*,*,#7988,.F.);
#10370=ORIENTED_EDGE('',*,*,#7983,.F.);
#10371=ORIENTED_EDGE('',*,*,#7988,.T.);
#10372=ORIENTED_EDGE('',*,*,#7986,.T.);
#10373=ORIENTED_EDGE('',*,*,#7984,.T.);
#10374=ORIENTED_EDGE('',*,*,#7865,.F.);
#10375=ORIENTED_EDGE('',*,*,#7989,.T.);
#10376=ORIENTED_EDGE('',*,*,#7990,.F.);
#10377=ORIENTED_EDGE('',*,*,#7991,.F.);
#10378=ORIENTED_EDGE('',*,*,#7866,.F.);
#10379=ORIENTED_EDGE('',*,*,#7991,.T.);
#10380=ORIENTED_EDGE('',*,*,#7992,.F.);
#10381=ORIENTED_EDGE('',*,*,#7993,.F.);
#10382=ORIENTED_EDGE('',*,*,#7867,.F.);
#10383=ORIENTED_EDGE('',*,*,#7993,.T.);
#10384=ORIENTED_EDGE('',*,*,#7994,.F.);
#10385=ORIENTED_EDGE('',*,*,#7989,.F.);
#10386=ORIENTED_EDGE('',*,*,#7994,.T.);
#10387=ORIENTED_EDGE('',*,*,#7992,.T.);
#10388=ORIENTED_EDGE('',*,*,#7990,.T.);
#10389=ORIENTED_EDGE('',*,*,#7862,.F.);
#10390=ORIENTED_EDGE('',*,*,#7995,.T.);
#10391=ORIENTED_EDGE('',*,*,#7996,.F.);
#10392=ORIENTED_EDGE('',*,*,#7997,.F.);
#10393=ORIENTED_EDGE('',*,*,#7863,.F.);
#10394=ORIENTED_EDGE('',*,*,#7997,.T.);
#10395=ORIENTED_EDGE('',*,*,#7998,.F.);
#10396=ORIENTED_EDGE('',*,*,#7999,.F.);
#10397=ORIENTED_EDGE('',*,*,#7864,.F.);
#10398=ORIENTED_EDGE('',*,*,#7999,.T.);
#10399=ORIENTED_EDGE('',*,*,#8000,.F.);
#10400=ORIENTED_EDGE('',*,*,#7995,.F.);
#10401=ORIENTED_EDGE('',*,*,#8000,.T.);
#10402=ORIENTED_EDGE('',*,*,#7998,.T.);
#10403=ORIENTED_EDGE('',*,*,#7996,.T.);
#10404=ORIENTED_EDGE('',*,*,#7859,.F.);
#10405=ORIENTED_EDGE('',*,*,#8001,.T.);
#10406=ORIENTED_EDGE('',*,*,#8002,.F.);
#10407=ORIENTED_EDGE('',*,*,#8003,.F.);
#10408=ORIENTED_EDGE('',*,*,#7860,.F.);
#10409=ORIENTED_EDGE('',*,*,#8003,.T.);
#10410=ORIENTED_EDGE('',*,*,#8004,.F.);
#10411=ORIENTED_EDGE('',*,*,#8005,.F.);
#10412=ORIENTED_EDGE('',*,*,#7861,.F.);
#10413=ORIENTED_EDGE('',*,*,#8005,.T.);
#10414=ORIENTED_EDGE('',*,*,#8006,.F.);
#10415=ORIENTED_EDGE('',*,*,#8001,.F.);
#10416=ORIENTED_EDGE('',*,*,#8006,.T.);
#10417=ORIENTED_EDGE('',*,*,#8004,.T.);
#10418=ORIENTED_EDGE('',*,*,#8002,.T.);
#10419=ORIENTED_EDGE('',*,*,#7856,.F.);
#10420=ORIENTED_EDGE('',*,*,#8007,.T.);
#10421=ORIENTED_EDGE('',*,*,#8008,.F.);
#10422=ORIENTED_EDGE('',*,*,#8009,.F.);
#10423=ORIENTED_EDGE('',*,*,#7857,.F.);
#10424=ORIENTED_EDGE('',*,*,#8009,.T.);
#10425=ORIENTED_EDGE('',*,*,#8010,.F.);
#10426=ORIENTED_EDGE('',*,*,#8011,.F.);
#10427=ORIENTED_EDGE('',*,*,#7858,.F.);
#10428=ORIENTED_EDGE('',*,*,#8011,.T.);
#10429=ORIENTED_EDGE('',*,*,#8012,.F.);
#10430=ORIENTED_EDGE('',*,*,#8007,.F.);
#10431=ORIENTED_EDGE('',*,*,#8012,.T.);
#10432=ORIENTED_EDGE('',*,*,#8010,.T.);
#10433=ORIENTED_EDGE('',*,*,#8008,.T.);
#10434=ORIENTED_EDGE('',*,*,#7853,.F.);
#10435=ORIENTED_EDGE('',*,*,#8013,.T.);
#10436=ORIENTED_EDGE('',*,*,#8014,.F.);
#10437=ORIENTED_EDGE('',*,*,#8015,.F.);
#10438=ORIENTED_EDGE('',*,*,#7854,.F.);
#10439=ORIENTED_EDGE('',*,*,#8015,.T.);
#10440=ORIENTED_EDGE('',*,*,#8016,.F.);
#10441=ORIENTED_EDGE('',*,*,#8017,.F.);
#10442=ORIENTED_EDGE('',*,*,#7855,.F.);
#10443=ORIENTED_EDGE('',*,*,#8017,.T.);
#10444=ORIENTED_EDGE('',*,*,#8018,.F.);
#10445=ORIENTED_EDGE('',*,*,#8013,.F.);
#10446=ORIENTED_EDGE('',*,*,#8018,.T.);
#10447=ORIENTED_EDGE('',*,*,#8016,.T.);
#10448=ORIENTED_EDGE('',*,*,#8014,.T.);
#10449=ORIENTED_EDGE('',*,*,#7722,.F.);
#10450=ORIENTED_EDGE('',*,*,#8019,.T.);
#10451=ORIENTED_EDGE('',*,*,#7661,.F.);
#10452=ORIENTED_EDGE('',*,*,#7664,.F.);
#10453=ORIENTED_EDGE('',*,*,#7514,.T.);
#10454=ORIENTED_EDGE('',*,*,#7662,.F.);
#10455=ORIENTED_EDGE('',*,*,#8019,.F.);
#10456=ORIENTED_EDGE('',*,*,#7721,.F.);
#10457=ORIENTED_EDGE('',*,*,#7850,.F.);
#10458=ORIENTED_EDGE('',*,*,#8020,.T.);
#10459=ORIENTED_EDGE('',*,*,#8021,.F.);
#10460=ORIENTED_EDGE('',*,*,#8022,.F.);
#10461=ORIENTED_EDGE('',*,*,#7851,.F.);
#10462=ORIENTED_EDGE('',*,*,#8022,.T.);
#10463=ORIENTED_EDGE('',*,*,#8023,.F.);
#10464=ORIENTED_EDGE('',*,*,#8024,.F.);
#10465=ORIENTED_EDGE('',*,*,#7852,.F.);
#10466=ORIENTED_EDGE('',*,*,#8024,.T.);
#10467=ORIENTED_EDGE('',*,*,#8025,.F.);
#10468=ORIENTED_EDGE('',*,*,#8020,.F.);
#10469=ORIENTED_EDGE('',*,*,#8025,.T.);
#10470=ORIENTED_EDGE('',*,*,#8023,.T.);
#10471=ORIENTED_EDGE('',*,*,#8021,.T.);
#10472=ORIENTED_EDGE('',*,*,#7847,.F.);
#10473=ORIENTED_EDGE('',*,*,#8026,.T.);
#10474=ORIENTED_EDGE('',*,*,#8027,.F.);
#10475=ORIENTED_EDGE('',*,*,#8028,.F.);
#10476=ORIENTED_EDGE('',*,*,#7848,.F.);
#10477=ORIENTED_EDGE('',*,*,#8028,.T.);
#10478=ORIENTED_EDGE('',*,*,#8029,.F.);
#10479=ORIENTED_EDGE('',*,*,#8030,.F.);
#10480=ORIENTED_EDGE('',*,*,#7849,.F.);
#10481=ORIENTED_EDGE('',*,*,#8030,.T.);
#10482=ORIENTED_EDGE('',*,*,#8031,.F.);
#10483=ORIENTED_EDGE('',*,*,#8026,.F.);
#10484=ORIENTED_EDGE('',*,*,#8031,.T.);
#10485=ORIENTED_EDGE('',*,*,#8029,.T.);
#10486=ORIENTED_EDGE('',*,*,#8027,.T.);
#10487=ORIENTED_EDGE('',*,*,#7844,.F.);
#10488=ORIENTED_EDGE('',*,*,#8032,.T.);
#10489=ORIENTED_EDGE('',*,*,#8033,.F.);
#10490=ORIENTED_EDGE('',*,*,#8034,.F.);
#10491=ORIENTED_EDGE('',*,*,#7845,.F.);
#10492=ORIENTED_EDGE('',*,*,#8034,.T.);
#10493=ORIENTED_EDGE('',*,*,#8035,.F.);
#10494=ORIENTED_EDGE('',*,*,#8036,.F.);
#10495=ORIENTED_EDGE('',*,*,#7846,.F.);
#10496=ORIENTED_EDGE('',*,*,#8036,.T.);
#10497=ORIENTED_EDGE('',*,*,#8037,.F.);
#10498=ORIENTED_EDGE('',*,*,#8032,.F.);
#10499=ORIENTED_EDGE('',*,*,#8037,.T.);
#10500=ORIENTED_EDGE('',*,*,#8035,.T.);
#10501=ORIENTED_EDGE('',*,*,#8033,.T.);
#10502=ORIENTED_EDGE('',*,*,#7841,.F.);
#10503=ORIENTED_EDGE('',*,*,#8038,.T.);
#10504=ORIENTED_EDGE('',*,*,#8039,.F.);
#10505=ORIENTED_EDGE('',*,*,#8040,.F.);
#10506=ORIENTED_EDGE('',*,*,#7842,.F.);
#10507=ORIENTED_EDGE('',*,*,#8040,.T.);
#10508=ORIENTED_EDGE('',*,*,#8041,.F.);
#10509=ORIENTED_EDGE('',*,*,#8042,.F.);
#10510=ORIENTED_EDGE('',*,*,#7843,.F.);
#10511=ORIENTED_EDGE('',*,*,#8042,.T.);
#10512=ORIENTED_EDGE('',*,*,#8043,.F.);
#10513=ORIENTED_EDGE('',*,*,#8038,.F.);
#10514=ORIENTED_EDGE('',*,*,#8043,.T.);
#10515=ORIENTED_EDGE('',*,*,#8041,.T.);
#10516=ORIENTED_EDGE('',*,*,#8039,.T.);
#10517=ORIENTED_EDGE('',*,*,#7838,.F.);
#10518=ORIENTED_EDGE('',*,*,#8044,.T.);
#10519=ORIENTED_EDGE('',*,*,#8045,.F.);
#10520=ORIENTED_EDGE('',*,*,#8046,.F.);
#10521=ORIENTED_EDGE('',*,*,#7839,.F.);
#10522=ORIENTED_EDGE('',*,*,#8046,.T.);
#10523=ORIENTED_EDGE('',*,*,#8047,.F.);
#10524=ORIENTED_EDGE('',*,*,#8048,.F.);
#10525=ORIENTED_EDGE('',*,*,#7840,.F.);
#10526=ORIENTED_EDGE('',*,*,#8048,.T.);
#10527=ORIENTED_EDGE('',*,*,#8049,.F.);
#10528=ORIENTED_EDGE('',*,*,#8044,.F.);
#10529=ORIENTED_EDGE('',*,*,#8049,.T.);
#10530=ORIENTED_EDGE('',*,*,#8047,.T.);
#10531=ORIENTED_EDGE('',*,*,#8045,.T.);
#10532=ORIENTED_EDGE('',*,*,#7560,.T.);
#10533=ORIENTED_EDGE('',*,*,#8050,.F.);
#10534=ORIENTED_EDGE('',*,*,#8051,.F.);
#10535=ORIENTED_EDGE('',*,*,#7709,.F.);
#10536=ORIENTED_EDGE('',*,*,#7559,.T.);
#10537=ORIENTED_EDGE('',*,*,#8052,.T.);
#10538=ORIENTED_EDGE('',*,*,#8053,.T.);
#10539=ORIENTED_EDGE('',*,*,#8050,.T.);
#10540=ORIENTED_EDGE('',*,*,#7710,.F.);
#10541=ORIENTED_EDGE('',*,*,#8051,.T.);
#10542=ORIENTED_EDGE('',*,*,#8053,.F.);
#10543=ORIENTED_EDGE('',*,*,#8054,.F.);
#10544=ORIENTED_EDGE('',*,*,#7558,.T.);
#10545=ORIENTED_EDGE('',*,*,#7711,.F.);
#10546=ORIENTED_EDGE('',*,*,#8054,.T.);
#10547=ORIENTED_EDGE('',*,*,#8052,.F.);
#10548=ORIENTED_EDGE('',*,*,#7835,.F.);
#10549=ORIENTED_EDGE('',*,*,#8055,.T.);
#10550=ORIENTED_EDGE('',*,*,#8056,.F.);
#10551=ORIENTED_EDGE('',*,*,#8057,.F.);
#10552=ORIENTED_EDGE('',*,*,#7836,.F.);
#10553=ORIENTED_EDGE('',*,*,#8057,.T.);
#10554=ORIENTED_EDGE('',*,*,#8058,.F.);
#10555=ORIENTED_EDGE('',*,*,#8059,.F.);
#10556=ORIENTED_EDGE('',*,*,#7837,.F.);
#10557=ORIENTED_EDGE('',*,*,#8059,.T.);
#10558=ORIENTED_EDGE('',*,*,#8060,.F.);
#10559=ORIENTED_EDGE('',*,*,#8055,.F.);
#10560=ORIENTED_EDGE('',*,*,#8060,.T.);
#10561=ORIENTED_EDGE('',*,*,#8058,.T.);
#10562=ORIENTED_EDGE('',*,*,#8056,.T.);
#10563=ORIENTED_EDGE('',*,*,#7832,.F.);
#10564=ORIENTED_EDGE('',*,*,#8061,.T.);
#10565=ORIENTED_EDGE('',*,*,#8062,.F.);
#10566=ORIENTED_EDGE('',*,*,#8063,.F.);
#10567=ORIENTED_EDGE('',*,*,#7833,.F.);
#10568=ORIENTED_EDGE('',*,*,#8063,.T.);
#10569=ORIENTED_EDGE('',*,*,#8064,.F.);
#10570=ORIENTED_EDGE('',*,*,#8065,.F.);
#10571=ORIENTED_EDGE('',*,*,#7834,.F.);
#10572=ORIENTED_EDGE('',*,*,#8065,.T.);
#10573=ORIENTED_EDGE('',*,*,#8066,.F.);
#10574=ORIENTED_EDGE('',*,*,#8061,.F.);
#10575=ORIENTED_EDGE('',*,*,#8066,.T.);
#10576=ORIENTED_EDGE('',*,*,#8064,.T.);
#10577=ORIENTED_EDGE('',*,*,#8062,.T.);
#10578=ORIENTED_EDGE('',*,*,#7829,.F.);
#10579=ORIENTED_EDGE('',*,*,#8067,.T.);
#10580=ORIENTED_EDGE('',*,*,#8068,.F.);
#10581=ORIENTED_EDGE('',*,*,#8069,.F.);
#10582=ORIENTED_EDGE('',*,*,#7830,.F.);
#10583=ORIENTED_EDGE('',*,*,#8069,.T.);
#10584=ORIENTED_EDGE('',*,*,#8070,.F.);
#10585=ORIENTED_EDGE('',*,*,#8071,.F.);
#10586=ORIENTED_EDGE('',*,*,#7831,.F.);
#10587=ORIENTED_EDGE('',*,*,#8071,.T.);
#10588=ORIENTED_EDGE('',*,*,#8072,.F.);
#10589=ORIENTED_EDGE('',*,*,#8067,.F.);
#10590=ORIENTED_EDGE('',*,*,#8072,.T.);
#10591=ORIENTED_EDGE('',*,*,#8070,.T.);
#10592=ORIENTED_EDGE('',*,*,#8068,.T.);
#10593=ORIENTED_EDGE('',*,*,#7826,.F.);
#10594=ORIENTED_EDGE('',*,*,#8073,.T.);
#10595=ORIENTED_EDGE('',*,*,#8074,.F.);
#10596=ORIENTED_EDGE('',*,*,#8075,.F.);
#10597=ORIENTED_EDGE('',*,*,#7827,.F.);
#10598=ORIENTED_EDGE('',*,*,#8075,.T.);
#10599=ORIENTED_EDGE('',*,*,#8076,.F.);
#10600=ORIENTED_EDGE('',*,*,#8077,.F.);
#10601=ORIENTED_EDGE('',*,*,#7828,.F.);
#10602=ORIENTED_EDGE('',*,*,#8077,.T.);
#10603=ORIENTED_EDGE('',*,*,#8078,.F.);
#10604=ORIENTED_EDGE('',*,*,#8073,.F.);
#10605=ORIENTED_EDGE('',*,*,#8078,.T.);
#10606=ORIENTED_EDGE('',*,*,#8076,.T.);
#10607=ORIENTED_EDGE('',*,*,#8074,.T.);
#10608=ORIENTED_EDGE('',*,*,#7823,.F.);
#10609=ORIENTED_EDGE('',*,*,#8079,.T.);
#10610=ORIENTED_EDGE('',*,*,#8080,.F.);
#10611=ORIENTED_EDGE('',*,*,#8081,.F.);
#10612=ORIENTED_EDGE('',*,*,#7824,.F.);
#10613=ORIENTED_EDGE('',*,*,#8081,.T.);
#10614=ORIENTED_EDGE('',*,*,#8082,.F.);
#10615=ORIENTED_EDGE('',*,*,#8083,.F.);
#10616=ORIENTED_EDGE('',*,*,#7825,.F.);
#10617=ORIENTED_EDGE('',*,*,#8083,.T.);
#10618=ORIENTED_EDGE('',*,*,#8084,.F.);
#10619=ORIENTED_EDGE('',*,*,#8079,.F.);
#10620=ORIENTED_EDGE('',*,*,#8084,.T.);
#10621=ORIENTED_EDGE('',*,*,#8082,.T.);
#10622=ORIENTED_EDGE('',*,*,#8080,.T.);
#10623=ORIENTED_EDGE('',*,*,#7820,.F.);
#10624=ORIENTED_EDGE('',*,*,#8085,.T.);
#10625=ORIENTED_EDGE('',*,*,#8086,.F.);
#10626=ORIENTED_EDGE('',*,*,#8087,.F.);
#10627=ORIENTED_EDGE('',*,*,#7821,.F.);
#10628=ORIENTED_EDGE('',*,*,#8087,.T.);
#10629=ORIENTED_EDGE('',*,*,#8088,.F.);
#10630=ORIENTED_EDGE('',*,*,#8089,.F.);
#10631=ORIENTED_EDGE('',*,*,#7822,.F.);
#10632=ORIENTED_EDGE('',*,*,#8089,.T.);
#10633=ORIENTED_EDGE('',*,*,#8090,.F.);
#10634=ORIENTED_EDGE('',*,*,#8085,.F.);
#10635=ORIENTED_EDGE('',*,*,#8090,.T.);
#10636=ORIENTED_EDGE('',*,*,#8088,.T.);
#10637=ORIENTED_EDGE('',*,*,#8086,.T.);
#10638=ORIENTED_EDGE('',*,*,#7817,.F.);
#10639=ORIENTED_EDGE('',*,*,#8091,.T.);
#10640=ORIENTED_EDGE('',*,*,#8092,.F.);
#10641=ORIENTED_EDGE('',*,*,#8093,.F.);
#10642=ORIENTED_EDGE('',*,*,#7818,.F.);
#10643=ORIENTED_EDGE('',*,*,#8093,.T.);
#10644=ORIENTED_EDGE('',*,*,#8094,.F.);
#10645=ORIENTED_EDGE('',*,*,#8095,.F.);
#10646=ORIENTED_EDGE('',*,*,#7819,.F.);
#10647=ORIENTED_EDGE('',*,*,#8095,.T.);
#10648=ORIENTED_EDGE('',*,*,#8096,.F.);
#10649=ORIENTED_EDGE('',*,*,#8091,.F.);
#10650=ORIENTED_EDGE('',*,*,#8096,.T.);
#10651=ORIENTED_EDGE('',*,*,#8094,.T.);
#10652=ORIENTED_EDGE('',*,*,#8092,.T.);
#10653=ORIENTED_EDGE('',*,*,#7814,.F.);
#10654=ORIENTED_EDGE('',*,*,#8097,.T.);
#10655=ORIENTED_EDGE('',*,*,#8098,.F.);
#10656=ORIENTED_EDGE('',*,*,#8099,.F.);
#10657=ORIENTED_EDGE('',*,*,#7815,.F.);
#10658=ORIENTED_EDGE('',*,*,#8099,.T.);
#10659=ORIENTED_EDGE('',*,*,#8100,.F.);
#10660=ORIENTED_EDGE('',*,*,#8101,.F.);
#10661=ORIENTED_EDGE('',*,*,#7816,.F.);
#10662=ORIENTED_EDGE('',*,*,#8101,.T.);
#10663=ORIENTED_EDGE('',*,*,#8102,.F.);
#10664=ORIENTED_EDGE('',*,*,#8097,.F.);
#10665=ORIENTED_EDGE('',*,*,#8102,.T.);
#10666=ORIENTED_EDGE('',*,*,#8100,.T.);
#10667=ORIENTED_EDGE('',*,*,#8098,.T.);
#10668=ORIENTED_EDGE('',*,*,#7731,.F.);
#10669=ORIENTED_EDGE('',*,*,#8103,.T.);
#10670=ORIENTED_EDGE('',*,*,#7676,.F.);
#10671=ORIENTED_EDGE('',*,*,#7679,.F.);
#10672=ORIENTED_EDGE('',*,*,#7490,.T.);
#10673=ORIENTED_EDGE('',*,*,#7677,.F.);
#10674=ORIENTED_EDGE('',*,*,#8103,.F.);
#10675=ORIENTED_EDGE('',*,*,#7730,.F.);
#10676=ORIENTED_EDGE('',*,*,#7811,.F.);
#10677=ORIENTED_EDGE('',*,*,#8104,.T.);
#10678=ORIENTED_EDGE('',*,*,#8105,.F.);
#10679=ORIENTED_EDGE('',*,*,#8106,.F.);
#10680=ORIENTED_EDGE('',*,*,#7812,.F.);
#10681=ORIENTED_EDGE('',*,*,#8106,.T.);
#10682=ORIENTED_EDGE('',*,*,#8107,.F.);
#10683=ORIENTED_EDGE('',*,*,#8108,.F.);
#10684=ORIENTED_EDGE('',*,*,#7813,.F.);
#10685=ORIENTED_EDGE('',*,*,#8108,.T.);
#10686=ORIENTED_EDGE('',*,*,#8109,.F.);
#10687=ORIENTED_EDGE('',*,*,#8104,.F.);
#10688=ORIENTED_EDGE('',*,*,#8109,.T.);
#10689=ORIENTED_EDGE('',*,*,#8107,.T.);
#10690=ORIENTED_EDGE('',*,*,#8105,.T.);
#10691=ORIENTED_EDGE('',*,*,#7808,.F.);
#10692=ORIENTED_EDGE('',*,*,#8110,.T.);
#10693=ORIENTED_EDGE('',*,*,#8111,.F.);
#10694=ORIENTED_EDGE('',*,*,#8112,.F.);
#10695=ORIENTED_EDGE('',*,*,#7809,.F.);
#10696=ORIENTED_EDGE('',*,*,#8112,.T.);
#10697=ORIENTED_EDGE('',*,*,#8113,.F.);
#10698=ORIENTED_EDGE('',*,*,#8114,.F.);
#10699=ORIENTED_EDGE('',*,*,#7810,.F.);
#10700=ORIENTED_EDGE('',*,*,#8114,.T.);
#10701=ORIENTED_EDGE('',*,*,#8115,.F.);
#10702=ORIENTED_EDGE('',*,*,#8110,.F.);
#10703=ORIENTED_EDGE('',*,*,#8115,.T.);
#10704=ORIENTED_EDGE('',*,*,#8113,.T.);
#10705=ORIENTED_EDGE('',*,*,#8111,.T.);
#10706=ORIENTED_EDGE('',*,*,#7805,.F.);
#10707=ORIENTED_EDGE('',*,*,#8116,.T.);
#10708=ORIENTED_EDGE('',*,*,#8117,.F.);
#10709=ORIENTED_EDGE('',*,*,#8118,.F.);
#10710=ORIENTED_EDGE('',*,*,#7806,.F.);
#10711=ORIENTED_EDGE('',*,*,#8118,.T.);
#10712=ORIENTED_EDGE('',*,*,#8119,.F.);
#10713=ORIENTED_EDGE('',*,*,#8120,.F.);
#10714=ORIENTED_EDGE('',*,*,#7807,.F.);
#10715=ORIENTED_EDGE('',*,*,#8120,.T.);
#10716=ORIENTED_EDGE('',*,*,#8121,.F.);
#10717=ORIENTED_EDGE('',*,*,#8116,.F.);
#10718=ORIENTED_EDGE('',*,*,#8121,.T.);
#10719=ORIENTED_EDGE('',*,*,#8119,.T.);
#10720=ORIENTED_EDGE('',*,*,#8117,.T.);
#10721=ORIENTED_EDGE('',*,*,#7715,.F.);
#10722=ORIENTED_EDGE('',*,*,#7649,.T.);
#10723=ORIENTED_EDGE('',*,*,#7652,.F.);
#10724=ORIENTED_EDGE('',*,*,#7654,.F.);
#10725=ORIENTED_EDGE('',*,*,#7802,.F.);
#10726=ORIENTED_EDGE('',*,*,#8122,.T.);
#10727=ORIENTED_EDGE('',*,*,#8123,.F.);
#10728=ORIENTED_EDGE('',*,*,#8124,.F.);
#10729=ORIENTED_EDGE('',*,*,#7803,.F.);
#10730=ORIENTED_EDGE('',*,*,#8124,.T.);
#10731=ORIENTED_EDGE('',*,*,#8125,.F.);
#10732=ORIENTED_EDGE('',*,*,#8126,.F.);
#10733=ORIENTED_EDGE('',*,*,#7804,.F.);
#10734=ORIENTED_EDGE('',*,*,#8126,.T.);
#10735=ORIENTED_EDGE('',*,*,#8127,.F.);
#10736=ORIENTED_EDGE('',*,*,#8122,.F.);
#10737=ORIENTED_EDGE('',*,*,#8127,.T.);
#10738=ORIENTED_EDGE('',*,*,#8125,.T.);
#10739=ORIENTED_EDGE('',*,*,#8123,.T.);
#10740=ORIENTED_EDGE('',*,*,#7799,.F.);
#10741=ORIENTED_EDGE('',*,*,#8128,.T.);
#10742=ORIENTED_EDGE('',*,*,#8129,.F.);
#10743=ORIENTED_EDGE('',*,*,#8130,.F.);
#10744=ORIENTED_EDGE('',*,*,#7800,.F.);
#10745=ORIENTED_EDGE('',*,*,#8130,.T.);
#10746=ORIENTED_EDGE('',*,*,#8131,.F.);
#10747=ORIENTED_EDGE('',*,*,#8132,.F.);
#10748=ORIENTED_EDGE('',*,*,#7801,.F.);
#10749=ORIENTED_EDGE('',*,*,#8132,.T.);
#10750=ORIENTED_EDGE('',*,*,#8133,.F.);
#10751=ORIENTED_EDGE('',*,*,#8128,.F.);
#10752=ORIENTED_EDGE('',*,*,#8133,.T.);
#10753=ORIENTED_EDGE('',*,*,#8131,.T.);
#10754=ORIENTED_EDGE('',*,*,#8129,.T.);
#10755=ORIENTED_EDGE('',*,*,#7740,.F.);
#10756=ORIENTED_EDGE('',*,*,#8134,.T.);
#10757=ORIENTED_EDGE('',*,*,#8135,.F.);
#10758=ORIENTED_EDGE('',*,*,#8136,.F.);
#10759=ORIENTED_EDGE('',*,*,#7741,.F.);
#10760=ORIENTED_EDGE('',*,*,#8136,.T.);
#10761=ORIENTED_EDGE('',*,*,#8137,.F.);
#10762=ORIENTED_EDGE('',*,*,#8138,.F.);
#10763=ORIENTED_EDGE('',*,*,#7742,.F.);
#10764=ORIENTED_EDGE('',*,*,#8138,.T.);
#10765=ORIENTED_EDGE('',*,*,#8139,.F.);
#10766=ORIENTED_EDGE('',*,*,#8134,.F.);
#10767=ORIENTED_EDGE('',*,*,#8139,.T.);
#10768=ORIENTED_EDGE('',*,*,#8137,.T.);
#10769=ORIENTED_EDGE('',*,*,#8135,.T.);
#10770=ORIENTED_EDGE('',*,*,#7743,.F.);
#10771=ORIENTED_EDGE('',*,*,#8140,.T.);
#10772=ORIENTED_EDGE('',*,*,#8141,.F.);
#10773=ORIENTED_EDGE('',*,*,#8142,.F.);
#10774=ORIENTED_EDGE('',*,*,#7744,.T.);
#10775=ORIENTED_EDGE('',*,*,#8142,.T.);
#10776=ORIENTED_EDGE('',*,*,#8143,.F.);
#10777=ORIENTED_EDGE('',*,*,#8144,.F.);
#10778=ORIENTED_EDGE('',*,*,#7745,.F.);
#10779=ORIENTED_EDGE('',*,*,#8144,.T.);
#10780=ORIENTED_EDGE('',*,*,#8145,.F.);
#10781=ORIENTED_EDGE('',*,*,#8140,.F.);
#10782=ORIENTED_EDGE('',*,*,#8145,.T.);
#10783=ORIENTED_EDGE('',*,*,#8143,.T.);
#10784=ORIENTED_EDGE('',*,*,#8141,.T.);
#10785=ORIENTED_EDGE('',*,*,#7746,.F.);
#10786=ORIENTED_EDGE('',*,*,#8146,.T.);
#10787=ORIENTED_EDGE('',*,*,#8147,.F.);
#10788=ORIENTED_EDGE('',*,*,#8148,.F.);
#10789=ORIENTED_EDGE('',*,*,#7747,.T.);
#10790=ORIENTED_EDGE('',*,*,#8148,.T.);
#10791=ORIENTED_EDGE('',*,*,#8149,.F.);
#10792=ORIENTED_EDGE('',*,*,#8150,.F.);
#10793=ORIENTED_EDGE('',*,*,#7748,.F.);
#10794=ORIENTED_EDGE('',*,*,#8150,.T.);
#10795=ORIENTED_EDGE('',*,*,#8151,.F.);
#10796=ORIENTED_EDGE('',*,*,#8146,.F.);
#10797=ORIENTED_EDGE('',*,*,#8151,.T.);
#10798=ORIENTED_EDGE('',*,*,#8149,.T.);
#10799=ORIENTED_EDGE('',*,*,#8147,.T.);
#10800=ORIENTED_EDGE('',*,*,#7749,.F.);
#10801=ORIENTED_EDGE('',*,*,#8152,.T.);
#10802=ORIENTED_EDGE('',*,*,#8153,.F.);
#10803=ORIENTED_EDGE('',*,*,#8154,.F.);
#10804=ORIENTED_EDGE('',*,*,#7750,.T.);
#10805=ORIENTED_EDGE('',*,*,#8154,.T.);
#10806=ORIENTED_EDGE('',*,*,#8155,.F.);
#10807=ORIENTED_EDGE('',*,*,#8156,.F.);
#10808=ORIENTED_EDGE('',*,*,#7751,.F.);
#10809=ORIENTED_EDGE('',*,*,#8156,.T.);
#10810=ORIENTED_EDGE('',*,*,#8157,.F.);
#10811=ORIENTED_EDGE('',*,*,#8152,.F.);
#10812=ORIENTED_EDGE('',*,*,#8157,.T.);
#10813=ORIENTED_EDGE('',*,*,#8155,.T.);
#10814=ORIENTED_EDGE('',*,*,#8153,.T.);
#10815=ORIENTED_EDGE('',*,*,#7752,.F.);
#10816=ORIENTED_EDGE('',*,*,#8158,.T.);
#10817=ORIENTED_EDGE('',*,*,#8159,.F.);
#10818=ORIENTED_EDGE('',*,*,#8160,.F.);
#10819=ORIENTED_EDGE('',*,*,#7753,.F.);
#10820=ORIENTED_EDGE('',*,*,#8160,.T.);
#10821=ORIENTED_EDGE('',*,*,#8161,.F.);
#10822=ORIENTED_EDGE('',*,*,#8162,.F.);
#10823=ORIENTED_EDGE('',*,*,#7754,.T.);
#10824=ORIENTED_EDGE('',*,*,#8162,.T.);
#10825=ORIENTED_EDGE('',*,*,#8163,.F.);
#10826=ORIENTED_EDGE('',*,*,#8158,.F.);
#10827=ORIENTED_EDGE('',*,*,#8163,.T.);
#10828=ORIENTED_EDGE('',*,*,#8161,.T.);
#10829=ORIENTED_EDGE('',*,*,#8159,.T.);
#10830=ORIENTED_EDGE('',*,*,#8164,.T.);
#10831=ORIENTED_EDGE('',*,*,#8165,.T.);
#10832=ORIENTED_EDGE('',*,*,#7713,.F.);
#10833=ORIENTED_EDGE('',*,*,#8166,.F.);
#10834=ORIENTED_EDGE('',*,*,#7552,.T.);
#10835=ORIENTED_EDGE('',*,*,#8167,.F.);
#10836=ORIENTED_EDGE('',*,*,#8166,.T.);
#10837=ORIENTED_EDGE('',*,*,#7712,.F.);
#10838=ORIENTED_EDGE('',*,*,#7550,.T.);
#10839=ORIENTED_EDGE('',*,*,#7714,.F.);
#10840=ORIENTED_EDGE('',*,*,#8165,.F.);
#10841=ORIENTED_EDGE('',*,*,#8168,.F.);
#10842=ORIENTED_EDGE('',*,*,#7551,.T.);
#10843=ORIENTED_EDGE('',*,*,#8168,.T.);
#10844=ORIENTED_EDGE('',*,*,#8164,.F.);
#10845=ORIENTED_EDGE('',*,*,#8167,.T.);
#10846=ORIENTED_EDGE('',*,*,#7755,.F.);
#10847=ORIENTED_EDGE('',*,*,#8169,.T.);
#10848=ORIENTED_EDGE('',*,*,#8170,.F.);
#10849=ORIENTED_EDGE('',*,*,#8171,.F.);
#10850=ORIENTED_EDGE('',*,*,#7756,.F.);
#10851=ORIENTED_EDGE('',*,*,#8171,.T.);
#10852=ORIENTED_EDGE('',*,*,#8172,.F.);
#10853=ORIENTED_EDGE('',*,*,#8173,.F.);
#10854=ORIENTED_EDGE('',*,*,#7757,.T.);
#10855=ORIENTED_EDGE('',*,*,#8173,.T.);
#10856=ORIENTED_EDGE('',*,*,#8174,.F.);
#10857=ORIENTED_EDGE('',*,*,#8169,.F.);
#10858=ORIENTED_EDGE('',*,*,#8174,.T.);
#10859=ORIENTED_EDGE('',*,*,#8172,.T.);
#10860=ORIENTED_EDGE('',*,*,#8170,.T.);
#10861=ORIENTED_EDGE('',*,*,#7758,.F.);
#10862=ORIENTED_EDGE('',*,*,#8175,.T.);
#10863=ORIENTED_EDGE('',*,*,#8176,.F.);
#10864=ORIENTED_EDGE('',*,*,#8177,.F.);
#10865=ORIENTED_EDGE('',*,*,#7759,.T.);
#10866=ORIENTED_EDGE('',*,*,#8177,.T.);
#10867=ORIENTED_EDGE('',*,*,#8178,.F.);
#10868=ORIENTED_EDGE('',*,*,#8179,.F.);
#10869=ORIENTED_EDGE('',*,*,#7760,.F.);
#10870=ORIENTED_EDGE('',*,*,#8179,.T.);
#10871=ORIENTED_EDGE('',*,*,#8180,.F.);
#10872=ORIENTED_EDGE('',*,*,#8175,.F.);
#10873=ORIENTED_EDGE('',*,*,#8180,.T.);
#10874=ORIENTED_EDGE('',*,*,#8178,.T.);
#10875=ORIENTED_EDGE('',*,*,#8176,.T.);
#10876=ORIENTED_EDGE('',*,*,#7761,.F.);
#10877=ORIENTED_EDGE('',*,*,#8181,.T.);
#10878=ORIENTED_EDGE('',*,*,#8182,.F.);
#10879=ORIENTED_EDGE('',*,*,#8183,.F.);
#10880=ORIENTED_EDGE('',*,*,#7762,.F.);
#10881=ORIENTED_EDGE('',*,*,#8183,.T.);
#10882=ORIENTED_EDGE('',*,*,#8184,.F.);
#10883=ORIENTED_EDGE('',*,*,#8185,.F.);
#10884=ORIENTED_EDGE('',*,*,#7763,.T.);
#10885=ORIENTED_EDGE('',*,*,#8185,.T.);
#10886=ORIENTED_EDGE('',*,*,#8186,.F.);
#10887=ORIENTED_EDGE('',*,*,#8181,.F.);
#10888=ORIENTED_EDGE('',*,*,#8186,.T.);
#10889=ORIENTED_EDGE('',*,*,#8184,.T.);
#10890=ORIENTED_EDGE('',*,*,#8182,.T.);
#10891=ORIENTED_EDGE('',*,*,#7764,.F.);
#10892=ORIENTED_EDGE('',*,*,#8187,.T.);
#10893=ORIENTED_EDGE('',*,*,#8188,.F.);
#10894=ORIENTED_EDGE('',*,*,#8189,.F.);
#10895=ORIENTED_EDGE('',*,*,#7765,.F.);
#10896=ORIENTED_EDGE('',*,*,#8189,.T.);
#10897=ORIENTED_EDGE('',*,*,#8190,.F.);
#10898=ORIENTED_EDGE('',*,*,#8191,.F.);
#10899=ORIENTED_EDGE('',*,*,#7766,.T.);
#10900=ORIENTED_EDGE('',*,*,#8191,.T.);
#10901=ORIENTED_EDGE('',*,*,#8192,.F.);
#10902=ORIENTED_EDGE('',*,*,#8187,.F.);
#10903=ORIENTED_EDGE('',*,*,#8192,.T.);
#10904=ORIENTED_EDGE('',*,*,#8190,.T.);
#10905=ORIENTED_EDGE('',*,*,#8188,.T.);
#10906=ORIENTED_EDGE('',*,*,#7482,.T.);
#10907=ORIENTED_EDGE('',*,*,#7687,.F.);
#10908=ORIENTED_EDGE('',*,*,#8193,.F.);
#10909=ORIENTED_EDGE('',*,*,#7736,.T.);
#10910=ORIENTED_EDGE('',*,*,#7737,.F.);
#10911=ORIENTED_EDGE('',*,*,#8193,.T.);
#10912=ORIENTED_EDGE('',*,*,#7686,.F.);
#10913=ORIENTED_EDGE('',*,*,#7689,.F.);
#10914=ORIENTED_EDGE('',*,*,#7767,.F.);
#10915=ORIENTED_EDGE('',*,*,#8194,.T.);
#10916=ORIENTED_EDGE('',*,*,#8195,.F.);
#10917=ORIENTED_EDGE('',*,*,#8196,.F.);
#10918=ORIENTED_EDGE('',*,*,#7768,.T.);
#10919=ORIENTED_EDGE('',*,*,#8196,.T.);
#10920=ORIENTED_EDGE('',*,*,#8197,.F.);
#10921=ORIENTED_EDGE('',*,*,#8198,.F.);
#10922=ORIENTED_EDGE('',*,*,#7769,.F.);
#10923=ORIENTED_EDGE('',*,*,#8198,.T.);
#10924=ORIENTED_EDGE('',*,*,#8199,.F.);
#10925=ORIENTED_EDGE('',*,*,#8194,.F.);
#10926=ORIENTED_EDGE('',*,*,#8199,.T.);
#10927=ORIENTED_EDGE('',*,*,#8197,.T.);
#10928=ORIENTED_EDGE('',*,*,#8195,.T.);
#10929=ORIENTED_EDGE('',*,*,#7568,.T.);
#10930=ORIENTED_EDGE('',*,*,#8200,.F.);
#10931=ORIENTED_EDGE('',*,*,#8201,.F.);
#10932=ORIENTED_EDGE('',*,*,#7706,.F.);
#10933=ORIENTED_EDGE('',*,*,#7567,.T.);
#10934=ORIENTED_EDGE('',*,*,#8202,.T.);
#10935=ORIENTED_EDGE('',*,*,#8203,.T.);
#10936=ORIENTED_EDGE('',*,*,#8200,.T.);
#10937=ORIENTED_EDGE('',*,*,#7707,.T.);
#10938=ORIENTED_EDGE('',*,*,#8201,.T.);
#10939=ORIENTED_EDGE('',*,*,#8203,.F.);
#10940=ORIENTED_EDGE('',*,*,#8204,.F.);
#10941=ORIENTED_EDGE('',*,*,#7566,.T.);
#10942=ORIENTED_EDGE('',*,*,#7708,.F.);
#10943=ORIENTED_EDGE('',*,*,#8204,.T.);
#10944=ORIENTED_EDGE('',*,*,#8202,.F.);
#10945=ORIENTED_EDGE('',*,*,#7600,.T.);
#10946=ORIENTED_EDGE('',*,*,#8205,.F.);
#10947=ORIENTED_EDGE('',*,*,#8206,.F.);
#10948=ORIENTED_EDGE('',*,*,#7695,.F.);
#10949=ORIENTED_EDGE('',*,*,#7599,.T.);
#10950=ORIENTED_EDGE('',*,*,#8207,.T.);
#10951=ORIENTED_EDGE('',*,*,#8205,.T.);
#10952=ORIENTED_EDGE('',*,*,#7598,.T.);
#10953=ORIENTED_EDGE('',*,*,#7696,.T.);
#10954=ORIENTED_EDGE('',*,*,#8206,.T.);
#10955=ORIENTED_EDGE('',*,*,#8207,.F.);
#10956=ORIENTED_EDGE('',*,*,#7536,.T.);
#10957=ORIENTED_EDGE('',*,*,#8208,.F.);
#10958=ORIENTED_EDGE('',*,*,#8209,.F.);
#10959=ORIENTED_EDGE('',*,*,#7718,.F.);
#10960=ORIENTED_EDGE('',*,*,#7535,.T.);
#10961=ORIENTED_EDGE('',*,*,#8210,.T.);
#10962=ORIENTED_EDGE('',*,*,#8211,.T.);
#10963=ORIENTED_EDGE('',*,*,#8208,.T.);
#10964=ORIENTED_EDGE('',*,*,#7719,.T.);
#10965=ORIENTED_EDGE('',*,*,#8209,.T.);
#10966=ORIENTED_EDGE('',*,*,#8211,.F.);
#10967=ORIENTED_EDGE('',*,*,#8212,.F.);
#10968=ORIENTED_EDGE('',*,*,#7534,.T.);
#10969=ORIENTED_EDGE('',*,*,#7720,.F.);
#10970=ORIENTED_EDGE('',*,*,#8212,.T.);
#10971=ORIENTED_EDGE('',*,*,#8210,.F.);
#10972=ORIENTED_EDGE('',*,*,#7528,.T.);
#10973=ORIENTED_EDGE('',*,*,#8213,.F.);
#10974=ORIENTED_EDGE('',*,*,#8214,.F.);
#10975=ORIENTED_EDGE('',*,*,#7723,.F.);
#10976=ORIENTED_EDGE('',*,*,#7526,.T.);
#10977=ORIENTED_EDGE('',*,*,#7724,.T.);
#10978=ORIENTED_EDGE('',*,*,#8214,.T.);
#10979=ORIENTED_EDGE('',*,*,#8215,.F.);
#10980=ORIENTED_EDGE('',*,*,#7527,.T.);
#10981=ORIENTED_EDGE('',*,*,#8215,.T.);
#10982=ORIENTED_EDGE('',*,*,#8213,.T.);
#10983=ORIENTED_EDGE('',*,*,#7504,.T.);
#10984=ORIENTED_EDGE('',*,*,#8216,.F.);
#10985=ORIENTED_EDGE('',*,*,#8217,.F.);
#10986=ORIENTED_EDGE('',*,*,#7732,.T.);
#10987=ORIENTED_EDGE('',*,*,#7503,.T.);
#10988=ORIENTED_EDGE('',*,*,#8218,.T.);
#10989=ORIENTED_EDGE('',*,*,#8216,.T.);
#10990=ORIENTED_EDGE('',*,*,#7502,.T.);
#10991=ORIENTED_EDGE('',*,*,#7733,.F.);
#10992=ORIENTED_EDGE('',*,*,#8217,.T.);
#10993=ORIENTED_EDGE('',*,*,#8218,.F.);
#10994=ORIENTED_EDGE('',*,*,#7520,.T.);
#10995=ORIENTED_EDGE('',*,*,#8219,.F.);
#10996=ORIENTED_EDGE('',*,*,#8220,.F.);
#10997=ORIENTED_EDGE('',*,*,#7725,.T.);
#10998=ORIENTED_EDGE('',*,*,#7519,.T.);
#10999=ORIENTED_EDGE('',*,*,#8221,.T.);
#11000=ORIENTED_EDGE('',*,*,#8219,.T.);
#11001=ORIENTED_EDGE('',*,*,#7518,.T.);
#11002=ORIENTED_EDGE('',*,*,#7726,.F.);
#11003=ORIENTED_EDGE('',*,*,#8220,.T.);
#11004=ORIENTED_EDGE('',*,*,#8221,.F.);
#11005=ORIENTED_EDGE('',*,*,#7544,.T.);
#11006=ORIENTED_EDGE('',*,*,#8222,.F.);
#11007=ORIENTED_EDGE('',*,*,#8223,.F.);
#11008=ORIENTED_EDGE('',*,*,#7716,.F.);
#11009=ORIENTED_EDGE('',*,*,#7543,.T.);
#11010=ORIENTED_EDGE('',*,*,#8224,.T.);
#11011=ORIENTED_EDGE('',*,*,#8222,.T.);
#11012=ORIENTED_EDGE('',*,*,#7542,.T.);
#11013=ORIENTED_EDGE('',*,*,#7717,.T.);
#11014=ORIENTED_EDGE('',*,*,#8223,.T.);
#11015=ORIENTED_EDGE('',*,*,#8224,.F.);
#11016=ORIENTED_EDGE('',*,*,#7494,.T.);
#11017=ORIENTED_EDGE('',*,*,#7735,.F.);
#11018=ORIENTED_EDGE('',*,*,#8225,.T.);
#11019=ORIENTED_EDGE('',*,*,#8226,.F.);
#11020=ORIENTED_EDGE('',*,*,#7496,.T.);
#11021=ORIENTED_EDGE('',*,*,#8227,.F.);
#11022=ORIENTED_EDGE('',*,*,#8225,.F.);
#11023=ORIENTED_EDGE('',*,*,#7734,.T.);
#11024=ORIENTED_EDGE('',*,*,#7495,.T.);
#11025=ORIENTED_EDGE('',*,*,#8226,.T.);
#11026=ORIENTED_EDGE('',*,*,#8227,.T.);
#11027=ORIENTED_EDGE('',*,*,#7488,.T.);
#11028=ORIENTED_EDGE('',*,*,#8228,.F.);
#11029=ORIENTED_EDGE('',*,*,#8229,.F.);
#11030=ORIENTED_EDGE('',*,*,#7797,.T.);
#11031=ORIENTED_EDGE('',*,*,#7486,.T.);
#11032=ORIENTED_EDGE('',*,*,#7798,.F.);
#11033=ORIENTED_EDGE('',*,*,#8229,.T.);
#11034=ORIENTED_EDGE('',*,*,#8230,.F.);
#11035=ORIENTED_EDGE('',*,*,#7487,.T.);
#11036=ORIENTED_EDGE('',*,*,#8230,.T.);
[truncated: 682,364 more chars]
